# Supplementary material for: MicroRNA–mRNA Networks in Pregnancy Complications: A Comprehensive Downstream Analysis of Potential Biomarkers
Source: Int J Mol Sci. 2021 Feb 25;22(5):2313. doi: 10.3390/ijms22052313 (PMC7956714; doi:10.3390/ijms22052313)
Supplement: Supplementary file 1 [file ijms-22-02313-s001.zip]

Archive with 8 entries (8 files):
- Supplementary Table 1 - Genes list 1.xlsx
- Supplementary Table 2 - Genes list 2.xlsx
- Supplementary Table 3 - miRNA targets from list 1.xlsx
- Supplementary Table 4 - miRNA targets from list 2.xlsx
- Supplementary Table 5 - miRNAs in PE and IUGR.xlsx
- Supplementary Table 6 - KEGGs and BPs for list 1.xlsx
- Supplementary Table 7 - KEGGs and BPs for list 2.xlsx
- Supplementary Table 8 - Novel miRNA-mRNA networks.xlsx
