# Supplementary material for: MicroRNA–mRNA Networks in Pregnancy Complications: A Comprehensive Downstream Analysis of Potential Biomarkers
Source: Int J Mol Sci. 2021 Feb 25;22(5):2313. doi: 10.3390/ijms22052313 (PMC7956714; doi:10.3390/ijms22052313)
Supplement: Supplementary file 1 [file ijms-22-02313-s001.zip › Supplementary Table 1 - Genes list 1.xlsx]

## Sheet: List 1
Gene	logFC	logCPM	p value	FDR
SLC22A11	-2.84289	9.48404	3.46085e-54	4.94071e-50
COL14A1	-3.8584	4.93937	1.35814e-43	9.69444e-40
PSG5	2.33342	9.1357	2.63327e-41	1.25309e-37
TP53INP2	-2.21075	5.26468	1.07391e-40	3.83278e-37
ARID5B	-1.40324	8.19316	5.22169e-35	1.4909e-31
P4HTM	1.75729	4.91419	1.19567e-33	2.8449e-30
GREM2	-2.17082	6.49133	1.92973e-33	3.93554e-30
C3orf52	-1.74379	5.59228	3.37908e-31	6.02997e-28
PPP1R12B	-1.85609	9.22679	5.92523e-31	9.39873e-28
SLC25A25	-1.34309	6.66464	1.41113e-27	2.01454e-24
SGK1	-1.70285	9.05297	2.59454e-27	3.36725e-24
CDKN1C	-1.26167	12.1883	2.93526e-27	3.49198e-24
SLC26A2	-1.68265	10.2522	1.66474e-26	1.82815e-23
INHA	2.28057	7.82029	2.06834e-26	2.10912e-23
PSG4	2.51694	8.40341	2.31612e-26	2.20433e-23
PPP1R15A	-1.41003	8.51704	2.76434e-26	2.46648e-23
SNHG16	-1.33389	6.00744	5.27699e-26	4.43143e-23
PSTPIP2	-1.28844	7.27503	4.8783e-25	3.86903e-22
DLL4	-4.79623	2.74451	7.93856e-25	5.96478e-22
SLC27A6	1.44235	5.92414	1.19215e-23	8.50954e-21
HSP90B1	-1.4504	9.23387	1.71456e-23	1.16558e-20
BTG2	-1.98004	9.71755	1.1744e-22	7.6208e-20
PPY	-5.37853	0.862459	1.43093e-22	8.88169e-20
LDLR	-1.8518	7.87338	1.58572e-22	9.4324e-20
PSG8	2.50876	5.86019	2.34482e-22	1.33898e-19
CCNDBP1	-1.48398	9.4439	2.59191e-22	1.42316e-19
MLLT6	-1.31201	8.03988	2.92291e-22	1.54546e-19
S100A12	-5.33115	-0.143913	4.53773e-22	2.3136e-19
RCAN1	-1.5895	7.82282	4.89913e-22	2.38322e-19
PAM	1.26139	7.48043	5.00816e-22	2.38322e-19
CEBPD	-1.85324	9.02066	5.8068e-22	2.67412e-19
UBE2D1	-1.36154	5.60411	8.19031e-22	3.6539e-19
PLAC1	2.18287	6.20343	1.21069e-21	5.23751e-19
HIST1H3B	-3.16581	3.68724	1.77573e-21	7.456e-19
SBNO2	-1.34718	7.66729	2.26343e-21	9.23222e-19
LOC284454	-2.10655	6.68412	2.56522e-21	1.01725e-18
TFRC	-1.47087	11.8943	2.76383e-21	1.06639e-18
RAB9A	-1.32103	6.96019	4.74921e-21	1.7842e-18
NRBF2	-1.15064	6.61291	6.46573e-21	2.36679e-18
NFKBIZ	-2.35987	6.97566	1.32423e-20	4.72617e-18
FOSB	-2.39092	6.78448	2.12327e-20	7.39311e-18
MYOF	-0.947904	9.67474	2.2383e-20	7.60809e-18
LOC400867	-3.55606	3.16606	3.59785e-20	1.19449e-17
DNER	-2.65913	2.89053	3.77952e-20	1.22628e-17
GGH	-1.56444	4.71108	4.46243e-20	1.41568e-17
XPR1	-1.0546	7.29416	5.37251e-20	1.66735e-17
DIRC2	-1.40194	9.1277	1.11591e-19	3.38008e-17
EDN1	-2.39381	3.90673	1.13648e-19	3.38008e-17
HIST1H3C	-1.75822	3.34345	1.51853e-19	4.4242e-17
SAT1	-1.33588	10.3783	2.64727e-19	7.55849e-17
CSHL1	5.02482	4.51332	3.23784e-19	9.06341e-17
CX3CL1	-3.75956	3.19506	3.55685e-19	9.76492e-17
RPS11	-0.978199	9.17492	3.70845e-19	9.98902e-17
CFTR	-3.88208	4.01073	4.53025e-19	1.19766e-16
NAXE	1.14831	4.95868	7.32826e-19	1.90215e-16
SERPINF1	-1.57337	8.015	9.31325e-19	2.34195e-16
IARS2	0.883531	6.80616	9.35073e-19	2.34195e-16
EPOP	-2.25228	6.4296	1.31095e-18	3.22675e-16
TPCN1	-1.41237	6.57039	1.34901e-18	3.26414e-16
TMEM198	-1.76118	3.56056	1.49127e-18	3.54823e-16
CGB5	3.39597	4.11743	1.87409e-18	4.386e-16
MTM1	-0.95119	6.20768	2.19486e-18	5.05384e-16
PKD1L2	1.66963	4.42786	2.75162e-18	6.23527e-16
ADGRF4	-1.13272	7.07815	3.04721e-18	6.79719e-16
PSG9	2.35125	5.27087	3.12844e-18	6.87102e-16
C10orf25	-1.55924	3.6728	3.42893e-18	7.41688e-16
FGD4	1.66444	4.74488	3.69903e-18	7.8817e-16
WTIP	1.1831	4.62859	4.06104e-18	8.5258e-16
DR1	-0.809545	7.23753	4.51479e-18	9.34103e-16
SLC22A1	-2.17996	1.47197	5.06341e-18	1.03265e-15
FOXP1	-1.31485	7.23775	5.35494e-18	1.07097e-15
DAZL	-3.26024	-0.204559	5.40137e-18	1.07097e-15
SLC16A2	-2.14913	5.80813	6.89891e-18	1.34916e-15
PPFIA1	-1.36466	8.31816	9.4303e-18	1.81928e-15
DNAJB4	-1.36167	4.97362	9.91828e-18	1.88791e-15
H3F3B	-1.12549	8.71003	1.26131e-17	2.36926e-15
KYNU	-1.75275	6.76148	1.31015e-17	2.42905e-15
MGAT3	1.84405	5.56354	1.47372e-17	2.69729e-15
MIR22HG	-1.27429	7.9114	3.11487e-17	5.62885e-15
SPR	1.88528	3.68637	3.68713e-17	6.57969e-15
ZNF835	2.18231	0.55451	3.84817e-17	6.72082e-15
HIST1H1C	-1.5128	8.33883	3.86038e-17	6.72082e-15
PHLDA2	-1.57266	7.86361	4.95127e-17	8.51618e-15
TLK1	-1.00143	8.68917	6.22462e-17	1.05789e-14
SMIM1	1.85674	2.13616	6.37083e-17	1.07e-14
ESYT1	1.121	6.29883	6.5114e-17	1.08089e-14
TAF13	-1.12571	5.06136	7.3607e-17	1.20783e-14
C16orf72	-0.855854	8.69211	7.62358e-17	1.23675e-14
MAPK6	-0.901196	7.1474	1.18312e-16	1.89777e-14
MIR27A	-2.16842	4.44695	1.19743e-16	1.89938e-14
NEDD4L	-1.04201	8.00933	1.24182e-16	1.94815e-14
TUBG1	1.03151	4.39583	1.29572e-16	2.01062e-14
MGAT4B	-0.936604	7.86087	1.35922e-16	2.08647e-14
RELB	-1.55893	5.61317	1.38875e-16	2.10257e-14
PSG11	1.50779	6.85087	1.39916e-16	2.10257e-14
SPRR2G	-4.12942	2.98865	1.42759e-16	2.12295e-14
ARFGAP3	-1.24694	6.86876	1.4724e-16	2.16701e-14
RABGEF1	-0.877613	6.16146	2.40227e-16	3.49947e-14
SLC25A4	1.48398	4.17453	2.73781e-16	3.94798e-14
UBE2B	-1.21466	5.70798	3.40092e-16	4.85515e-14
LAMC2	-1.64769	8.19278	3.61369e-16	5.06622e-14
DHX32	-0.875307	6.5418	3.61974e-16	5.06622e-14
PAFAH2	0.937697	4.89565	4.15237e-16	5.75526e-14
NDEL1	-0.835826	6.84558	4.43079e-16	6.08211e-14
RPLP2	-0.970183	8.53613	5.26211e-16	7.12625e-14
JARID2	-1.13507	5.86092	5.31855e-16	7.12625e-14
NUP58	-1.11324	8.2029	5.3412e-16	7.12625e-14
KIAA0040	-1.52383	8.51084	5.6576e-16	7.42325e-14
AP5Z1	-0.936931	6.89523	5.6678e-16	7.42325e-14
DAZAP1	-0.921596	7.82428	6.29522e-16	8.17005e-14
BTF3	-0.755848	7.05789	6.53492e-16	8.40473e-14
SRF	-1.35691	7.26176	6.75704e-16	8.61281e-14
MISP3	3.28271	1.99233	6.91433e-16	8.7353e-14
ALAS1	-1.41964	8.47702	7.62239e-16	9.54537e-14
ZC3H12A	-1.82417	5.93948	8.83339e-16	1.09445e-13
UVRAG	-1.23567	6.33051	8.89302e-16	1.09445e-13
SLC40A1	-1.98022	10.4389	1.16451e-15	1.4209e-13
RGS2	-1.94209	3.88225	1.22683e-15	1.48425e-13
H2AFJ	-1.40051	6.92798	1.3001e-15	1.55969e-13
ZFAS1	-1.07395	5.45935	1.33784e-15	1.59159e-13
LOC101929633	-1.62308	1.78393	1.53678e-15	1.81315e-13
AK3	-1.20779	7.37084	1.76432e-15	2.06455e-13
TNPO1	-1.09256	9.43497	1.80213e-15	2.09164e-13
SERPINB4	-6.43122	0.31578	2.69624e-15	3.10416e-13
SLC6A4	1.26411	6.20489	3.72875e-15	4.25853e-13
NFE2L3	-1.04252	7.18427	4.54704e-15	5.15187e-13
EHF	-3.95372	4.04169	4.88463e-15	5.49078e-13
MYLK	2.45416	3.08482	5.29411e-15	5.90459e-13
PIK3C2A	-1.03318	8.54203	5.85268e-15	6.47696e-13
TBC1D9B	0.905034	7.29327	7.00644e-15	7.69415e-13
ABCB10	1.06733	4.30867	9.03129e-15	9.84204e-13
DAZAP2	-0.997718	7.52512	1.22571e-14	1.32562e-12
FRMD8	-0.849067	6.19104	1.40388e-14	1.5069e-12
KIAA1211L	1.55644	4.11625	1.52275e-14	1.6223e-12
IFNGR1	-1.13066	8.36167	1.53632e-14	1.62463e-12
TEX264	0.839558	5.84063	1.62364e-14	1.70435e-12
IPO13	0.888616	5.3434	1.86579e-14	1.94423e-12
LGR4	-0.909085	8.4296	1.92425e-14	1.99062e-12
HIST1H3F	-1.89159	3.09676	1.96442e-14	2.01756e-12
PTP4A1	-0.985894	8.06668	2.08141e-14	2.12245e-12
PPP4R2	-1.01112	7.7271	2.18979e-14	2.21712e-12
TNFRSF1B	-3.92262	8.54414	2.26437e-14	2.27648e-12
EXO1	-1.4301	1.90364	2.44943e-14	2.44531e-12
SQSTM1	-1.28015	12.2217	2.47673e-14	2.4554e-12
PLPP3	-2.02419	8.79027	2.51918e-14	2.46967e-12
PSG3	2.01559	8.90757	2.52572e-14	2.46967e-12
ELL2	-0.95244	6.97156	2.65514e-14	2.57855e-12
TOP2A	-2.34524	3.08985	3.08334e-14	2.97418e-12
ZNF780A	1.2061	3.10731	3.33988e-14	3.20001e-12
LINC01578	-0.803869	5.74788	3.59819e-14	3.42451e-12
KRT19	1.7647	9.94151	4.13493e-14	3.90929e-12
EIF3I	-0.751295	6.97959	5.28452e-14	4.96327e-12
OTUD1	-1.085	5.77939	5.4031e-14	5.04149e-12
NFKBIA	-1.06415	8.25733	6.40121e-14	5.934e-12
NUDT15	-1.06285	4.52546	6.52488e-14	6.00963e-12
RIOK3	-0.778058	7.7722	7.22483e-14	6.61165e-12
CPA4	-2.48216	4.22582	7.42613e-14	6.75257e-12
INPP5E	1.25618	3.34002	7.51755e-14	6.79244e-12
NT5C3B	1.19332	3.63549	7.71702e-14	6.92882e-12
UBALD1	-1.04993	5.76763	8.16262e-14	7.2831e-12
SSH3	1.12873	5.00879	8.23108e-14	7.29856e-12
STK40	-1.00583	7.69774	8.55416e-14	7.53822e-12
HIST1H2BD	-1.04492	6.29699	9.44407e-14	8.27139e-12
MAPK13	1.23979	4.2289	9.51595e-14	8.28352e-12
PSG2	1.93401	8.79323	1.0744e-13	9.29588e-12
ARFIP2	-0.83605	6.79018	1.3156e-13	1.13141e-11
RPL24	-0.833578	6.98627	1.38099e-13	1.18054e-11
RNF169	-0.932215	6.42406	1.46745e-13	1.24699e-11
LINC-PINT	-1.13123	6.09737	1.63748e-13	1.38323e-11
DUBR	-1.31485	6.6673	1.66701e-13	1.3999e-11
LRRC58	1.00711	5.31875	1.69468e-13	1.41481e-11
CRY1	-0.832361	5.39985	1.7069e-13	1.41673e-11
HIST1H3D	-1.24154	3.96685	1.88038e-13	1.55169e-11
DIS3L	1.56971	3.78754	1.99112e-13	1.63363e-11
GXYLT2	-2.41327	1.96849	2.05438e-13	1.6759e-11
IL1A	-2.4605	2.75578	2.14176e-13	1.73726e-11
SIN3B	-1.17161	9.27707	2.16168e-13	1.74351e-11
PDIA4	-1.20293	7.59592	2.29283e-13	1.8389e-11
LGR5	-2.05003	2.99477	2.34945e-13	1.87379e-11
CITED2	-1.1482	8.4483	2.47246e-13	1.96093e-11
RPL27A	-0.831269	7.34705	2.67056e-13	2.10635e-11
ULK3	1.12158	4.03673	2.7102e-13	2.12587e-11
JUNB	-1.4272	8.80463	2.74023e-13	2.13768e-11
NUP98	-0.743072	7.99649	2.76253e-13	2.14336e-11
FAAH	1.34137	3.42097	2.8346e-13	2.18739e-11
LINC00482	1.81957	3.21008	2.92857e-13	2.23872e-11
TOM1L1	1.42591	2.25523	2.93248e-13	2.23872e-11
DIP2B	-0.722136	8.40121	3.04486e-13	2.31215e-11
ARL4A	-1.10984	5.03291	3.08644e-13	2.33132e-11
SRA1	-0.836624	5.71544	3.48005e-13	2.6148e-11
CGB8	2.63107	3.02795	3.50482e-13	2.61963e-11
MMP19	-2.15706	5.42839	3.57267e-13	2.65643e-11
TBX3	-0.943834	10.3939	3.67153e-13	2.71579e-11
TRIB1	-1.16868	6.42007	4.8773e-13	3.58909e-11
MOSPD1	-1.01079	5.81756	4.98883e-13	3.65233e-11
PAIP2	-0.840866	5.54838	5.40293e-13	3.9263e-11
ZFAND5	-0.75608	8.19086	5.41806e-13	3.9263e-11
VAV3	-1.20365	8.62195	6.06959e-13	4.37623e-11
FZD3	1.32931	3.33341	6.14825e-13	4.41067e-11
SOD2	-3.24936	9.98359	6.18783e-13	4.41688e-11
MRVI1	-2.68628	2.50618	6.22684e-13	4.4226e-11
NAB2	1.29821	4.48335	6.50678e-13	4.59856e-11
PFN2	1.45808	5.04274	6.54257e-13	4.60107e-11
KDELR2	-1.00791	8.30064	6.79177e-13	4.75291e-11
RTN4RL1	-3.31288	-0.00391945	7.04078e-13	4.90313e-11
SEC13	-1.0461	7.40754	8.85518e-13	6.13672e-11
TALDO1	-1.05907	8.58308	1.03194e-12	7.11693e-11
ADM	-1.03897	10.4141	1.19487e-12	8.20097e-11
C8orf58	1.03998	5.1169	1.2259e-12	8.37363e-11
RPS29	-0.796967	6.74512	1.25937e-12	8.5613e-11
SIGIRR	1.89798	3.78637	1.5095e-12	1.02131e-10
HIST2H2BE	-1.30222	7.3458	1.63383e-12	1.10021e-10
WDR1	-0.906769	9.10135	1.77375e-12	1.18696e-10
PRELID1	-0.783986	5.19257	1.77928e-12	1.18696e-10
MIR23A	-2.01529	3.31442	1.79636e-12	1.19278e-10
PIGA	-1.26147	5.61445	1.91102e-12	1.26304e-10
CENPF	-1.47975	2.57061	1.93366e-12	1.27212e-10
C5orf42	1.16008	4.20056	1.9579e-12	1.28216e-10
KLF10	-0.849959	7.1008	2.00601e-12	1.30766e-10
SEC16A	-0.791382	6.79216	2.06887e-12	1.34251e-10
CPOX	1.20042	4.5607	2.11098e-12	1.36364e-10
TPT1	-0.850263	10.3089	2.19277e-12	1.41009e-10
PRKACB	1.40753	4.11759	2.23464e-12	1.43057e-10
KCNQ1	-1.42459	2.28136	2.29962e-12	1.46131e-10
POFUT2	-0.749981	5.72372	2.30313e-12	1.46131e-10
LINC01003	-1.05226	5.44323	2.34764e-12	1.48296e-10
UBL4A	0.856327	4.93886	2.37132e-12	1.49132e-10
SLC39A7	-0.790971	8.10625	2.63219e-12	1.64812e-10
WDR26	-0.6361	6.61795	2.86823e-12	1.78807e-10
PXYLP1	1.9003	3.09919	2.90131e-12	1.80083e-10
RAB1A	-0.77811	7.98166	2.94107e-12	1.81761e-10
SCNN1B	3.13978	1.1442	3.49726e-12	2.15202e-10
TBC1D5	0.826926	6.23133	3.56243e-12	2.18016e-10
ANK3	1.241	6.67889	3.57353e-12	2.18016e-10
CDH3	-2.39641	4.73475	3.63209e-12	2.20646e-10
NDC80	-1.99064	0.805139	3.72699e-12	2.25451e-10
SYNGR1	2.04772	1.67342	3.77345e-12	2.27299e-10
SQLE	-1.14467	7.08157	4.09111e-12	2.45398e-10
TGM1	1.61175	4.23236	4.44063e-12	2.65249e-10
SRSF2	-0.701888	6.55668	5.02273e-12	2.98769e-10
SRSF8	-0.733386	5.75736	5.37891e-12	3.18628e-10
ESPL1	-1.91018	0.639969	5.93925e-12	3.49284e-10
MRPL55	-0.835477	5.0334	5.94536e-12	3.49284e-10
HSPB8	-1.12575	10.8341	5.98253e-12	3.50027e-10
GTF3C1	0.920604	6.10915	6.0848e-12	3.54557e-10
KAT2A	1.29316	3.07155	6.25924e-12	3.63239e-10
FAR2	-1.83654	7.67058	6.38136e-12	3.68434e-10
ADRM1	-0.711285	7.93804	6.41776e-12	3.68434e-10
CSRNP1	-0.851513	8.30524	6.42617e-12	3.68434e-10
DPY19L4	0.797384	4.63241	6.73735e-12	3.84729e-10
SND1	-0.856379	9.11603	7.1982e-12	4.09408e-10
COPA	-0.698279	8.56398	7.61802e-12	4.30841e-10
GAST	-2.18497	0.828094	7.63538e-12	4.30841e-10
RASAL2	-0.77056	8.35851	7.73761e-12	4.3489e-10
NIN	1.30965	6.01936	8.65961e-12	4.84802e-10
MPDZ	1.15065	6.41917	8.93602e-12	4.98323e-10
SYNJ1	-0.833844	6.02975	8.98416e-12	4.99058e-10
GH1	5.10929	0.112769	9.12941e-12	5.05161e-10
ANKRD42	-1.08069	3.76398	9.2092e-12	5.07608e-10
NME3	1.17257	3.64895	9.67006e-12	5.30961e-10
SRCIN1	2.31697	0.764939	9.97991e-12	5.45874e-10
HIST1H1B	-1.43801	3.50671	1.00862e-11	5.49581e-10
CCNA2	-1.90919	1.68149	1.0329e-11	5.60672e-10
GH2	3.98486	3.78808	1.03808e-11	5.61351e-10
CNTD2	-2.32664	-0.189031	1.0809e-11	5.82298e-10
ZFPL1	-0.782667	5.79336	1.14436e-11	6.14169e-10
FTH1	-1.31094	10.0588	1.15176e-11	6.15826e-10
RND3	-1.57205	7.95988	1.16782e-11	6.22082e-10
APP	-0.899589	10.6382	1.18968e-11	6.3137e-10
ZNF343	1.51813	2.33615	1.29319e-11	6.83762e-10
KMO	-2.00399	6.23265	1.34779e-11	7.08811e-10
BIRC5	-1.98873	0.899175	1.35049e-11	7.08811e-10
KIAA2013	0.678314	6.83213	1.35903e-11	7.10676e-10
FUCA2	0.744376	6.30732	1.39516e-11	7.26907e-10
LOC100131604	-2.01108	0.733518	1.40591e-11	7.29847e-10
FAU	-0.821395	7.36974	1.50582e-11	7.78878e-10
DAPK3	-0.818383	7.52987	1.53777e-11	7.92532e-10
KIF23	-1.75615	3.04433	1.55755e-11	7.99841e-10
OVOL1	-1.08264	8.32125	1.57734e-11	8.06244e-10
RETSAT	0.835896	4.83037	1.58131e-11	8.06244e-10
POLK	0.935753	4.02054	1.59548e-11	8.10573e-10
FGFBP2	-3.07727	-0.606897	1.61376e-11	8.1667e-10
FBXO32	-1.56662	6.68524	1.6198e-11	8.1667e-10
TBC1D2	-0.87669	6.23293	1.62464e-11	8.1667e-10
GATA3	-0.844914	7.63421	1.78339e-11	8.93322e-10
HIST1H2AI	-1.99543	1.41138	1.81425e-11	9.03876e-10
ETF1	-0.819813	8.51372	1.81712e-11	9.03876e-10
SRXN1	-1.30066	7.95103	1.93587e-11	9.59598e-10
NCOA3	-0.787929	10.1632	2.1331e-11	1.05371e-09
VNN3	-3.62534	5.06953	2.19579e-11	1.08094e-09
NDRG3	1.13802	4.51109	2.27612e-11	1.11663e-09
ANXA1	-1.40941	12.1793	2.47152e-11	1.20834e-09
GSS	0.837502	5.45836	2.5277e-11	1.23159e-09
CPNE3	0.923496	5.77109	2.55585e-11	1.24107e-09
SUCO	-0.941189	7.9378	2.58464e-11	1.25079e-09
TNFAIP3	-1.67207	6.84498	2.7386e-11	1.32082e-09
GREB1L	1.18601	5.96149	3.01521e-11	1.44933e-09
RPL35	-0.718616	7.32937	3.30668e-11	1.5841e-09
DESI2	-0.635583	7.22355	3.38905e-11	1.61813e-09
KIAA1614	-1.53253	1.62193	3.41928e-11	1.62712e-09
ZNF862	1.19441	3.79951	3.54681e-11	1.68012e-09
MIR24-2	-2.18004	2.54042	3.55418e-11	1.68012e-09
PNPLA8	-0.886721	6.89643	3.72941e-11	1.75713e-09
IL4R	-1.13984	6.87715	3.77091e-11	1.77084e-09
HMGCS1	-1.06438	7.04973	3.84926e-11	1.80171e-09
TIGD5	1.19864	3.61865	3.91951e-11	1.82859e-09
UBAP2L	-0.736682	7.50767	3.96161e-11	1.84221e-09
CGB3	3.00799	3.52576	4.15983e-11	1.92811e-09
ZBTB43	-0.850916	6.16692	4.21807e-11	1.94878e-09
CDH1	-1.12854	8.78938	4.36098e-11	2.0083e-09
EIF5A	-0.753912	7.05758	4.49733e-11	2.05956e-09
ADCK2	1.11337	5.70204	4.50114e-11	2.05956e-09
AHSA2P	0.925616	3.50198	4.59159e-11	2.09424e-09
POT1	0.911785	4.21004	4.62102e-11	2.10094e-09
PQLC3	1.36616	3.69576	4.65887e-11	2.11143e-09
SLC7A2	1.25189	8.55112	4.69314e-11	2.12023e-09
FKBP14	-1.57886	4.27215	4.97103e-11	2.23869e-09
NABP1	-1.06626	7.35606	5.03079e-11	2.25848e-09
BCAR4	-1.16284	6.22977	5.04913e-11	2.2596e-09
B4GALNT2	2.34342	2.28906	5.44735e-11	2.4302e-09
SCRIB	0.7096	7.21535	5.7766e-11	2.56906e-09
APMAP	-0.887148	7.99905	5.93958e-11	2.63334e-09
FBXO46	-0.809568	5.23623	6.0416e-11	2.67028e-09
GAK	-0.800393	7.83864	6.17359e-11	2.72019e-09
SEC31A	-0.687027	8.40905	6.40384e-11	2.81296e-09
MKI67	-1.76444	2.12555	6.45117e-11	2.81806e-09
RNF207	1.79416	2.41431	6.45492e-11	2.81806e-09
SFXN1	0.715532	5.7652	6.56569e-11	2.85768e-09
PLEKHA7	0.846318	5.7314	6.6608e-11	2.89026e-09
PCSK7	-0.989597	5.54419	6.69531e-11	2.89643e-09
ZNF514	1.26683	2.46925	6.79435e-11	2.92653e-09
LCE2B	-3.62013	-0.726073	6.80589e-11	2.92653e-09
CABYR	-2.19589	2.30238	7.11933e-11	3.05212e-09
ALYREF	-0.779117	5.51243	7.16647e-11	3.06313e-09
PPP2R1B	0.775751	5.22343	7.22382e-11	3.07843e-09
STON2	-1.90104	7.79996	7.41585e-11	3.15085e-09
NICN1	1.29667	3.2824	7.8213e-11	3.31326e-09
GCHFR	2.32606	3.37491	8.18532e-11	3.45721e-09
PTP4A2	-0.923381	7.67481	8.23539e-11	3.4681e-09
MIDN	-0.976796	6.88535	8.31966e-11	3.49328e-09
CUEDC2	1.02615	3.48581	8.58649e-11	3.59474e-09
FNDC3A	0.865985	7.57673	8.62328e-11	3.59959e-09
LMNTD2	1.50676	1.28827	8.88521e-11	3.69811e-09
S100A9	-3.35837	10.1499	8.97823e-11	3.72597e-09
RPL37	-0.702869	7.9087	9.35365e-11	3.86513e-09
CHAC1	-1.66569	6.39851	9.36772e-11	3.86513e-09
AKT1S1	-0.946359	6.52649	9.5455e-11	3.92713e-09
GMEB1	-0.794881	5.5085	9.89151e-11	4.05779e-09
RCBTB1	1.08141	3.90408	1.02358e-10	4.18699e-09
KLHL22	0.868677	5.18285	1.12265e-10	4.57914e-09
RPL18	-0.657103	8.70572	1.16586e-10	4.73099e-09
SGSH	-1.03444	5.58759	1.16651e-10	4.73099e-09
SKA3	-2.05711	0.215412	1.18885e-10	4.80794e-09
TAB1	1.00029	4.7782	1.1995e-10	4.83729e-09
DEPDC1	-2.53868	0.161174	1.21609e-10	4.89038e-09
LZTR1	0.99983	5.56463	1.23781e-10	4.96378e-09
RRAGD	1.72026	4.09262	1.25086e-10	5.00205e-09
KISS1	2.79179	6.84334	1.26359e-10	5.03883e-09
MAP3K13	-0.967861	4.77365	1.30897e-10	5.20525e-09
NXT2	-1.08795	5.14412	1.32795e-10	5.26607e-09
F5	-1.704	5.8016	1.35127e-10	5.34371e-09
VEGFB	1.5727	4.53063	1.3571e-10	5.35191e-09
NHLRC3	0.977957	4.74886	1.39058e-10	5.46886e-09
SIGLEC6	2.83042	6.48713	1.42731e-10	5.5979e-09
POMT1	0.827954	5.30509	1.43464e-10	5.61123e-09
PSMA1	-0.701858	7.06444	1.49939e-10	5.84842e-09
CLGN	3.11834	2.89578	1.52483e-10	5.91716e-09
SCYL1	-0.642974	7.46046	1.5253e-10	5.91716e-09
TAZ	1.22036	3.07336	1.53065e-10	5.92181e-09
NDRG2	-2.27448	3.72935	1.54623e-10	5.96594e-09
PRKCZ	-0.863475	9.52678	1.55761e-10	5.99364e-09
AKR1B1	-1.60851	9.84163	1.57e-10	6.02509e-09
FGFBP1	-4.55063	-0.0101564	1.64504e-10	6.29613e-09
DCP1B	1.26134	2.56908	1.68014e-10	6.41327e-09
STN1	-1.13903	5.26272	1.71487e-10	6.52841e-09
RPL41	-0.684196	6.47535	1.72594e-10	6.55305e-09
PATJ	1.80312	5.53032	1.75761e-10	6.62213e-09
MST1	1.28184	1.46398	1.75775e-10	6.62213e-09
ZNF701	-1.31937	5.57638	1.75805e-10	6.62213e-09
C14orf119	-0.778029	6.00499	1.79354e-10	6.73803e-09
EPAS1	-0.800916	12.0181	1.84189e-10	6.90152e-09
RRP12	-1.17635	6.14436	1.97077e-10	7.36062e-09
TUBGCP4	1.07095	2.76898	1.97473e-10	7.36062e-09
CERS2	0.941809	6.16186	1.99782e-10	7.42729e-09
ZNF112	1.51982	1.72333	2.04604e-10	7.58682e-09
PKMYT1	-1.96499	0.888879	2.06085e-10	7.62196e-09
GALK1	1.37771	3.28385	2.07151e-10	7.64158e-09
TPRA1	-0.992978	7.68223	2.09311e-10	7.70136e-09
NBPF13P	2.43523	1.11929	2.1179e-10	7.75681e-09
PSMB4	-0.683091	7.82991	2.11905e-10	7.75681e-09
ERBB3	-0.628489	8.92213	2.14674e-10	7.83808e-09
PIM1	-1.05706	8.62692	2.17699e-10	7.92825e-09
CBX7	1.26567	3.7293	2.20164e-10	7.98482e-09
TIMM10B	-0.916535	5.67628	2.20371e-10	7.98482e-09
PLCXD2	1.3447	4.70542	2.27675e-10	8.22857e-09
CALM2	1.03493	6.86671	2.35507e-10	8.48994e-09
FAXC	1.81542	0.991431	2.36096e-10	8.48994e-09
ZNF74	1.33375	3.2346	2.3868e-10	8.56128e-09
RPL32	-0.699783	7.24441	2.5595e-10	9.15314e-09
RRM2B	1.09138	5.15117	2.56462e-10	9.15314e-09
PIK3C2B	1.11616	6.04749	2.59796e-10	9.24901e-09
ATP6V1G1	-0.677122	7.52143	2.61536e-10	9.28778e-09
TXNRD1	-0.977705	10.9286	2.70039e-10	9.56594e-09
SUB1	-0.67626	6.50794	2.76024e-10	9.75374e-09
XAGE2	-0.819372	9.41451	2.78853e-10	9.82941e-09
RPS6	-0.701007	8.55391	2.96663e-10	1.04314e-08
TMPRSS3	2.87098	0.365448	3.03734e-10	1.06538e-08
AMZ2	0.957337	4.92915	3.05242e-10	1.06805e-08
WWC1	-0.888104	8.92209	3.07119e-10	1.07199e-08
SELE	-4.03002	0.49414	3.0819e-10	1.0731e-08
NPLOC4	-0.726402	8.09185	3.15665e-10	1.09646e-08
TMEM247	-1.3364	2.73122	3.22388e-10	1.11709e-08
PNRC1	-0.757544	7.65582	3.25294e-10	1.12443e-08
FANK1	-1.20041	3.75531	3.2851e-10	1.1328e-08
NNT-AS1	1.71887	1.05947	3.41538e-10	1.17489e-08
SPC24	-2.22917	0.381654	3.60629e-10	1.23758e-08
FAM129B	-0.68846	11.9064	3.73291e-10	1.27796e-08
FRAS1	-1.34598	3.66087	3.84946e-10	1.31471e-08
HACD3	0.980317	7.31359	3.87559e-10	1.32047e-08
OSCP1	-1.1765	4.65065	3.92085e-10	1.33271e-08
DLGAP4	-0.88648	4.4045	3.94357e-10	1.33636e-08
RBM42	-0.984041	7.27761	3.9503e-10	1.33636e-08
KIF3A	1.05807	4.34438	4.01458e-10	1.3549e-08
RCN2	0.933075	5.49669	4.07208e-10	1.37106e-08
TK2	1.27219	3.39827	4.12189e-10	1.38457e-08
KIAA1107	1.15491	2.94019	4.21524e-10	1.4126e-08
TMEM2	-0.808155	8.80365	4.30867e-10	1.44053e-08
CAVIN1	-0.83968	8.38329	4.35153e-10	1.45146e-08
SLF2	0.664325	5.19318	4.38895e-10	1.46053e-08
ARMC5	-0.74702	4.82264	4.50571e-10	1.49489e-08
ATP2B4	-1.10332	8.81682	4.51315e-10	1.49489e-08
DUSP1	-1.24946	8.80778	4.58855e-10	1.51635e-08
RUSC1	0.915209	4.42223	4.61183e-10	1.52052e-08
STAT3	-1.09295	7.89549	4.9852e-10	1.63983e-08
EDF1	-0.817877	8.52973	5.1089e-10	1.67666e-08
ZFP90	1.54608	2.56939	5.15484e-10	1.68529e-08
XYLT2	1.15897	4.70306	5.15882e-10	1.68529e-08
DPH1	-1.68254	5.66157	5.21598e-10	1.70008e-08
PAN2	0.841649	4.41383	5.27267e-10	1.71464e-08
H6PD	0.85186	6.28001	5.33483e-10	1.73091e-08
IRS2	-0.912258	8.40958	5.35374e-10	1.73311e-08
NAA16	1.0772	2.40035	5.44733e-10	1.75941e-08
PBXIP1	0.934616	6.67858	5.52274e-10	1.77974e-08
MAFF	-1.19135	9.60049	5.55774e-10	1.78293e-08
ATP6V0D1	-0.767215	7.8551	5.56188e-10	1.78293e-08
ELMO2	0.779816	4.68239	5.57011e-10	1.78293e-08
CLDN16	-2.21704	3.16797	5.71045e-10	1.82377e-08
SLC37A4	1.08541	4.29422	5.75336e-10	1.83337e-08
CELF6	1.40255	1.8138	5.85385e-10	1.86124e-08
OSER1	-0.879757	6.83856	5.91923e-10	1.87784e-08
CKAP5	0.720947	6.54924	5.96903e-10	1.88944e-08
YIPF2	-0.896864	8.05421	5.99655e-10	1.89396e-08
TPM4	-0.759094	9.58993	6.02073e-10	1.89739e-08
AGAP11	1.41802	3.5757	6.05171e-10	1.90295e-08
TMTC4	1.45626	3.49666	6.06535e-10	1.90305e-08
UNC119	1.22003	3.31688	6.11519e-10	1.91448e-08
PRDX2	1.11634	4.81743	6.24903e-10	1.9521e-08
FEZ2	-0.696709	7.19196	6.45572e-10	2.01227e-08
INSIG1	-1.26853	8.29009	6.48376e-10	2.0166e-08
EEF1B2	-0.752874	5.97995	6.59398e-10	2.04643e-08
CORO2A	1.9711	3.40486	6.62493e-10	2.05157e-08
FBXL12	-0.770838	4.83416	6.64382e-10	2.05297e-08
ZNF48	1.18445	2.52296	6.823e-10	2.10158e-08
REL	-0.808062	4.70205	6.83058e-10	2.10158e-08
CHP1	-0.825905	7.08663	6.88988e-10	2.11527e-08
TUBG2	1.35764	1.37501	6.9718e-10	2.13582e-08
PLIN3	-0.817455	7.29923	7.04355e-10	2.15318e-08
ZNF655	-0.617108	7.21194	7.4367e-10	2.26851e-08
ITIH5	-0.829392	9.20379	7.82875e-10	2.38301e-08
ZFP14	1.424	1.9102	7.87628e-10	2.39238e-08
ACBD4	1.19777	2.8735	8.01593e-10	2.42963e-08
LINC02542	-2.1322	3.34413	8.21997e-10	2.48619e-08
CLIP1	-0.607537	10.054	8.27796e-10	2.49844e-08
SEC22C	0.9583	4.27581	8.44434e-10	2.54328e-08
RPL27	-0.61514	7.04723	8.48434e-10	2.54995e-08
PCGF6	1.13947	2.7597	9.00871e-10	2.70186e-08
TMEM9B-AS1	1.31315	1.56976	9.02922e-10	2.70233e-08
ZMAT2	-0.718523	7.28248	9.12886e-10	2.72643e-08
GOLGA2	-0.725452	7.48409	9.21584e-10	2.74667e-08
VPS26B	0.71995	5.26653	9.33914e-10	2.77762e-08
BLNK	-1.00771	5.28527	9.48107e-10	2.81397e-08
SERP1	-0.970953	8.0668	1.00732e-09	2.98351e-08
TGIF1	-0.78969	7.79437	1.05927e-09	3.13087e-08
ZNF207	-0.597811	7.91988	1.06898e-09	3.15305e-08
H1FX	-0.89341	7.10306	1.07782e-09	3.17256e-08
ATG13	-0.755048	7.22372	1.08667e-09	3.19205e-08
COQ10B	-0.766599	6.31368	1.09332e-09	3.20498e-08
ZKSCAN4	1.06365	2.08535	1.12338e-09	3.28636e-08
HIST1H2AJ	-1.62297	0.6746	1.13178e-09	3.30415e-08
IGSF5	-1.37566	6.25102	1.16674e-09	3.39306e-08
PSMB1	-0.665976	7.81638	1.16699e-09	3.39306e-08
PHLDA3	0.651513	6.72223	1.18149e-09	3.42824e-08
SLC15A2	-2.17164	3.05057	1.19386e-09	3.45712e-08
ME2	0.967844	4.91737	1.21281e-09	3.50488e-08
TK1	-1.84757	1.57664	1.25541e-09	3.62066e-08
MAN2A2	0.69942	5.91158	1.26266e-09	3.62975e-08
PNPLA6	0.768695	7.06238	1.26365e-09	3.62975e-08
ESPN	-1.22928	2.31484	1.29797e-09	3.72086e-08
DDRGK1	0.939297	5.95324	1.30736e-09	3.74024e-08
EIF3G	-0.64922	7.60779	1.31276e-09	3.74821e-08
RPL10A	-0.629858	7.17378	1.35769e-09	3.86875e-08
SLC19A2	-1.37524	8.73247	1.37494e-09	3.91007e-08
KLF4	-1.01667	7.56507	1.40472e-09	3.98548e-08
EEF2	-0.622537	10.921	1.40703e-09	3.98548e-08
DDX5	-0.577565	8.81594	1.45091e-09	4.10161e-08
SLC7A6	-0.713399	6.39173	1.51943e-09	4.28684e-08
ZBED8	1.48847	1.03907	1.58584e-09	4.46537e-08
ANKK1	-2.42818	0.555474	1.60923e-09	4.52233e-08
DMXL2	0.766439	6.31236	1.63133e-09	4.57541e-08
TOP1	-0.832746	5.28986	1.64948e-09	4.61726e-08
LDLRAP1	0.65057	5.51877	1.69543e-09	4.73657e-08
SPATA13	-0.975522	6.99949	1.79089e-09	4.9935e-08
SLC25A28	-0.826249	4.75716	1.80823e-09	5.0216e-08
CREB3L2	-0.728665	8.86809	1.81007e-09	5.0216e-08
HIST1H2BL	-1.55755	1.03814	1.81152e-09	5.0216e-08
ACTG1	-1.15387	11.1879	1.8157e-09	5.02345e-08
VARS2	1.21974	3.94079	1.84109e-09	5.08382e-08
IGDCC4	2.79286	2.95081	1.85252e-09	5.10553e-08
STYK1	1.59009	2.40904	1.93456e-09	5.32133e-08
TNRC6C-AS1	1.90414	0.507429	2.00334e-09	5.49995e-08
ADAMTS6	0.940143	5.42647	2.00875e-09	5.50421e-08
CCDC127	1.02898	3.72128	2.07676e-09	5.67966e-08
RPL38	-0.717133	7.25644	2.10131e-09	5.73581e-08
SRSF3	-0.631568	7.71898	2.12455e-09	5.78818e-08
PI4K2A	-0.859983	7.00297	2.13616e-09	5.80874e-08
TRIM25	-0.87499	7.88562	2.1748e-09	5.90257e-08
CCNL1	-0.77101	6.9862	2.20539e-09	5.97421e-08
GAS2L1	1.15209	4.0386	2.21607e-09	5.99177e-08
CHST10	1.45448	1.62293	2.23297e-09	6.02607e-08
TCF3	0.830373	4.78856	2.2974e-09	6.18825e-08
LOC102546294	1.97305	-0.334978	2.30967e-09	6.20957e-08
PLEKHA4	1.25042	1.65349	2.49288e-09	6.68953e-08
CGN	1.31628	4.55236	2.59407e-09	6.94802e-08
SYDE2	0.925238	4.78234	2.61877e-09	7.00104e-08
RPL10	-0.666791	6.47908	2.62594e-09	7.00709e-08
BSPRY	1.20763	3.54582	2.63862e-09	7.01957e-08
GAMT	1.65129	0.91506	2.64045e-09	7.01957e-08
MCRIP2	0.836549	4.73186	2.6617e-09	7.06289e-08
SOX12	1.43994	1.43563	2.67143e-09	7.07464e-08
TMEM132A	0.864737	8.09371	2.67603e-09	7.07464e-08
TRIM65	1.30925	3.15649	2.734e-09	7.21452e-08
TMEM38A	1.45807	0.830416	2.94945e-09	7.75586e-08
CCDC113	1.84709	1.32014	2.95374e-09	7.75586e-08
TMEM54	0.98128	5.48231	2.95544e-09	7.75586e-08
ENPP4	1.77567	2.95853	3.06693e-09	8.03366e-08
RELA	-0.694016	6.13694	3.0817e-09	8.05757e-08
ZNF605	0.791025	4.08703	3.33186e-09	8.69572e-08
EIF1	-0.663736	7.04951	3.35521e-09	8.7407e-08
SLC6A11	-2.24857	2.48656	3.39236e-09	8.82137e-08
HIST1H3G	-1.34551	2.0769	3.47474e-09	9.01916e-08
OTOGL	2.44522	1.1065	3.48882e-09	9.03928e-08
TSEN54	1.10091	4.01137	3.68517e-09	9.53072e-08
EML4	-0.645203	8.10178	3.70103e-09	9.54041e-08
RPS8	-0.59236	8.08446	3.70229e-09	9.54041e-08
MLF2	-0.574589	7.37374	3.7411e-09	9.62304e-08
C21orf62	2.16431	-0.654035	3.79063e-09	9.73292e-08
RPS12	-0.764059	7.70997	3.84866e-09	9.86417e-08
LOC100130476	-1.46747	3.17877	3.87023e-09	9.90169e-08
GORASP2	-0.704883	7.66196	3.90833e-09	9.98128e-08
NPRL2	1.03696	3.14474	3.93169e-09	1.0023e-07
RPL29	-0.654474	5.54003	3.97804e-09	1.01231e-07
AMT	1.32389	2.71587	4.00794e-09	1.0181e-07
AP3M2	1.18892	2.40904	4.06487e-09	1.03073e-07
RPL13A	-0.571714	7.84359	4.15986e-09	1.05295e-07
VCP	-0.752354	9.58625	4.18351e-09	1.05706e-07
BNIP2	-0.530678	6.99231	4.2105e-09	1.062e-07
IER2	-0.922306	8.47191	4.31613e-09	1.08672e-07
UBE2I	-0.641013	6.25517	4.33404e-09	1.08931e-07
ATF3	-0.940974	8.91827	4.58005e-09	1.14912e-07
ENTPD7	-1.62454	3.68406	4.59029e-09	1.14967e-07
LMNB1	-1.17809	2.99885	4.61886e-09	1.15479e-07
MBTD1	-0.723879	5.92501	4.65686e-09	1.16226e-07
IPO8	0.813983	4.50885	4.69001e-09	1.16849e-07
PDZD2	-0.637999	8.32955	4.70265e-09	1.1696e-07
NT5DC1	0.897245	3.96924	4.85861e-09	1.20629e-07
ELL	-0.665424	7.20898	4.94502e-09	1.22561e-07
HDHD5	0.963925	3.57539	5.10965e-09	1.26422e-07
UBQLN4	0.763294	4.5138	5.14405e-09	1.27053e-07
UNC45A	0.689323	6.37063	5.21625e-09	1.28613e-07
KIFC2	1.30499	2.89584	5.23388e-09	1.28826e-07
ZNF185	1.47351	3.68984	5.33794e-09	1.31161e-07
CSNK1A1	-0.61188	8.54883	5.40175e-09	1.32501e-07
SLC1A3	1.08976	5.51048	5.51761e-09	1.3511e-07
ZNF331	-0.743257	4.66781	5.66197e-09	1.38408e-07
AZIN1	-0.851678	9.64097	5.93994e-09	1.44955e-07
COPE	-0.655799	7.99623	5.97879e-09	1.45654e-07
SEM1	-0.729857	5.68125	6.05299e-09	1.47052e-07
C21orf91	-0.767345	5.08807	6.05678e-09	1.47052e-07
RAD54L2	-0.800302	7.69458	6.23096e-09	1.50846e-07
LOC107001062	-1.71397	0.794043	6.23416e-09	1.50846e-07
ZBTB38	-0.711152	8.48825	6.31524e-09	1.52549e-07
AR	-2.07064	2.59589	6.34458e-09	1.52999e-07
CENPN	-1.36664	5.18573	6.55847e-09	1.5789e-07
MARCH9	1.66224	1.99655	6.60444e-09	1.58575e-07
ZFP62	0.792425	4.03784	6.61721e-09	1.58575e-07
MIR548N	-0.944986	3.22757	6.62027e-09	1.58575e-07
PSMA6	-0.697138	6.85954	6.69021e-09	1.59979e-07
AKIRIN1	-0.887982	6.80244	6.70128e-09	1.59979e-07
KIF4A	-1.67364	0.607484	6.83986e-09	1.63015e-07
RAP1GAP	1.81453	3.23899	6.86344e-09	1.63304e-07
RACK1	-0.622473	9.41136	6.94375e-09	1.6494e-07
CD34	-2.61421	0.434377	7.26677e-09	1.72326e-07
AKAP8	-0.576762	6.33049	7.32099e-09	1.73324e-07
BZW2	-0.762696	8.90022	7.38734e-09	1.74605e-07
BIVM	1.6698	0.724092	7.41243e-09	1.74909e-07
PCBD1	1.07084	4.06864	7.45102e-09	1.75529e-07
HMGCR	-0.882972	6.70956	7.47673e-09	1.75775e-07
RNF10	-0.751219	7.79856	7.48608e-09	1.75775e-07
SMARCAL1	0.924209	3.78919	7.5312e-09	1.76544e-07
PC	-1.09983	5.03368	7.58007e-09	1.77399e-07
GGCX	-0.776497	6.18331	7.68734e-09	1.79615e-07
ZSWIM8	-0.78415	6.85002	7.705e-09	1.79733e-07
EIF5	-0.618639	8.82081	7.82906e-09	1.82329e-07
PDE5A	1.17194	3.06105	7.92937e-09	1.84364e-07
NAA40	0.957822	4.18542	7.9912e-09	1.855e-07
ZNF217	-0.665533	6.64157	8.22975e-09	1.90727e-07
PAQR7	1.41022	7.56838	8.37971e-09	1.93888e-07
TDP2	-0.777476	6.12118	8.58537e-09	1.98325e-07
AKR1C2	-3.40748	0.707304	8.87532e-09	2.04692e-07
GSTA3	-1.24497	5.6773	9.62456e-09	2.21613e-07
PPP1R1C	-1.17976	1.95169	9.7253e-09	2.23556e-07
PSME4	-0.561751	6.52236	9.74025e-09	2.23556e-07
ZBTB2	-0.702805	5.72029	9.91438e-09	2.27187e-07
BET1L	-0.704329	6.30974	1.00746e-08	2.30489e-07
CCL17	-3.65088	1.25901	1.01234e-08	2.31235e-07
PPP4C	-0.647775	7.3533	1.017e-08	2.31928e-07
OSTM1	-0.76418	7.02184	1.0216e-08	2.32606e-07
RPL4	-0.585405	8.57281	1.02774e-08	2.33631e-07
WDR46	-0.582938	6.18028	1.07957e-08	2.45023e-07
ANLN	-1.27635	3.26466	1.09675e-08	2.48527e-07
CTDP1	-0.635909	6.48318	1.09919e-08	2.48685e-07
OAZ2	0.894456	4.6511	1.10852e-08	2.504e-07
HNRNPDL	-0.515905	7.45788	1.11306e-08	2.51028e-07
HSD17B14	1.63183	2.1681	1.12005e-08	2.52207e-07
ABL2	-0.973317	6.51408	1.13852e-08	2.5596e-07
AP3D1	-0.575902	8.29136	1.1594e-08	2.60246e-07
ZNF395	1.27955	5.50766	1.16395e-08	2.60855e-07
CDC20	-1.50989	1.59496	1.18455e-08	2.65058e-07
ZNF71	1.11885	3.47039	1.19006e-08	2.65874e-07
SHROOM1	1.51645	1.45043	1.20913e-08	2.69711e-07
MTSS1	-1.76759	6.23048	1.25086e-08	2.78199e-07
TRIR	-0.737944	7.6879	1.25225e-08	2.78199e-07
GRIP1	-0.668135	6.70169	1.25303e-08	2.78199e-07
PYGB	0.716192	6.17226	1.29225e-08	2.86462e-07
SLC22A15	1.27963	3.20982	1.37837e-08	3.0508e-07
C9orf116	2.11531	0.22939	1.39276e-08	3.07786e-07
PSMC4	-0.607811	6.90101	1.47728e-08	3.2596e-07
FBXO33	-0.649279	5.74677	1.48249e-08	3.26604e-07
MAP4K2	0.891671	4.26355	1.49916e-08	3.29769e-07
KCTD7	1.10862	2.78516	1.51157e-08	3.31987e-07
TMEM129	0.747906	5.54694	1.51977e-08	3.3261e-07
PSG6	1.52194	9.24415	1.52125e-08	3.3261e-07
BTG1	-1.35583	8.98308	1.52262e-08	3.3261e-07
MIR3945HG	-2.67821	0.00619457	1.52372e-08	3.3261e-07
TRAM2	1.10421	6.67682	1.53722e-08	3.35043e-07
COQ8A	-0.851195	4.41701	1.54149e-08	3.35462e-07
TCHHL1	-2.29497	3.62441	1.56874e-08	3.40872e-07
DDX21	-0.739378	8.00349	1.57122e-08	3.40893e-07
ROCK1	0.654128	5.86702	1.58814e-08	3.44041e-07
TRIM37	-0.615227	6.07945	1.60676e-08	3.47547e-07
CACYBP	0.625796	4.86816	1.62844e-08	3.51703e-07
UBE2Q2	0.664051	6.0815	1.65272e-08	3.56408e-07
IRS1	-1.084	4.20893	1.66281e-08	3.57658e-07
PGM2	-0.81156	7.76228	1.66353e-08	3.57658e-07
TMEM106C	0.991125	5.39767	1.69577e-08	3.64041e-07
POLE3	-0.602094	5.80917	1.70612e-08	3.65714e-07
CEP97	0.784003	4.63346	1.71172e-08	3.66365e-07
PSMD3	-0.580873	7.97143	1.73472e-08	3.70731e-07
SEC61B	-0.751997	5.52083	1.79069e-08	3.82121e-07
NCOA7	-1.29306	6.31883	1.79728e-08	3.82954e-07
METTL5	0.843084	4.0314	1.82473e-08	3.88225e-07
BIRC3	-1.95998	3.61733	1.84022e-08	3.90938e-07
ACBD3	-0.536165	6.91843	1.87262e-08	3.97229e-07
ADGRF1	-2.71084	0.913738	1.87725e-08	3.97621e-07
DPH5	1.29655	2.35524	1.88616e-08	3.98915e-07
HIST2H2AC	-0.752397	7.05817	1.89116e-08	3.99195e-07
HIST1H2BH	-1.32655	2.28216	1.89307e-08	3.99195e-07
BAIAP3	-1.91807	2.61464	1.90249e-08	4.00589e-07
ZNF133	0.908305	3.59623	1.95035e-08	4.10062e-07
FAM98C	1.10218	2.78435	1.96615e-08	4.12775e-07
RPS3	-0.556801	8.02803	2.002e-08	4.19686e-07
ISYNA1	-1.25579	6.69648	2.01187e-08	4.21136e-07
BCLAF1	-0.631832	7.09557	2.03386e-08	4.25116e-07
CIC	-0.682364	5.90236	2.04283e-08	4.26366e-07
GRB2	-0.674905	7.75467	2.04953e-08	4.2714e-07
ZNF658	1.561	0.0333589	2.05969e-08	4.28632e-07
IDE	0.878654	5.42912	2.07927e-08	4.31867e-07
DUSP10	-1.01089	4.88635	2.08129e-08	4.31867e-07
SREBF2	-0.90863	8.05903	2.11634e-08	4.38503e-07
RPS23	-0.568037	7.05227	2.1942e-08	4.53978e-07
DNAJA4	1.24847	2.67292	2.21967e-08	4.58403e-07
IL6	-2.74442	2.08901	2.22237e-08	4.58403e-07
MSMO1	-0.99775	6.6575	2.22523e-08	4.58403e-07
PPP2R5D	0.94978	4.34074	2.2287e-08	4.58457e-07
HDLBP	-0.639533	9.89801	2.23361e-08	4.58807e-07
RAB3B	2.48504	6.27701	2.27913e-08	4.67483e-07
TCTN1	-1.07113	3.36608	2.31251e-08	4.73501e-07
SIAH2	-0.744576	7.54089	2.3151e-08	4.73501e-07
PMAIP1	-0.957896	6.99178	2.37081e-08	4.83573e-07
EIF4A3	-0.772546	6.80763	2.37112e-08	4.83573e-07
FOSL1	-1.71542	2.21256	2.40722e-08	4.902e-07
BCL6	-1.38013	3.35024	2.41083e-08	4.902e-07
RPS19	-0.675357	7.96101	2.41392e-08	4.902e-07
MYBL2	-1.69756	0.930108	2.41822e-08	4.90377e-07
RPL30	-0.563448	8.17996	2.46979e-08	4.99851e-07
SRSF5	-0.563219	7.90002	2.47537e-08	4.99851e-07
CCL24	-5.94036	1.39514	2.47545e-08	4.99851e-07
FRRS1	-0.861253	4.15849	2.51569e-08	5.07261e-07
ASNA1	-0.643732	6.59803	2.52946e-08	5.09318e-07
SRP14-AS1	1.45344	1.43741	2.53654e-08	5.10023e-07
KIF20A	-1.66546	1.39194	2.55282e-08	5.12575e-07
TARBP1	0.918462	4.78813	2.55772e-08	5.12837e-07
ARHGEF11	0.791445	6.41013	2.57151e-08	5.14879e-07
RPS17	-0.705094	8.33732	2.60235e-08	5.20323e-07
NPC1	-0.754645	7.48082	2.65162e-08	5.29434e-07
SH3KBP1	0.782958	6.14034	2.68421e-08	5.35193e-07
PFKM	0.94399	3.27693	2.69321e-08	5.36239e-07
UBE2H	-0.547437	8.3905	2.70077e-08	5.36994e-07
IQCD	-1.63804	2.23346	2.70861e-08	5.37803e-07
MAN1A2	0.640556	8.22044	2.75137e-08	5.45536e-07
MIR3936HG	1.35426	1.49823	2.77732e-08	5.49917e-07
SLC22A18AS	-1.6522	1.50662	2.83774e-08	5.60707e-07
LOC730202	-1.42207	1.34364	2.83967e-08	5.60707e-07
RPL34	-0.591877	6.5509	2.94198e-08	5.80107e-07
MVP	-0.894709	9.04441	2.96037e-08	5.82927e-07
MYOM1	-1.88254	5.37737	3.01354e-08	5.92581e-07
ELMOD2	0.753865	4.96319	3.0508e-08	5.99081e-07
FXR2	0.729931	6.32665	3.12144e-08	6.12111e-07
ADCY9	1.02333	5.34875	3.1304e-08	6.13026e-07
PLEKHF1	-0.770813	6.08087	3.14105e-08	6.14268e-07
COMTD1	1.05175	3.56116	3.21795e-08	6.28446e-07
ATP6V0E1	-0.787193	8.08812	3.23179e-08	6.30286e-07
KMT2C	-0.543856	8.33945	3.29844e-08	6.41821e-07
FRMD6	-1.12179	7.08525	3.29992e-08	6.41821e-07
XBP1	-0.727546	8.54784	3.36041e-08	6.52697e-07
ASPM	-1.47517	2.07895	3.37533e-08	6.54704e-07
CLASRP	-0.632925	5.41336	3.38902e-08	6.56467e-07
MCOLN3	1.83882	1.40657	3.40005e-08	6.5731e-07
SMARCA2	0.70685	6.38721	3.40258e-08	6.5731e-07
IRF6	-0.965543	7.92108	3.46943e-08	6.69319e-07
RNF181	-0.604579	6.26568	3.50407e-08	6.75089e-07
ARVCF	1.03895	3.79914	3.52187e-08	6.76735e-07
ARHGAP45	1.61673	5.67801	3.52209e-08	6.76735e-07
LRRC45	1.19649	3.30168	3.56283e-08	6.83641e-07
CXCL5	-4.44832	2.76721	3.74314e-08	7.17276e-07
COMMD8	-0.728951	4.89782	3.76609e-08	7.20707e-07
POMP	-0.773565	6.68839	3.78339e-08	7.22296e-07
PICART1	1.75674	-0.317293	3.78452e-08	7.22296e-07
CCIN	1.34781	1.41061	3.80257e-08	7.24773e-07
SRSF7	-0.647806	6.34132	3.8187e-08	7.26876e-07
XPA	1.07531	3.00647	3.83586e-08	7.2917e-07
VPS4B	-0.632986	7.28206	3.91936e-08	7.44053e-07
FNIP2	-1.24984	6.74989	3.92545e-08	7.4422e-07
HIST1H2BO	-1.11731	2.9973	3.95758e-08	7.49315e-07
SIDT2	-0.931669	6.43324	3.96835e-08	7.5036e-07
CDCA5	-1.33568	0.738591	4.21396e-08	7.95264e-07
TTK	-1.4733	1.25409	4.21697e-08	7.95264e-07
LOC100128988	-0.985058	6.7735	4.25633e-08	8.01628e-07
FAM129A	1.33195	5.34073	4.26236e-08	8.01706e-07
RPL28	-0.73652	5.99143	4.30402e-08	8.08477e-07
SCRN2	0.790967	3.90873	4.32342e-08	8.11052e-07
ABI2	0.909	3.47798	4.36363e-08	8.16277e-07
ALG6	0.814449	3.8927	4.3672e-08	8.16277e-07
MAP1LC3B	-0.823291	6.97097	4.36842e-08	8.16277e-07
KCNE5	-2.20763	1.47214	4.38459e-08	8.18052e-07
ARL8A	0.742117	5.54913	4.38938e-08	8.18052e-07
CDC27	0.640144	5.29338	4.50319e-08	8.38169e-07
SKP1	-0.528627	7.21776	4.60245e-08	8.54744e-07
TFE3	-0.641439	6.58649	4.60422e-08	8.54744e-07
ANKRD13D	0.722742	4.85018	4.71522e-08	8.74215e-07
FHL1	2.34402	3.42674	4.75195e-08	8.79882e-07
ANKRD24	1.41524	3.18145	4.85037e-08	8.96941e-07
FREM2	1.29451	2.72656	4.9018e-08	9.05279e-07
RAB36	1.39082	3.28782	4.99263e-08	9.20862e-07
STX1A	1.11236	2.59621	5.04647e-08	9.29593e-07
AURKB	-1.92402	0.302877	5.38445e-08	9.90573e-07
PDE6A	-1.68843	1.03062	5.39256e-08	9.90788e-07
SSU72	-0.523227	6.85384	5.46281e-08	1.0024e-06
HIST1H2AG	-1.17211	3.91043	5.4818e-08	1.0046e-06
ACADVL	-0.698703	8.95573	5.70942e-08	1.04497e-06
RRAS	1.37492	3.01203	5.74914e-08	1.05089e-06
DAPP1	-1.16299	7.14526	5.84342e-08	1.06676e-06
AGPS	0.632823	5.47771	5.91681e-08	1.07878e-06
BAD	0.781487	5.4613	5.9642e-08	1.08603e-06
ZNF623	0.622665	4.49215	6.08443e-08	1.10651e-06
RRP36	-0.604089	6.0209	6.11996e-08	1.11156e-06
ABHD5	-1.17882	6.91597	6.19441e-08	1.12365e-06
RBM47	-0.813898	9.07959	6.28451e-08	1.13855e-06
DIO2	-2.6366	7.31269	6.41467e-08	1.16066e-06
KCNJ2-AS1	-1.72311	2.66818	6.45894e-08	1.16719e-06
EIF4E2	-0.527655	6.70386	6.60909e-08	1.19281e-06
PLEKHB2	-0.640196	8.14285	6.65523e-08	1.19962e-06
SAMD4B	-0.66694	6.47243	6.69227e-08	1.20478e-06
TC2N	1.41314	5.1681	6.72935e-08	1.20993e-06
KLF3	-0.694021	6.25212	6.74895e-08	1.21192e-06
MCL1	-0.573211	9.77952	7.07469e-08	1.26882e-06
CREB3L4	0.938189	3.10501	7.08963e-08	1.26991e-06
SEC24D	-0.891991	7.34358	7.16204e-08	1.28127e-06
ZNF850	-1.007	4.05485	7.29189e-08	1.30287e-06
RPL13	-0.629499	7.7436	7.38576e-08	1.31799e-06
CREBBP	-0.574539	6.51044	7.42387e-08	1.32314e-06
RASGRF1	1.83845	2.19121	7.45299e-08	1.32667e-06
UBR1	-0.69474	7.11511	7.4698e-08	1.32801e-06
LYPLA1	-0.710155	7.10655	7.48058e-08	1.32827e-06
XDH	-1.54656	3.36503	7.6074e-08	1.34911e-06
DISP1	0.944172	3.12165	7.67079e-08	1.35866e-06
EDA2R	1.35121	2.82493	7.6916e-08	1.36066e-06
MAST2	0.729051	5.25681	7.8693e-08	1.39037e-06
SIAH1	-0.783188	6.30655	7.90287e-08	1.39458e-06
HSPBAP1	-0.769039	6.14168	7.98891e-08	1.40802e-06
GABPB2	0.733279	4.16464	8.0041e-08	1.40896e-06
RBBP6	-0.69639	8.2766	8.06961e-08	1.41874e-06
ENPEP	-1.50791	5.71446	8.092e-08	1.42093e-06
EEF1A1	-0.710692	8.17901	8.17037e-08	1.43293e-06
GBP2	-0.728938	7.96683	8.21482e-08	1.43895e-06
YPEL5	-0.633717	7.61835	8.25838e-08	1.44481e-06
DNAH11	-1.07409	3.57581	8.40124e-08	1.46801e-06
FUT8	0.685001	6.80964	8.47885e-08	1.47976e-06
SURF4	-0.734755	9.44416	8.54073e-08	1.48874e-06
EIF3F	-0.630768	5.90076	8.56332e-08	1.49085e-06
RFNG	0.696763	3.88394	8.72171e-08	1.51658e-06
FBXW4	0.607011	5.86242	8.75918e-08	1.5197e-06
CCDC59	-1.02066	5.30294	8.77266e-08	1.5197e-06
INVS	0.824835	4.18133	8.78672e-08	1.5197e-06
KNL1	-1.09354	2.3556	8.78766e-08	1.5197e-06
IL1B	-4.86781	3.09298	8.8003e-08	1.5197e-06
CLIP2	-1.09672	5.54912	8.80354e-08	1.5197e-06
ANKRD23	1.69743	0.90887	8.83507e-08	1.5233e-06
NFE2L2	-0.57394	7.03346	8.8723e-08	1.52788e-06
ZNF671	1.38801	1.22119	9.07696e-08	1.56124e-06
PHKA2	0.917238	4.25276	9.11498e-08	1.56589e-06
C17orf53	-1.38759	0.758502	9.19133e-08	1.57711e-06
SBDS	-0.659791	7.60643	9.22664e-08	1.58127e-06
BDKRB2	-1.5296	7	9.29392e-08	1.59089e-06
ELK4	-0.671109	5.65806	9.49254e-08	1.62294e-06
SLC35E1	-0.619108	7.81537	9.68521e-08	1.6539e-06
MORF4L2	-0.714088	8.8113	9.77432e-08	1.66568e-06
GCN1	-0.513128	8.17994	9.77752e-08	1.66568e-06
DDB1	-0.677958	10.2777	9.80272e-08	1.66798e-06
ETS2	-1.53653	8.02821	9.81517e-08	1.66811e-06
SEPT11	0.726424	6.04989	1.00685e-07	1.70914e-06
ETFA	-0.547523	6.95099	1.00894e-07	1.7099e-06
KCTD5	-0.561145	5.84624	1.0097e-07	1.7099e-06
PITPNA	-0.750441	6.6997	1.01344e-07	1.7142e-06
SLC25A10	1.22702	2.30562	1.01544e-07	1.71556e-06
MT1G	-3.85302	5.29398	1.01744e-07	1.7169e-06
GET4	-0.784947	6.93038	1.0198e-07	1.71744e-06
FKBP9	0.858648	5.81185	1.02017e-07	1.71744e-06
PSMD1	-0.492177	7.786	1.03483e-07	1.74008e-06
MROH1	-0.555291	7.61136	1.07355e-07	1.80182e-06
HSPA1A	1.47944	4.74165	1.07408e-07	1.80182e-06
ZHX2	-0.939452	5.11489	1.07739e-07	1.80527e-06
KCTD11	0.869915	4.23741	1.08494e-07	1.81579e-06
CTR9	-0.684537	6.38227	1.11069e-07	1.8567e-06
DDA1	-0.510347	6.77673	1.11926e-07	1.86884e-06
PIK3C2G	2.06636	1.34492	1.13633e-07	1.89512e-06
PGM3	-1.1119	6.13927	1.14287e-07	1.90381e-06
UROS	0.716014	4.52399	1.15249e-07	1.91744e-06
RPS9	-0.573124	6.99415	1.15374e-07	1.91744e-06
ATP6V1D	-0.60914	6.35288	1.17363e-07	1.94822e-06
EFS	1.45165	3.87871	1.17706e-07	1.95164e-06
PACS2	0.718134	5.82591	1.18256e-07	1.9585e-06
MFSD3	0.917524	3.7983	1.21085e-07	2.00303e-06
TAPT1-AS1	1.08991	2.54826	1.22814e-07	2.02928e-06
RETREG1	-1.25609	7.03692	1.24981e-07	2.06269e-06
ACACB	1.42391	1.49518	1.26087e-07	2.07854e-06
ATAD2	-1.20686	4.39457	1.26283e-07	2.07937e-06
TIMM17A	-0.593884	5.73663	1.28588e-07	2.11489e-06
KCNJ2	-1.38573	7.8385	1.29842e-07	2.13306e-06
TDRD3	0.740587	3.89499	1.3116e-07	2.15224e-06
CXorf58	-2.29197	-0.360533	1.31607e-07	2.15708e-06
ADGRG6	1.2219	8.36488	1.34227e-07	2.1975e-06
CDH5	-1.7366	9.48132	1.35318e-07	2.21282e-06
KRT78	-4.41276	-0.704108	1.35658e-07	2.21585e-06
SLC38A11	-1.27531	2.8553	1.36014e-07	2.21913e-06
MAEA	-0.558085	6.67942	1.3776e-07	2.24505e-06
TRAF3IP1	1.10971	2.83681	1.39293e-07	2.26744e-06
ZNF234	0.83304	2.63436	1.39587e-07	2.26964e-06
ERICH2	1.60171	0.278638	1.40219e-07	2.2754e-06
DUSP22	0.658074	5.1919	1.40274e-07	2.2754e-06
HMMR	-2.09981	0.291519	1.40419e-07	2.2754e-06
GPS2	-0.787169	6.8373	1.41118e-07	2.28413e-06
UBQLN2	-0.72017	5.32984	1.4144e-07	2.28675e-06
CDC37	-0.594744	7.42283	1.41986e-07	2.29297e-06
MYCN	-0.908431	4.92168	1.42677e-07	2.30154e-06
CEP104	0.74918	4.86403	1.43178e-07	2.30701e-06
GAB2	-0.734034	8.06264	1.44029e-07	2.3181e-06
CTDSP2	-0.565441	8.00362	1.4751e-07	2.37146e-06
RPS5	-0.6474	7.83149	1.48372e-07	2.38263e-06
PTDSS1	-0.761479	6.29779	1.5375e-07	2.46368e-06
GNB2	-0.640664	7.32256	1.53764e-07	2.46368e-06
BUB1B	-1.52043	0.590326	1.5454e-07	2.47333e-06
TOM1	-0.556633	8.24551	1.5582e-07	2.49103e-06
CGA	1.68595	12.2503	1.5744e-07	2.51238e-06
SLC25A35	1.60911	1.25504	1.57508e-07	2.51238e-06
SYTL5	1.04422	4.78697	1.57706e-07	2.51274e-06
GHR	-1.46168	5.03011	1.59261e-07	2.53469e-06
SAR1A	-0.541961	7.55095	1.60333e-07	2.54627e-06
SRSF1	-0.493117	7.61164	1.60346e-07	2.54627e-06
CDK1	-1.67755	0.817757	1.61316e-07	2.55883e-06
SEC61A1	-0.732931	6.4746	1.62782e-07	2.5766e-06
CDYL	-0.685217	8.42996	1.62797e-07	2.5766e-06
STKLD1	1.03842	1.52814	1.68284e-07	2.66049e-06
CRIPT	-0.649737	4.67782	1.68861e-07	2.66667e-06
ZNF225	1.12276	1.84647	1.70055e-07	2.68255e-06
VANGL1	1.09731	4.02127	1.73857e-07	2.73949e-06
AKAP1	0.900041	4.4682	1.74337e-07	2.74404e-06
ATPAF1	0.67382	5.27788	1.76498e-07	2.77498e-06
TMEM184B	-0.607646	7.89522	1.7938e-07	2.8172e-06
NAMPT	-0.833094	6.15628	1.82819e-07	2.86805e-06
EIF4EBP2	-0.549621	7.53363	1.85253e-07	2.90303e-06
TFAP4	0.955129	2.59892	1.85906e-07	2.91008e-06
AGPAT3	0.783466	5.91721	1.88463e-07	2.94688e-06
MTA1	0.848899	4.86877	1.89265e-07	2.95618e-06
SNAI1	-1.26204	4.1082	1.90068e-07	2.96548e-06
XPO7	0.507895	6.11878	1.92005e-07	2.99242e-06
XPO1	0.490721	7.41648	1.9271e-07	3.00015e-06
HENMT1	0.890198	2.63964	1.93191e-07	3.00312e-06
KIF2C	-1.68317	1.30763	1.93322e-07	3.00312e-06
RPS13	-0.537988	6.83473	1.97046e-07	3.05764e-06
ATG2A	-0.838979	6.99173	2.00626e-07	3.10981e-06
NEB	0.956523	4.0691	2.01305e-07	3.11651e-06
TSPYL2	-1.32748	4.71144	2.01625e-07	3.11651e-06
LEP	4.75751	2.00729	2.01713e-07	3.11651e-06
LARGE2	-1.31283	5.47044	2.0242e-07	3.12406e-06
ARHGAP36	-2.76075	-0.896419	2.04436e-07	3.15176e-06
WDCP	0.964499	2.86128	2.06732e-07	3.18372e-06
PBX1	-1.23466	6.30764	2.07326e-07	3.18943e-06
RNF170	0.748429	5.08794	2.08e-07	3.19636e-06
PSMB2	-0.50592	6.50421	2.09652e-07	3.21828e-06
GNA11	-0.550155	7.80118	2.11139e-07	3.23572e-06
TCEAL5	1.88524	0.142609	2.11242e-07	3.23572e-06
HNRNPC	-0.581713	8.53945	2.12387e-07	3.24977e-06
TSFM	-0.619054	4.45461	2.14719e-07	3.28095e-06
RPLP0	-0.610333	8.75272	2.14884e-07	3.28095e-06
ACER3	0.682121	5.39073	2.15241e-07	3.28288e-06
MALT1	0.756149	4.70847	2.17091e-07	3.30757e-06
AKAP11	0.890129	5.388	2.19703e-07	3.34379e-06
RPS7	-0.610335	5.33007	2.20177e-07	3.34744e-06
FAM177A1	-0.673817	4.76279	2.21274e-07	3.36053e-06
FZD1	0.790921	4.64292	2.23776e-07	3.39241e-06
EIF2AK3	-0.583313	5.41219	2.23848e-07	3.39241e-06
COPZ1	-0.591474	6.89878	2.25389e-07	3.41215e-06
MAP7	-0.660846	6.61637	2.26716e-07	3.42595e-06
HIST1H2BC	-0.633079	6.46568	2.27184e-07	3.42595e-06
LPIN2	-1.18935	7.59434	2.27233e-07	3.42595e-06
BEND7	1.13506	4.83537	2.27261e-07	3.42595e-06
ANO8	0.899226	3.92782	2.3017e-07	3.46614e-06
SF3B5	-0.63488	5.11938	2.31398e-07	3.48097e-06
FAM102B	1.5017	2.70538	2.33394e-07	3.50729e-06
ARFGEF3	0.922096	4.88394	2.34605e-07	3.52178e-06
ALPK1	-0.654972	5.50497	2.35926e-07	3.53428e-06
S100A7	-4.9714	8.34093	2.35932e-07	3.53428e-06
LOC642852	1.26512	3.13175	2.37891e-07	3.55989e-06
GNB4	0.843545	4.96096	2.38745e-07	3.56892e-06
CACNB3	1.57365	2.31159	2.39194e-07	3.5719e-06
SLAIN2	-0.724396	7.5421	2.40547e-07	3.58835e-06
EFNA4	1.07961	1.97885	2.41226e-07	3.59473e-06
PHLPP1	-0.82219	6.64177	2.45382e-07	3.65284e-06
HIST1H1E	-0.684289	6.92449	2.45927e-07	3.65371e-06
LRIG3	1.55476	2.31193	2.45952e-07	3.65371e-06
GOLGA2P5	1.08253	0.946854	2.4731e-07	3.67006e-06
ART5	-2.66174	1.03257	2.49163e-07	3.69372e-06
RASA2	-0.636985	5.80202	2.50964e-07	3.71656e-06
FXR1	0.734669	5.88536	2.55146e-07	3.77457e-06
FAM241B	1.91412	-0.419183	2.58099e-07	3.81431e-06
MIR31HG	1.63949	1.74313	2.61921e-07	3.8668e-06
YIF1A	-0.705107	6.96977	2.62275e-07	3.86801e-06
RPS25	-0.573738	6.43396	2.66421e-07	3.92511e-06
GMPS	0.788596	4.2516	2.67437e-07	3.93601e-06
CASP6	1.29415	2.07874	2.68106e-07	3.94179e-06
WDR43	-0.620085	7.01036	2.70927e-07	3.97917e-06
APPL1	0.772146	4.67837	2.73176e-07	4.00808e-06
TMEM165	-0.916843	6.63822	2.8118e-07	4.12128e-06
ZFAND6	-0.724473	7.08888	2.8701e-07	4.20241e-06
CFL1	-0.665184	9.34316	2.87698e-07	4.20817e-06
RTCA	0.607901	4.6362	2.90277e-07	4.24155e-06
ZDHHC13	0.809599	4.15514	2.90946e-07	4.24697e-06
ERICH5	1.99417	-0.0297787	2.9145e-07	4.24916e-06
MCM10	-1.28435	0.583018	2.91691e-07	4.24916e-06
DRAM2	0.715449	5.3999	2.95339e-07	4.29566e-06
CRYGS	1.84371	-0.58817	2.95485e-07	4.29566e-06
TRMT1L	0.600376	4.72937	3.02249e-07	4.38953e-06
PLK2	-0.64023	8.42674	3.08401e-07	4.47432e-06
COX4I1	-0.58627	7.56149	3.11753e-07	4.51836e-06
IL36RN	1.31082	4.61619	3.1436e-07	4.55153e-06
RNF215	0.947164	3.65779	3.15086e-07	4.55741e-06
LINC02050	-0.877094	4.23928	3.22336e-07	4.65756e-06
ANKRD13A	-0.931143	8.01084	3.24793e-07	4.68454e-06
VDAC3	0.790591	4.77313	3.2491e-07	4.68454e-06
ARL8B	-0.610164	8.15758	3.25187e-07	4.68454e-06
TMCO4	0.973238	4.57281	3.28383e-07	4.7258e-06
ALG9	0.622039	4.8599	3.29328e-07	4.73462e-06
RAB29	0.970362	3.33723	3.29843e-07	4.73726e-06
RAB21	-0.601879	7.45283	3.31114e-07	4.75074e-06
PSG1	2.2729	7.44567	3.33734e-07	4.78352e-06
FAM102A	-0.86605	5.88416	3.35082e-07	4.79802e-06
FGD3	-0.935176	4.57182	3.35497e-07	4.79915e-06
TAB3	-0.526168	7.37042	3.36635e-07	4.81062e-06
NFKB1	-0.565189	5.75843	3.52087e-07	5.02639e-06
TMEM19	1.13116	3.98148	3.53343e-07	5.0332e-06
POLR2A	-0.553525	5.92221	3.53571e-07	5.0332e-06
MOCS2	0.912939	3.21051	3.53621e-07	5.0332e-06
C5orf67	-2.0457	-0.513867	3.54295e-07	5.03435e-06
RPL36	-0.595604	7.41063	3.54408e-07	5.03435e-06
XKR8	0.800134	4.49746	3.575e-07	5.07323e-06
BCAM	-1.68515	6.82508	3.69833e-07	5.24255e-06
PSMD7	-0.605426	7.81261	3.70166e-07	5.24255e-06
KIF27	0.955296	2.71339	3.72587e-07	5.27161e-06
SNORC	-1.29545	0.761067	3.7666e-07	5.3211e-06
TMEM265	-0.975331	4.81256	3.7683e-07	5.3211e-06
SLC52A3	-1.52288	6.06281	3.78078e-07	5.33344e-06
CIT	-1.277	0.69348	3.81472e-07	5.37601e-06
ACTBL2	-2.07035	3.21738	3.84407e-07	5.41162e-06
FAM104A	-0.701837	5.25908	3.84757e-07	5.41162e-06
ZNF337	1.39954	1.46313	3.93957e-07	5.53555e-06
SLC25A3	-0.536418	8.32941	3.97107e-07	5.57434e-06
UBA52	-0.704725	8.35474	4.01613e-07	5.63205e-06
YTHDF3-AS1	-1.49917	0.175949	4.05091e-07	5.67524e-06
PSMC3	-0.578602	7.49361	4.08437e-07	5.71652e-06
EXTL1	1.46069	1.35269	4.10453e-07	5.7391e-06
FOXB1	1.44479	0.61195	4.14524e-07	5.79036e-06
TBC1D24	1.4718	2.60611	4.14943e-07	5.79054e-06
PABPC1L	1.31116	3.20594	4.16481e-07	5.80633e-06
RDH10	-1.11271	5.37658	4.17506e-07	5.81494e-06
ILK	-0.515952	7.30805	4.23409e-07	5.89141e-06
ANKRD6	1.66859	4.42102	4.24675e-07	5.90327e-06
PTCHD4	1.19731	3.75754	4.26955e-07	5.92919e-06
TESK1	0.783075	4.73803	4.31707e-07	5.98936e-06
ZNRD1ASP	1.16632	1.56067	4.32908e-07	6.00019e-06
DIABLO	-0.668388	4.59037	4.33855e-07	6.00748e-06
HSF2	0.915619	3.08379	4.34428e-07	6.00959e-06
AP1G1	-0.482913	7.23315	4.37968e-07	6.05144e-06
SLC35G1	1.21812	2.22137	4.38487e-07	6.05144e-06
MTA2	-0.528709	7.08116	4.38725e-07	6.05144e-06
ZADH2	0.758803	4.06575	4.43303e-07	6.10868e-06
HIST1H2AC	-0.673397	6.89384	4.44194e-07	6.11506e-06
RRS1	-1.03795	4.75414	4.50824e-07	6.1987e-06
TNFRSF21	-0.935915	7.52199	4.51138e-07	6.1987e-06
ZNF250	0.89895	2.70939	4.52052e-07	6.20528e-06
CANT1	-0.519426	7.68404	4.55878e-07	6.25179e-06
PIM3	-0.562254	9.1904	4.56417e-07	6.25318e-06
MAP3K10	0.785073	4.22621	4.57799e-07	6.26348e-06
GLUD1	0.870938	6.20328	4.58047e-07	6.26348e-06
CAMKK2	0.778925	4.77229	4.60111e-07	6.28569e-06
NAIF1	0.707815	3.83885	4.67316e-07	6.37802e-06
S100A7A	-5.56764	-0.869876	4.71547e-07	6.42962e-06
GTF2B	-0.66777	5.64583	4.78741e-07	6.52148e-06
ALPP	-1.06835	9.2066	4.81068e-07	6.54692e-06
GNG11	2.46426	1.49008	4.8293e-07	6.56012e-06
TMEM30A	-0.548287	7.24767	4.82956e-07	6.56012e-06
GNPAT	0.737556	4.62549	4.8465e-07	6.57686e-06
CACFD1	0.922926	4.50046	4.85549e-07	6.57695e-06
ZFP30	0.955304	2.56359	4.85577e-07	6.57695e-06
CUEDC1	1.18253	3.63102	4.95236e-07	6.69957e-06
TMLHE	1.27347	1.71167	4.95569e-07	6.69957e-06
FANCD2	-0.952807	2.31945	5.03074e-07	6.7946e-06
MPV17L2	-0.739031	4.4314	5.05963e-07	6.82716e-06
TNIP1	-0.895991	7.07049	5.18048e-07	6.98361e-06
WDR37	-0.55948	5.61902	5.21141e-07	7.00644e-06
TBC1D23	-0.698914	6.95016	5.21144e-07	7.00644e-06
ARL5B	-0.565095	6.14484	5.21213e-07	7.00644e-06
TRIP13	-1.11744	0.987008	5.26825e-07	7.07521e-06
EXOSC4	-0.551365	5.63462	5.31052e-07	7.12528e-06
SEC23A	-0.78846	6.33168	5.34338e-07	7.16163e-06
BAG1	-0.901065	5.33728	5.35063e-07	7.16163e-06
GMEB2	-0.635995	6.14121	5.35266e-07	7.16163e-06
ZNF786	1.09967	2.17864	5.38864e-07	7.20302e-06
CYR61	-1.40025	7.56719	5.42106e-07	7.23957e-06
ZNF284	1.29701	1.22255	5.54717e-07	7.40106e-06
SIGMAR1	0.826909	5.71161	5.70724e-07	7.60752e-06
MIR210HG	2.71909	-0.563403	5.72628e-07	7.62578e-06
ARSG	1.44493	2.68118	5.73944e-07	7.63618e-06
SFXN3	1.61995	4.01758	5.74836e-07	7.64093e-06
MUC16	-1.45225	4.53011	5.79448e-07	7.69507e-06
UBC	-0.527343	10.0201	5.80699e-07	7.70452e-06
ADSS	-0.536395	6.27539	5.83484e-07	7.73427e-06
ZFP69	1.23497	0.655126	5.85917e-07	7.75932e-06
FKBP3	0.610633	4.04982	5.87426e-07	7.7721e-06
SLC35A1	0.67936	4.34531	5.92673e-07	7.83426e-06
TPD52L1	0.724975	4.25986	5.96456e-07	7.87697e-06
SNX17	0.469484	6.37786	5.99272e-07	7.90684e-06
NEK3	1.10119	3.02177	6.01063e-07	7.92315e-06
AADACL3	-3.07009	3.45553	6.10619e-07	8.04169e-06
PLEKHA2	0.972668	5.09392	6.12893e-07	8.0642e-06
ATP1A1-AS1	1.14392	1.75891	6.267e-07	8.23828e-06
ZSCAN29	0.66035	5.06111	6.30135e-07	8.27581e-06
SERPINB7	-2.47374	2.38049	6.3557e-07	8.33952e-06
DHX30	0.556567	6.4225	6.38197e-07	8.3663e-06
OSBPL1A	1.00673	3.3205	6.41048e-07	8.39597e-06
FAM136A	0.697565	4.06267	6.42208e-07	8.40345e-06
MSH6	0.806052	4.80101	6.50553e-07	8.50119e-06
ABCD3	0.654283	5.64162	6.51124e-07	8.50119e-06
MMP14	-1.18511	10.5641	6.51464e-07	8.50119e-06
PTTG1	-1.7841	0.539731	6.55373e-07	8.54439e-06
OCRL	0.725575	5.32416	6.69984e-07	8.7269e-06
CEP152	-0.856972	4.20615	6.75267e-07	8.7877e-06
FOXO4	-0.851401	11.0143	6.77967e-07	8.8148e-06
PLEC	0.608082	10.1407	6.80426e-07	8.83872e-06
CDAN1	0.805267	4.54744	6.82125e-07	8.85275e-06
DPP4	-1.10164	9.99889	6.85019e-07	8.88223e-06
HSPA1B	0.721272	6.32855	6.85931e-07	8.88598e-06
RANBP2	-0.543218	7.82735	6.87757e-07	8.90156e-06
FYN	-1.25669	4.27033	6.89291e-07	8.91334e-06
ATM	0.838354	4.18667	6.92363e-07	8.94495e-06
ZNF445	0.789301	3.67262	6.94301e-07	8.96188e-06
POLQ	-1.38873	0.687422	7.11621e-07	9.17715e-06
NLRX1	1.3941	2.86718	7.12574e-07	9.18114e-06
EMP2	1.4268	7.27833	7.20989e-07	9.27929e-06
IBA57	-0.776851	4.60365	7.21491e-07	9.27929e-06
POLG2	0.980409	1.64839	7.25096e-07	9.31726e-06
LETM2	-0.866684	3.17791	7.29428e-07	9.35999e-06
MVB12B	1.2276	4.82479	7.3035e-07	9.35999e-06
PSMD11	-0.524437	7.1004	7.30388e-07	9.35999e-06
SGPL1	0.627332	6.194	7.38464e-07	9.45499e-06
GABRE	-0.832661	7.71034	7.48748e-07	9.57807e-06
KLHL3	1.34593	1.51905	7.55526e-07	9.64711e-06
CLPB	-0.509302	6.86976	7.56151e-07	9.64711e-06
PHGDH	0.89388	6.41739	7.56173e-07	9.64711e-06
PPP1R26	1.41176	2.91718	7.62925e-07	9.72456e-06
SUGP2	0.786577	4.77185	7.67334e-07	9.77204e-06
NUDT7	1.2967	1.49417	7.70271e-07	9.79861e-06
GATA3-AS1	-1.27733	2.9739	7.70793e-07	9.79861e-06
PLXNA3	1.11253	4.08936	7.73969e-07	9.83024e-06
ZNF691	0.917969	2.27272	7.75547e-07	9.84152e-06
PTPN2	-0.60924	5.2606	7.76259e-07	9.8418e-06
TP53I13	1.16909	5.2749	7.80732e-07	9.88973e-06
VPS36	0.551411	5.68395	7.82134e-07	9.89871e-06
NAAA	1.00502	3.83603	7.85628e-07	9.93412e-06
RAD50	0.613347	6.44402	7.93075e-07	1.00194e-05
SMURF1	-0.615345	6.47038	8.01231e-07	1.01135e-05
CCDC186	-0.504591	7.07095	8.03993e-07	1.01394e-05
HNRNPU	-0.644568	9.21485	8.12687e-07	1.02345e-05
ATP5MPL	-0.659222	5.64363	8.12969e-07	1.02345e-05
KIF18B	-1.51674	-0.0842649	8.192e-07	1.03039e-05
CDKN3	-1.57891	-0.366078	8.21551e-07	1.03136e-05
CEP55	-1.63788	0.705266	8.21632e-07	1.03136e-05
ZNF189	0.916716	2.766	8.22143e-07	1.03136e-05
PHF23	-0.701051	6.45851	8.23171e-07	1.03175e-05
PRDX3	0.692226	5.9218	8.24675e-07	1.03272e-05
PTPN4	0.852821	4.22629	8.27061e-07	1.0348e-05
VPS37C	-0.619625	6.41141	8.31466e-07	1.03905e-05
CIZ1	0.672433	5.59989	8.31908e-07	1.03905e-05
UBXN6	-0.558813	7.46039	8.34544e-07	1.04143e-05
INTS8	0.579382	4.88225	8.43228e-07	1.05135e-05
RPL7A	-0.532275	6.56873	8.45366e-07	1.05309e-05
NAPSA	1.36864	0.498348	8.5745e-07	1.06721e-05
TNFRSF9	-2.01212	0.136766	8.6329e-07	1.07308e-05
RSC1A1	-0.806697	4.58657	8.63667e-07	1.07308e-05
CCDC71L	-1.01757	5.03951	8.72538e-07	1.08316e-05
NUDT9	0.732125	4.11819	8.84005e-07	1.09644e-05
SYT17	1.1593	3.41576	8.91838e-07	1.1052e-05
LINC00571	-1.0377	1.46673	8.97934e-07	1.11179e-05
ZNF182	1.19201	1.71317	9.11396e-07	1.12748e-05
ISCA2	0.927041	3.2178	9.12492e-07	1.12786e-05
SOGA1	0.949915	5.17555	9.29111e-07	1.1474e-05
DLX4	1.17305	1.37319	9.31301e-07	1.14911e-05
SLC35A2	-0.632407	6.07976	9.4157e-07	1.16078e-05
CTPS2	1.46964	2.15853	9.46236e-07	1.16454e-05
GLRX	-1.16123	8.47898	9.46247e-07	1.16454e-05
PLK1	-1.17013	0.947044	9.47874e-07	1.16553e-05
SGTA	-0.67578	7.03506	9.52333e-07	1.17001e-05
DHDDS	-0.59218	5.94996	9.60025e-07	1.17844e-05
TBC1D17	-0.669143	6.39718	9.63544e-07	1.18075e-05
POLE	0.737714	4.1797	9.63559e-07	1.18075e-05
UNC13A	-2.55547	0.443463	9.6454e-07	1.18094e-05
MTAP	0.537491	5.39504	9.67073e-07	1.18303e-05
RAB6C-AS1	1.14581	1.61536	9.68311e-07	1.18353e-05
NRIP1	0.764696	6.8705	9.72925e-07	1.18815e-05
MAPKAPK2	-0.48237	6.28881	9.78766e-07	1.19325e-05
EIF4G2	-0.772102	11.6441	9.78773e-07	1.19325e-05
RPL12	-0.600492	6.82247	9.90211e-07	1.20617e-05
RPL14	-0.52791	6.47898	9.9273e-07	1.2082e-05
VPS8	0.532721	5.90991	9.96351e-07	1.21122e-05
ATP6V1E1	-0.698177	8.05013	9.96906e-07	1.21122e-05
SUMF1	0.651764	5.31536	9.99318e-07	1.21312e-05
ZKSCAN3	1.04385	2.01797	1.00174e-06	1.21503e-05
ZPR1	-0.659264	5.61349	1.00668e-06	1.21998e-05
ARF1	-0.557205	8.97467	1.01549e-06	1.22961e-05
AGFG1	-0.497315	7.92441	1.0263e-06	1.24165e-05
ACTB	-0.940071	11.5616	1.02832e-06	1.24304e-05
ZNF346	0.953176	3.224	1.03364e-06	1.24842e-05
TTC9	-0.844909	6.50271	1.03993e-06	1.25495e-05
NIT2	0.639731	3.98963	1.04135e-06	1.2556e-05
TRIM11	-0.866845	6.47621	1.06467e-06	1.28263e-05
STRADB	0.995843	3.2341	1.07058e-06	1.28866e-05
FANCF	0.828046	2.59971	1.07518e-06	1.29312e-05
SLX4	0.840734	3.11099	1.08204e-06	1.30027e-05
CD46	-0.52673	8.706	1.0927e-06	1.31198e-05
CUTA	0.579214	5.39604	1.1007e-06	1.32047e-05
MED8	-0.624386	5.96363	1.10704e-06	1.32696e-05
GIT1	0.936497	5.10015	1.11029e-06	1.32974e-05
DDX6	-0.540974	7.89223	1.11458e-06	1.33266e-05
RPS4X	-0.679407	7.7679	1.11459e-06	1.33266e-05
EDEM1	-0.733488	8.16034	1.11975e-06	1.3377e-05
ACYP1	0.95937	1.80513	1.12154e-06	1.33872e-05
TRIM55	-2.37838	1.1407	1.12395e-06	1.34048e-05
N4BP1	-0.698678	6.73197	1.12507e-06	1.34069e-05
S100A11	-0.688276	8.70071	1.12946e-06	1.3448e-05
SNU13	-0.572027	6.1658	1.14468e-06	1.36179e-05
KRT23	-1.1847	9.84709	1.15553e-06	1.37355e-05
AGBL5	0.694489	4.83711	1.16202e-06	1.38011e-05
GOLGA3	-0.583285	7.87475	1.17023e-06	1.38798e-05
ZNF501	1.48463	0.378051	1.17059e-06	1.38798e-05
SLC35B2	0.612739	5.70245	1.17409e-06	1.39098e-05
NRK	-0.889674	9.81446	1.1788e-06	1.39541e-05
ZDHHC2	0.965135	4.41902	1.18812e-06	1.40527e-05
PCYOX1	1.04218	5.176	1.19071e-06	1.40717e-05
ZSCAN26	1.09479	2.09055	1.19864e-06	1.41537e-05
DPM1	-0.609794	4.32176	1.20225e-06	1.41846e-05
RNPEPL1	0.709662	5.57689	1.21371e-06	1.43079e-05
OTUB1	-0.47275	6.84436	1.22178e-06	1.43911e-05
ZDHHC8	0.785295	4.05512	1.22456e-06	1.4412e-05
RIC8B	0.853002	2.87988	1.23497e-06	1.45226e-05
ZNF232	1.02163	2.76214	1.24037e-06	1.45741e-05
SLC30A2	1.3959	7.42263	1.25116e-06	1.46888e-05
DVL2	-0.740912	6.87604	1.27348e-06	1.49386e-05
GEM	-1.16654	2.8572	1.27477e-06	1.49414e-05
GOSR2	-0.555704	6.36427	1.28642e-06	1.50655e-05
RREB1	-0.620917	7.09363	1.29061e-06	1.51017e-05
TRA2A	-0.626989	5.2521	1.29162e-06	1.51017e-05
ATL3	0.847692	5.57439	1.29336e-06	1.51097e-05
SSSCA1	-0.584483	4.96817	1.31184e-06	1.5313e-05
MVK	-0.901534	4.92201	1.31926e-06	1.53812e-05
GABRQ	-2.87558	-0.539827	1.31984e-06	1.53812e-05
ING3	-0.733627	4.37943	1.32185e-06	1.53896e-05
TMCO3	0.736415	6.65959	1.32271e-06	1.53896e-05
TMC1	-0.987171	6.09777	1.32968e-06	1.54581e-05
GCNT4	-0.915188	5.77571	1.33224e-06	1.54752e-05
CKS2	-0.914536	3.49294	1.33345e-06	1.54767e-05
CSNK2B	-0.528909	6.07024	1.33731e-06	1.55089e-05
ZBTB42	0.776695	3.56672	1.34088e-06	1.55377e-05
NACA	-0.467318	8.17898	1.35347e-06	1.56708e-05
ZNF629	0.814564	3.18062	1.35528e-06	1.56791e-05
HIST1H2BK	-0.857455	6.99662	1.35713e-06	1.56877e-05
LINC01619	-0.743817	3.71206	1.36651e-06	1.57834e-05
SPATA7	1.42471	1.32751	1.36901e-06	1.57996e-05
NAPA	-0.763228	3.92922	1.37527e-06	1.58589e-05
SCML2	0.990254	2.52318	1.38653e-06	1.59713e-05
PPL	1.28284	4.76806	1.38725e-06	1.59713e-05
TMEM39A	-0.668286	5.98913	1.4153e-06	1.62757e-05
MDH1	0.58747	6.12096	1.41597e-06	1.62757e-05
RHOBTB2	0.718179	4.33788	1.42079e-06	1.63127e-05
TSEN34	-0.574842	5.24034	1.42148e-06	1.63127e-05
RNF8	1.01337	3.10774	1.43545e-06	1.64598e-05
RBMS1	-0.638698	8.14214	1.45731e-06	1.66848e-05
ADAM9	-0.649138	8.20219	1.45741e-06	1.66848e-05
SNX4	0.608044	5.63017	1.4658e-06	1.67675e-05
CALM1	0.628376	8.21542	1.47579e-06	1.68682e-05
LANCL2	-0.638425	5.22201	1.4868e-06	1.69771e-05
DRAM1	-1.1549	6.74541	1.4877e-06	1.69771e-05
SEMA3B	1.48484	8.10638	1.50143e-06	1.71163e-05
ZNF354C	1.18282	1.98515	1.50229e-06	1.71163e-05
ALKBH8	0.866678	2.77271	1.52398e-06	1.73496e-05
HSBP1L1	-0.867911	5.00318	1.52716e-06	1.73719e-05
SEPT8	1.03617	6.64447	1.53762e-06	1.7477e-05
TCTEX1D2	1.54041	-0.128234	1.54507e-06	1.75476e-05
SEC24C	-0.486149	8.0386	1.55123e-06	1.76037e-05
GDPD5	-1.01813	8.67136	1.57053e-06	1.78085e-05
TMEM135	0.672856	4.18919	1.57782e-06	1.7877e-05
CBX6	0.929251	5.7911	1.59177e-06	1.80207e-05
MACROD1	0.974358	3.26939	1.59627e-06	1.80573e-05
RIT1	-0.64889	5.74917	1.59959e-06	1.80805e-05
GNL3	-0.711489	6.40155	1.60628e-06	1.81418e-05
TMC6	1.07896	4.74564	1.62668e-06	1.83577e-05
RPL8	-0.573948	8.73925	1.62815e-06	1.83597e-05
ARFGAP1	-0.56123	7.33831	1.63657e-06	1.84401e-05
CRYAB	1.56411	4.28104	1.64499e-06	1.85204e-05
LINC01968	1.6366	2.53184	1.65192e-06	1.85837e-05
PDGFA	1.27349	4.67097	1.66726e-06	1.87407e-05
HIST1H2AL	-1.30098	2.09991	1.66849e-06	1.87407e-05
LRRC69	1.25026	0.502245	1.67015e-06	1.87445e-05
MPST	1.30633	4.39156	1.6732e-06	1.8764e-05
NACC1	-0.5183	6.99823	1.69188e-06	1.89586e-05
ZNF319	1.1139	2.66752	1.70726e-06	1.91159e-05
CLDN1	-1.46703	7.63072	1.71234e-06	1.91578e-05
SEC22B	-0.632548	6.10172	1.72252e-06	1.92566e-05
BAIAP2-AS1	1.27551	2.82344	1.72814e-06	1.93043e-05
PTPRK	-0.869827	6.97952	1.7381e-06	1.94004e-05
HGS	-0.532407	7.77633	1.74544e-06	1.94671e-05
LYPD3	-2.12965	5.57716	1.74733e-06	1.9473e-05
TIRAP	0.881896	2.44904	1.77306e-06	1.97427e-05
SELENOW	1.09221	4.24107	1.7743e-06	1.97427e-05
GBF1	-0.441481	7.0409	1.78889e-06	1.98896e-05
BCAT1	0.809896	6.68606	1.81882e-06	2.02066e-05
SIRT5	0.832	3.24304	1.82244e-06	2.02311e-05
BLCAP	-0.629729	7.04839	1.84179e-06	2.04271e-05
DEF6	0.998767	3.34952	1.84296e-06	2.04271e-05
SLC25A6	-0.522054	7.7421	1.87656e-06	2.07834e-05
PAQR9	-3.29169	0.614058	1.88762e-06	2.08896e-05
RUFY3	0.711664	4.53813	1.92288e-06	2.12634e-05
ETFB	0.628296	4.33506	1.94112e-06	2.14412e-05
SDK1	-0.954376	7.06265	1.94197e-06	2.14412e-05
TCFL5	1.40702	3.31818	1.94549e-06	2.14636e-05
ACTN4	-0.622258	10.1199	1.94735e-06	2.14675e-05
VMP1	-0.555682	7.17135	1.9517e-06	2.14988e-05
FOLR1	0.709202	7.89357	1.962e-06	2.15956e-05
ACAT1	1.27104	2.73025	1.97462e-06	2.17178e-05
SLC15A4	0.674304	4.30899	1.98072e-06	2.17681e-05
MEGF6	1.51144	4.01393	1.98504e-06	2.17988e-05
PPP1R9B	0.925418	5.21714	1.98738e-06	2.18077e-05
ZSWIM9	0.837127	2.31259	1.99019e-06	2.18218e-05
LINC00858	2.01284	0.0677338	2.00137e-06	2.19275e-05
CDC42	-0.41744	7.81879	2.02556e-06	2.21755e-05
SLC35F6	-0.55898	7.43054	2.04148e-06	2.23326e-05
ARHGEF18	0.666804	6.86561	2.05552e-06	2.2469e-05
CNPY4	1.06617	2.52857	2.08232e-06	2.27446e-05
ZNF235	0.914366	1.7308	2.0858e-06	2.27652e-05
PLD1	-0.842833	5.16676	2.08941e-06	2.27872e-05
MAGED1	-0.752851	6.63889	2.13722e-06	2.32908e-05
PSMA7	-0.518985	7.21681	2.14883e-06	2.33985e-05
ISL1	-1.39304	1.8926	2.15038e-06	2.33985e-05
FNBP1	-0.872339	5.97567	2.15237e-06	2.34023e-05
PXMP2	1.09211	2.41207	2.16486e-06	2.35202e-05
DOCK7	0.550653	5.71171	2.19391e-06	2.38177e-05
SH3GLB1	0.538731	6.22807	2.19929e-06	2.38579e-05
ZNF394	-0.635467	4.93419	2.21012e-06	2.39572e-05
SLC27A4	0.664574	3.91271	2.23435e-06	2.42015e-05
MTHFD1L	-0.965067	6.98956	2.25496e-06	2.44062e-05
PKP3	0.527396	7.78606	2.26432e-06	2.4489e-05
NEMP1	0.763908	4.23505	2.26905e-06	2.45215e-05
TRPV1	0.929703	1.98958	2.28875e-06	2.47157e-05
DPRX	-1.63841	0.645289	2.30163e-06	2.4836e-05
MORN4	0.956408	0.817817	2.31203e-06	2.49113e-05
ARHGAP26	1.48448	4.36191	2.3121e-06	2.49113e-05
VNN2	-2.43746	4.22129	2.35396e-06	2.53433e-05
RMND5A	-0.584123	7.30793	2.39421e-06	2.57572e-05
COASY	-0.592723	5.40458	2.41403e-06	2.59509e-05
VPS37B	-0.68957	6.55186	2.42936e-06	2.60959e-05
PCYOX1L	1.28169	2.02219	2.44392e-06	2.6229e-05
HINT2	0.723717	4.02625	2.44542e-06	2.6229e-05
EXD2	0.884386	3.90849	2.48426e-06	2.65983e-05
TXNL1	-0.548212	6.57931	2.48476e-06	2.65983e-05
ABTB1	0.742975	3.56508	2.48544e-06	2.65983e-05
PHF5A	-0.5635	5.32373	2.50482e-06	2.67856e-05
TSC1	-0.447186	6.80427	2.50674e-06	2.6786e-05
SMAD7	-0.832796	8.09818	2.52017e-06	2.68897e-05
ROBO3	2.05115	1.48023	2.52167e-06	2.68897e-05
LOC100130331	-2.18903	-0.422329	2.52209e-06	2.68897e-05
GAB1	-0.593864	7.65803	2.5546e-06	2.7216e-05
ZNF227	0.820938	3.3299	2.55917e-06	2.72444e-05
EIF4E3	1.01016	3.06543	2.58361e-06	2.74841e-05
BRD2	-0.655932	8.27513	2.59414e-06	2.75756e-05
DSN1	-0.880654	5.13655	2.6282e-06	2.79119e-05
TNFRSF1A	-0.730067	7.22856	2.6297e-06	2.79119e-05
R3HCC1	1.07648	3.54491	2.63467e-06	2.79439e-05
CCNB2	-1.18959	1.75023	2.64293e-06	2.80107e-05
DAP3	-0.66231	6.2412	2.67194e-06	2.82972e-05
SLK	-0.6511	8.39442	2.6757e-06	2.8316e-05
TBCK	0.615717	5.18867	2.68106e-06	2.83469e-05
OTUD5	-0.560038	7.02182	2.68259e-06	2.83469e-05
PSPC1	-0.545216	6.65577	2.68688e-06	2.83712e-05
SLC1A2	-2.23094	3.26709	2.70214e-06	2.85112e-05
ZNF280D	0.682932	4.33416	2.72488e-06	2.873e-05
PLEKHM2	-0.836659	8.33852	2.74918e-06	2.89648e-05
SYNC	1.12235	0.902325	2.75593e-06	2.90145e-05
DICER1-AS1	1.15631	0.400167	2.7869e-06	2.93189e-05
RNF149	-0.587316	6.97091	2.79561e-06	2.93889e-05
BRD3	0.654785	4.24277	2.80589e-06	2.94586e-05
IWS1	-0.605121	7.25877	2.80637e-06	2.94586e-05
CXCL2	-2.0242	2.94115	2.81686e-06	2.9547e-05
SIK3	-0.675025	6.72183	2.82182e-06	2.95774e-05
TRMT44	-0.666758	5.04399	2.83506e-06	2.96942e-05
RAP1B	-0.678493	5.54106	2.83794e-06	2.97026e-05
STX12	-0.525175	6.68401	2.87269e-06	3.00444e-05
SLC35C2	-0.666908	6.89239	2.87582e-06	3.0055e-05
PAMR1	-1.99916	4.40687	2.88803e-06	3.01606e-05
NOL6	-0.736509	6.07741	2.89522e-06	3.02136e-05
ERVV-2	-2.07497	7.91701	2.90335e-06	3.02762e-05
ITPK1	0.903729	5.71032	2.90652e-06	3.02872e-05
SF3B4	-0.721518	5.13547	2.91226e-06	3.03249e-05
NOXA1	1.36685	1.12015	2.92203e-06	3.03946e-05
PJA1	1.0714	5.20117	2.92321e-06	3.03946e-05
EAF2	-1.20659	2.07582	2.93493e-06	3.04943e-05
BCKDHB	0.887592	2.90747	2.96931e-06	3.0829e-05
RCE1	-0.564497	5.63125	2.99074e-06	3.1029e-05
SELENOI	-0.65051	6.84184	3.02583e-06	3.13702e-05
CAND1.11	-0.95076	3.55699	3.07779e-06	3.18858e-05
LOC339803	1.09251	1.63959	3.08243e-06	3.19077e-05
ZNF696	1.02883	2.28875	3.08438e-06	3.19077e-05
SORT1	0.622703	6.83281	3.08758e-06	3.19177e-05
STX2	1.18814	2.44019	3.09756e-06	3.19977e-05
PPM1D	-0.754525	7.24761	3.10309e-06	3.20316e-05
ABCA12	-1.5972	6.40473	3.12534e-06	3.2238e-05
MELK	-0.818864	3.61304	3.15603e-06	3.25311e-05
BUB1	-1.46238	0.965289	3.18608e-06	3.2817e-05
SCIN	-0.801007	8.65112	3.21177e-06	3.30578e-05
FIBIN	1.5766	-0.0870734	3.22898e-06	3.32111e-05
LINC01456	1.26801	1.9185	3.24373e-06	3.33387e-05
GLTP	-0.597245	6.09249	3.24909e-06	3.33698e-05
DDX28	-0.870455	5.86047	3.25554e-06	3.3412e-05
UHRF1BP1	0.497669	5.96127	3.28204e-06	3.36598e-05
NXNL2	1.46913	0.489351	3.29435e-06	3.37618e-05
IGSF3	0.699553	7.29764	3.33338e-06	3.41373e-05
NTMT1	-0.673678	4.41135	3.34605e-06	3.42425e-05
CTSV	-1.87469	5.85682	3.35291e-06	3.42881e-05
TXNDC15	0.828489	4.56848	3.40959e-06	3.48427e-05
DEF8	1.01404	4.89285	3.41698e-06	3.48933e-05
LRP6	0.871146	3.59411	3.43525e-06	3.50547e-05
MT2A	-2.57641	7.38922	3.44348e-06	3.51136e-05
PYCR2	0.577318	5.27833	3.45176e-06	3.5173e-05
CCM2	0.637659	4.41263	3.4581e-06	3.52124e-05
UBAP1	-0.712342	6.6408	3.47137e-06	3.53224e-05
FAM160B1	-0.497761	7.19008	3.47876e-06	3.53723e-05
ULK2	1.0064	4.13652	3.49631e-06	3.55255e-05
GPR27	1.40988	1.61684	3.53488e-06	3.58918e-05
ATG9B	-0.799351	7.38832	3.55153e-06	3.60353e-05
ZNF81	0.920559	2.71487	3.55562e-06	3.60511e-05
INO80	-0.578517	6.42921	3.56642e-06	3.6135e-05
ILF2	-0.489611	7.6525	3.57651e-06	3.62115e-05
YEATS2	0.739827	4.88946	3.58622e-06	3.62841e-05
TMEM9	1.07195	4.45371	3.59126e-06	3.63094e-05
MUC1	-2.5258	-0.67279	3.63749e-06	3.67508e-05
ADAM12	2.06927	9.43739	3.65778e-06	3.69296e-05
UBALD2	-0.84525	6.14348	3.67066e-06	3.70117e-05
ASAP3	1.18747	4.95434	3.67109e-06	3.70117e-05
SLC26A11	-0.654173	6.03584	3.69437e-06	3.722e-05
PUF60	-0.494788	7.39703	3.73976e-06	3.76508e-05
TMTC3	0.53549	5.93608	3.75646e-06	3.77923e-05
ATP6V0E2-AS1	1.76495	-0.420991	3.78517e-06	3.80543e-05
PTER	-0.723071	5.86408	3.80301e-06	3.82068e-05
CDH24	1.15817	1.93357	3.80921e-06	3.82421e-05
SPINT2	-0.568434	9.17275	3.81309e-06	3.82542e-05
PPP1R3B	-0.968997	6.93858	3.82006e-06	3.82972e-05
UROD	0.589224	5.37519	3.82688e-06	3.83387e-05
SAAL1	0.854208	2.28988	3.84728e-06	3.8516e-05
NWD2	-1.29602	0.909138	3.86407e-06	3.8657e-05
MRPS26	0.672311	4.67662	3.87956e-06	3.87847e-05
NEIL3	-1.42421	-0.00672226	3.90158e-06	3.89776e-05
CSF3	-4.52839	1.57123	3.92583e-06	3.91924e-05
KLHDC1	1.1924	0.785239	3.93873e-06	3.92937e-05
HAMP	2.95603	0.656887	3.96914e-06	3.95695e-05
CCDC106	0.991154	2.29993	3.99961e-06	3.98454e-05
RPS15	-0.622313	6.06647	4.00715e-06	3.98927e-05
RPGRIP1	-1.35942	3.33035	4.0399e-06	4.01906e-05
STMP1	-0.71823	4.81805	4.04666e-06	4.02299e-05
EPB41L4B	1.12489	3.60374	4.05469e-06	4.02817e-05
C17orf75	0.77056	3.72189	4.10443e-06	4.07475e-05
PPM1B	-0.668152	6.36371	4.11554e-06	4.08293e-05
KIAA0513	-0.938613	6.41267	4.12127e-06	4.08578e-05
GMPPB	-0.728561	5.30564	4.13838e-06	4.0999e-05
DUSP8	-0.774233	3.97038	4.15032e-06	4.10887e-05
UFM1	-0.55444	7.03	4.17893e-06	4.13433e-05
TP53RK	-0.623775	5.15726	4.19567e-06	4.1465e-05
PRX	1.13634	1.70917	4.19704e-06	4.1465e-05
GATA6-AS1	1.79746	-0.552105	4.28428e-06	4.22976e-05
MAGT1	-0.614998	6.83863	4.28816e-06	4.23066e-05
TYSND1	0.855162	4.8287	4.29477e-06	4.23426e-05
CWC25	-0.693888	5.04391	4.30934e-06	4.2457e-05
CNBP	-0.467415	7.84374	4.31612e-06	4.24945e-05
USP35	0.826453	3.15488	4.42119e-06	4.34989e-05
ABCD4	0.56101	4.57681	4.42536e-06	4.351e-05
SSBP3	-0.744077	5.08669	4.4659e-06	4.38783e-05
BCAS4	1.07928	3.2213	4.48276e-06	4.39943e-05
ZC3H8	0.927694	2.49519	4.48387e-06	4.39943e-05
SNUPN	0.785788	3.6735	4.55208e-06	4.46242e-05
PYROXD2	1.29078	1.07462	4.55431e-06	4.46242e-05
IL3RA	-1.76496	1.08134	4.60446e-06	4.50845e-05
NMNAT3	1.03769	1.21281	4.63495e-06	4.5352e-05
DUSP11	-0.554141	4.74206	4.67725e-06	4.57346e-05
MICAL1	0.978604	4.95729	4.73633e-06	4.62476e-05
QPRT	0.736526	7.56729	4.73664e-06	4.62476e-05
MPPE1	0.721062	3.31589	4.73944e-06	4.62476e-05
ZNF667	0.938291	1.05495	4.74944e-06	4.63135e-05
HCN3	1.12004	0.270189	4.78637e-06	4.66418e-05
HDAC7	0.57758	5.41733	4.79122e-06	4.66572e-05
ETV5	0.766101	5.11727	4.80132e-06	4.6718e-05
NXF1	-0.627613	6.04187	4.80401e-06	4.6718e-05
HDAC10	0.782228	3.38672	4.81996e-06	4.68412e-05
NEO1	1.29761	2.50134	4.83518e-06	4.69571e-05
MAPKAPK3	1.20764	4.97051	4.84476e-06	4.70182e-05
PTGR1	-1.28969	3.69142	4.87462e-06	4.72759e-05
PPP5C	0.623095	5.24343	4.91288e-06	4.76146e-05
ESRRG	-0.727075	8.42007	4.93406e-06	4.77874e-05
NFKBIB	-0.832319	6.28452	5.03255e-06	4.87083e-05
NORAD	-0.547538	7.40523	5.05069e-06	4.88303e-05
C7orf50	0.739631	5.35288	5.05201e-06	4.88303e-05
EAF1	-0.697872	6.36837	5.06747e-06	4.89466e-05
TCN2	1.76858	1.19492	5.08695e-06	4.91017e-05
LLGL2	1.00356	5.33708	5.09144e-06	4.91117e-05
FDPS	-0.718304	4.74002	5.1335e-06	4.9484e-05
ELOF1	-0.517642	5.1763	5.1415e-06	4.95277e-05
ZNF436	0.637889	4.3496	5.15323e-06	4.96072e-05
ZNF697	-0.639456	5.82903	5.16326e-06	4.96703e-05
NFKB2	-0.93338	6.61884	5.1781e-06	4.97795e-05
MAP3K4	0.518184	5.32424	5.20331e-06	4.99882e-05
RBM3	-0.667878	7.734	5.22358e-06	5.01491e-05
PPT1	0.806196	6.4879	5.24488e-06	5.03172e-05
HSPH1	0.899718	5.98798	5.24813e-06	5.03172e-05
ADCK5	0.822437	2.3873	5.26117e-06	5.04084e-05
GRB7	-0.649281	7.56983	5.28333e-06	5.05867e-05
ICMT	0.546958	6.8088	5.31508e-06	5.08543e-05
MAP4K4	0.8051	6.60424	5.3184e-06	5.08543e-05
MAX	-0.495468	6.35452	5.33714e-06	5.09994e-05
TLL2	-1.71273	1.00982	5.3632e-06	5.1214e-05
KRBA1	0.951533	2.20405	5.40996e-06	5.1626e-05
ZNF818P	0.77672	3.46072	5.41375e-06	5.16277e-05
ILF3-AS1	-1.0186	3.40565	5.41779e-06	5.16317e-05
LOC100506747	-1.39335	0.365664	5.42243e-06	5.16415e-05
HIST1H2BI	-0.977804	2.21321	5.4308e-06	5.16868e-05
GTF3C3	0.535544	5.77846	5.43885e-06	5.17289e-05
ABHD4	-0.927568	6.23136	5.47159e-06	5.20056e-05
OSTC	-0.655933	5.01457	5.47744e-06	5.20266e-05
HIVEP2	-0.717918	6.01374	5.49685e-06	5.21763e-05
PARS2	0.993455	2.4468	5.5986e-06	5.30974e-05
CDC25C	-1.94101	-0.753939	5.60134e-06	5.30974e-05
LINC01088	0.910236	3.40262	5.61958e-06	5.32349e-05
MTX3	0.765615	4.30165	5.62338e-06	5.32357e-05
TMEM25	0.941162	3.37996	5.71067e-06	5.40262e-05
ITGB6	-1.37608	8.0565	5.74635e-06	5.43277e-05
OS9	-0.488291	8.69864	5.75551e-06	5.43552e-05
TCTN3	0.554986	5.3636	5.75687e-06	5.43552e-05
TMEM109	0.570694	5.84143	5.8104e-06	5.48244e-05
KXD1	-0.513727	6.13556	5.81841e-06	5.48636e-05
TMEM14A	1.05258	2.12634	5.87738e-06	5.53831e-05
RPL19	-0.528152	8.42607	5.92189e-06	5.57658e-05
OTUD7B	-0.529173	6.82322	5.93841e-06	5.58844e-05
YAP1	-0.448821	8.30756	5.94278e-06	5.58887e-05
UXT	-0.73601	5.43187	5.9595e-06	5.60091e-05
ACVR2B	0.735466	5.9292	5.9684e-06	5.60558e-05
FTCDNL1	1.50901	0.944314	5.98466e-06	5.61716e-05
CENPA	-1.54332	-0.369837	5.99912e-06	5.62471e-05
ZC3H11A	-0.447199	8.0488	6.00058e-06	5.62471e-05
KIF1BP	0.807612	4.07339	6.01534e-06	5.63485e-05
COX7A2L	-0.466525	6.28496	6.04882e-06	5.66249e-05
KIF26A	1.08741	0.582803	6.05488e-06	5.66445e-05
B4GAT1	0.884799	3.68571	6.07059e-06	5.67543e-05
DAP	-0.62018	5.76819	6.10753e-06	5.70623e-05
XKRX	1.69235	2.7216	6.14381e-06	5.73636e-05
BRIP1	-1.09106	1.19093	6.16829e-06	5.75546e-05
FKTN	0.90638	3.36335	6.22476e-06	5.80067e-05
MAP3K8	-0.871252	6.16675	6.22487e-06	5.80067e-05
ZNF512B	0.555082	5.5837	6.32969e-06	5.8945e-05
ZNF717	0.973117	2.08942	6.37061e-06	5.92567e-05
MINDY2	0.46206	7.0525	6.37147e-06	5.92567e-05
PALM3	1.88679	1.10257	6.4492e-06	5.99406e-05
MAP2K5	0.87186	3.18502	6.46981e-06	6.00931e-05
OTUB2	-2.26084	4.31994	6.50871e-06	6.03962e-05
CHFR	-0.490615	6.60998	6.51091e-06	6.03962e-05
MRM1	0.825869	1.93695	6.53942e-06	6.06213e-05
SERGEF	0.963609	2.25555	6.55431e-06	6.07198e-05
EGLN1	0.78538	5.29468	6.56633e-06	6.07918e-05
BTBD8	0.964249	1.23294	6.73562e-06	6.22944e-05
RNASEH2B	0.736733	3.59465	6.73736e-06	6.22944e-05
CLCC1	0.661461	4.60851	6.76968e-06	6.25527e-05
EXOSC7	-0.679702	4.97382	6.77775e-06	6.25555e-05
DNAJC4	0.829265	2.50881	6.77875e-06	6.25555e-05
NDFIP1	0.46624	6.29599	6.78395e-06	6.2563e-05
GAL3ST4	2.20845	1.15194	6.78978e-06	6.25764e-05
ACCS	1.50333	0.10074	6.81514e-06	6.27696e-05
EEF1D	-0.469743	7.69619	6.83811e-06	6.29406e-05
RAB5A	-0.497711	5.98256	6.8553e-06	6.30582e-05
DCLRE1A	0.86009	3.66449	6.89427e-06	6.33758e-05
ENPP5	1.43432	1.79085	6.89893e-06	6.33778e-05
DDOST	-0.509271	8.75581	6.93807e-06	6.36964e-05
METTL26	0.651328	4.0695	6.944e-06	6.37099e-05
WASL	-0.667133	7.28652	6.95251e-06	6.3747e-05
MDM1	1.06206	2.1507	6.99275e-06	6.40747e-05
WNT6	1.92566	3.74237	7.00155e-06	6.41143e-05
ARPC3	-0.473678	6.70728	7.02319e-06	6.42712e-05
FBXL18	-0.534085	5.58242	7.06013e-06	6.45678e-05
ZNF382	1.01887	0.898301	7.07622e-06	6.46736e-05
PIP4P2	0.82797	2.37032	7.12737e-06	6.50994e-05
HSPA14	-0.615593	5.80593	7.16468e-06	6.53983e-05
RPLP1	-0.513442	7.80475	7.22054e-06	6.58407e-05
CDK2	-0.856283	6.818	7.22237e-06	6.58407e-05
USP38	-0.610463	6.80735	7.22709e-06	6.58417e-05
USP24	0.631858	6.05062	7.30092e-06	6.64719e-05
DIAPH1	-0.500591	8.00204	7.31714e-06	6.65397e-05
RAPGEF3	1.52988	3.18477	7.31769e-06	6.65397e-05
NSD1	0.516598	6.61688	7.36225e-06	6.69023e-05
NSFL1C	-0.50594	6.6658	7.39519e-06	6.71588e-05
CEP131	0.797354	2.82262	7.42779e-06	6.7412e-05
ZNF287	1.91812	-0.334231	7.45178e-06	6.75868e-05
GABARAPL2	-0.481901	5.82133	7.58752e-06	6.87743e-05
CCDC68	1.22727	2.79711	7.64773e-06	6.92761e-05
CYBRD1	1.98727	2.85371	7.66916e-06	6.94261e-05
ABHD15	1.25887	3.35985	7.73448e-06	6.9973e-05
SETD3	0.451215	6.80378	7.7946e-06	7.04723e-05
STOM	-0.54526	7.43369	7.89111e-06	7.12875e-05
DLGAP5	-1.66654	0.31039	7.89476e-06	7.12875e-05
AKIRIN2	-0.989286	5.56167	7.90099e-06	7.12987e-05
HIBADH	-0.678165	6.90578	7.92613e-06	7.14804e-05
CENPK	-1.60576	0.00770327	7.94572e-06	7.16118e-05
CAB39	-0.73045	7.60859	8.02789e-06	7.23067e-05
RRAGC	-0.682928	6.58689	8.03924e-06	7.23213e-05
PSMB7	-0.444369	6.17661	8.03964e-06	7.23213e-05
TIPARP	-0.788703	4.5367	8.06495e-06	7.25033e-05
RAB5C	-0.489306	7.28501	8.09343e-06	7.27136e-05
CENPE	-1.05977	1.52355	8.12444e-06	7.29281e-05
RNF152	-1.40451	0.382192	8.12753e-06	7.29281e-05
CRAT	1.19479	4.55096	8.16834e-06	7.32482e-05
MT1H	-3.2181	4.05976	8.36997e-06	7.50049e-05
MCF2L2	-1.54793	1.90629	8.37474e-06	7.50049e-05
TAPBP	-0.798573	8.43176	8.40203e-06	7.52021e-05
DCP1A	-0.526845	5.77031	8.45256e-06	7.5607e-05
GABARAP	-0.559453	7.49819	8.52801e-06	7.62341e-05
MMADHC	-0.458807	6.61077	8.58171e-06	7.66662e-05
PDIK1L	0.919138	2.71397	8.65189e-06	7.72448e-05
ZNF844	0.958477	3.23999	8.73723e-06	7.7958e-05
CEP250	0.809209	3.61473	8.75384e-06	7.80119e-05
SSFA2	-0.605951	9.07503	8.7542e-06	7.80119e-05
C1orf162	2.01797	2.0593	8.79832e-06	7.83561e-05
STAM2	-0.439689	6.3405	8.85233e-06	7.8788e-05
CTTN	-0.437338	8.07553	8.91507e-06	7.92969e-05
HLF	1.79008	3.90071	8.95667e-06	7.96173e-05
SUMF2	0.520887	6.80386	9.01422e-06	8.0079e-05
HIST2H2AB	-0.7746	3.17377	9.04434e-06	8.0272e-05
LMBRD1	0.561846	5.86584	9.04718e-06	8.0272e-05
KRT18	-0.74619	11.5007	9.05909e-06	8.02796e-05
RPS2	-0.556988	6.5314	9.05929e-06	8.02796e-05
DEXI	0.918973	4.07901	9.14365e-06	8.09769e-05
NSD3	-0.459951	7.35242	9.17363e-06	8.1192e-05
ANKS6	1.1539	3.4613	9.20637e-06	8.14271e-05
RASSF8	0.824071	5.70462	9.2116e-06	8.14271e-05
PHEX	-1.27836	0.991906	9.23004e-06	8.15397e-05
PPRC1	-0.620476	5.50823	9.25209e-06	8.16839e-05
ACSF2	0.882007	4.5375	9.27718e-06	8.18306e-05
LOC374443	0.892633	2.04935	9.28017e-06	8.18306e-05
SLC25A25-AS1	1.31785	2.12204	9.31249e-06	8.20649e-05
CSRP1	-0.699748	10.0133	9.32778e-06	8.2149e-05
PSMB3	-0.497898	7.17487	9.34918e-06	8.22867e-05
RNF219	0.80359	2.96386	9.38621e-06	8.25616e-05
FREM1	-1.66934	0.087487	9.39818e-06	8.2616e-05
ATP6V0D2	2.24311	1.01169	9.5008e-06	8.34667e-05
COA1	0.619074	4.17046	9.55562e-06	8.3893e-05
EPCAM	1.18948	3.6352	9.56107e-06	8.3893e-05
LOC100129935	-0.735822	6.62658	9.60867e-06	8.42589e-05
DNASE2	0.778675	5.49881	9.63991e-06	8.44809e-05
RARRES1	-2.33385	4.22976	9.64974e-06	8.45152e-05
SDHAF4	1.13936	1.56166	9.6791e-06	8.46379e-05
MAP3K11	-0.588921	6.20352	9.6795e-06	8.46379e-05
CHCHD10	1.65914	2.62418	9.68155e-06	8.46379e-05
PPP2R5B	0.761118	3.78149	9.69434e-06	8.46979e-05
VWCE	-1.55497	1.41754	9.70317e-06	8.47231e-05
OSGIN1	-1.31291	4.17093	9.7091e-06	8.47231e-05
C1S	-1.42323	6.64973	9.78448e-06	8.53288e-05
FOXP4	0.796816	3.09224	9.81248e-06	8.55207e-05
MRPL27	-0.595257	5.37598	9.86947e-06	8.5965e-05
NRAS	-0.410318	6.71865	9.88917e-06	8.60551e-05
DSP	-0.60219	9.90956	9.89187e-06	8.60551e-05
INSL4	2.15554	5.41608	9.9119e-06	8.61768e-05
MSH2	0.915836	3.61804	9.93437e-06	8.63196e-05
ARPC5L	-0.505381	6.00581	1.00451e-05	8.72288e-05
PTPN21	-1.17745	7.73989	1.012e-05	8.78254e-05
DESI1	-0.590738	5.35102	1.01936e-05	8.84105e-05
FUK	0.837889	4.90687	1.02446e-05	8.87994e-05
CKB	-2.09241	4.47755	1.02892e-05	8.91317e-05
SMC6	0.622103	4.73608	1.03441e-05	8.95529e-05
EIF3B	-0.44611	7.88202	1.03792e-05	8.98018e-05
CABIN1	0.494748	5.63536	1.04416e-05	9.02873e-05
NNT	1.21218	2.99409	1.05204e-05	9.08906e-05
ZNF589	1.21156	1.71773	1.05241e-05	9.08906e-05
TSG101	-0.509847	6.99248	1.05542e-05	9.10531e-05
KATNBL1	-0.893608	6.09467	1.05557e-05	9.10531e-05
NOSIP	-0.593226	5.98646	1.06271e-05	9.16135e-05
CEP290	0.837963	3.10528	1.06516e-05	9.17694e-05
TTC17	0.414392	6.46382	1.06632e-05	9.18139e-05
MIF4GD	0.875226	4.06425	1.08667e-05	9.35101e-05
CHKA	0.715071	4.06492	1.10801e-05	9.52892e-05
ARHGEF17	0.677427	4.19776	1.11219e-05	9.55907e-05
PPOX	0.931682	2.70347	1.11434e-05	9.57177e-05
ZFP36	-0.633088	4.76971	1.12146e-05	9.62712e-05
GEMIN6	0.785889	2.25431	1.12604e-05	9.66063e-05
MINDY4B	-1.00621	0.629128	1.12755e-05	9.66782e-05
HLA-E	-1.05889	8.59898	1.12959e-05	9.67953e-05
CEP120	0.749135	4.23529	1.14165e-05	9.77695e-05
WDR7	0.587035	4.63213	1.14234e-05	9.77698e-05
MYO5B	0.557866	6.94999	1.14354e-05	9.78139e-05
MT1X	-2.43601	4.36881	1.14532e-05	9.7908e-05
FERMT2	-0.758023	8.30027	1.14945e-05	9.82023e-05
FYCO1	0.562932	5.87226	1.15381e-05	9.84911e-05
TSC22D1	0.655439	7.79748	1.15462e-05	9.84911e-05
MBNL2	-0.5883	8.71508	1.1549e-05	9.84911e-05
ARL1	-0.619132	6.52863	1.15713e-05	9.86221e-05
RASSF7	1.12557	4.83846	1.16307e-05	9.90689e-05
UBE2N	-0.420954	6.08874	1.16415e-05	9.91019e-05
RASGRF2	1.87745	4.80687	1.17178e-05	9.96923e-05
HIST1H2BG	-0.712941	4.44065	1.17262e-05	9.97039e-05
TFB2M	-0.63164	3.95618	1.17367e-05	9.97344e-05
NPEPPS	-0.584291	6.94502	1.17458e-05	9.97517e-05
C12orf65	0.643885	3.17537	1.17988e-05	0.000100143
CNNM2	-0.673431	5.15072	1.19523e-05	0.000101385
LINC02535	-1.80981	1.38767	1.19789e-05	0.00010155
SYAP1	-0.508915	6.16928	1.20416e-05	0.000102021
PHF7	1.09495	1.68468	1.20833e-05	0.000102304
TTC14	0.626809	4.24963	1.20893e-05	0.000102304
FAM19A2	1.05145	2.67352	1.21095e-05	0.000102414
CARF	0.724731	2.92487	1.21215e-05	0.000102455
APLP2	-0.485743	9.71425	1.21346e-05	0.000102505
JOSD1	-0.616696	6.96169	1.2158e-05	0.000102642
SAP30	1.06248	1.39663	1.22034e-05	0.000102964
GNG12	-0.593416	8.72627	1.22479e-05	0.000103279
MED14	-0.497107	5.14383	1.23267e-05	0.000103882
CLK4	0.708554	3.70879	1.23485e-05	0.000104005
AFG1L	0.72992	2.69081	1.23587e-05	0.000104029
LRRC59	-0.643847	8.03653	1.24091e-05	0.000104391
HMGB3	-1.13417	9.17742	1.24674e-05	0.00010482
EVA1A	-0.705331	7.88919	1.25087e-05	0.000105105
SCRN3	0.758847	3.41909	1.25495e-05	0.000105386
IFT27	1.15517	1.91239	1.25673e-05	0.000105474
ZNF619	0.840867	2.43544	1.2588e-05	0.000105585
FAM122B	0.833145	2.34938	1.26448e-05	0.000105999
DGCR6L	0.952743	3.21553	1.26578e-05	0.000106046
ALAD	1.05081	5.17928	1.26735e-05	0.000106116
ABCC5	1.03597	3.36276	1.26816e-05	0.000106121
RPL15	-0.412937	7.5034	1.27497e-05	0.000106629
NR0B1	-2.02113	-0.460556	1.27966e-05	0.000106933
RPL11	-0.491687	8.18921	1.28011e-05	0.000106933
NSL1	0.773633	3.74267	1.28337e-05	0.000107142
ATG3	-0.544017	6.3842	1.29386e-05	0.000107955
WDSUB1	0.717199	4.77973	1.29996e-05	0.000108401
KAZN	-0.962469	5.13134	1.3073e-05	0.00010895
GOT2	0.63724	5.38282	1.3095e-05	0.000109045
CTBP2	0.695116	6.22772	1.30997e-05	0.000109045
SEC61G	-0.918579	3.9463	1.31166e-05	0.000109122
SNRNP35	-0.518771	4.75789	1.32355e-05	0.00011001
CLCA2	-2.01471	-0.441731	1.32388e-05	0.00011001
TMED2	-0.516637	8.05136	1.34087e-05	0.000111357
CHD1	-0.517557	6.99203	1.35379e-05	0.000112365
UBE2C	-1.85775	-0.00943552	1.35679e-05	0.000112548
MRPS11	-0.563601	5.39521	1.35969e-05	0.000112723
RPN1	-0.637758	9.23911	1.37243e-05	0.000113713
CLINT1	-0.439624	7.39888	1.37531e-05	0.000113886
AFAP1L1	0.922312	5.66446	1.38725e-05	0.000114808
FCGR3A	2.25576	3.11696	1.38992e-05	0.000114963
PLEKHA8	-0.739374	6.96965	1.39176e-05	0.000115048
CCDC84	0.567075	3.73431	1.40904e-05	0.000116409
FRS3	0.869953	1.35089	1.41217e-05	0.000116537
TKT	-0.762758	9.71967	1.41223e-05	0.000116537
CLSPN	-1.28682	1.72447	1.41528e-05	0.000116669
LINC01512	-1.37571	1.36706	1.41545e-05	0.000116669
UBAP2	-0.473349	6.78023	1.41656e-05	0.000116693
YBX3	-0.532319	6.90726	1.42078e-05	0.000116973
CDC42SE2	-0.555034	5.84311	1.42195e-05	0.000117002
SEL1L3	-0.560893	7.22514	1.43386e-05	0.000117913
PDK2	1.16487	3.01778	1.44863e-05	0.00011906
TTL	1.00335	4.12416	1.45516e-05	0.000119485
ST20-AS1	-0.965373	2.75112	1.45548e-05	0.000119485
TSPAN9	-0.666341	7.57444	1.45866e-05	0.000119677
PDXDC1	-0.569208	7.75829	1.46646e-05	0.000120248
NUDT4	-0.518262	5.95266	1.46865e-05	0.000120358
RBBP8NL	1.21034	2.53536	1.46995e-05	0.000120396
TRPM4	1.22277	3.247	1.47352e-05	0.000120619
GOLGA4	-0.459142	8.98411	1.47719e-05	0.00012085
ITGB8	-1.20876	3.65902	1.48116e-05	0.000121106
PAFAH1B2	-0.461485	8.19205	1.48253e-05	0.000121132
ANOS1	1.01512	2.24279	1.48318e-05	0.000121132
COBLL1	-0.465769	9.67803	1.48859e-05	0.000121504
EFEMP1	-0.911588	7.97259	1.49165e-05	0.000121685
ZNF251	0.705845	2.92915	1.50686e-05	0.000122855
LINC00638	1.54924	-0.00163304	1.51916e-05	0.000123788
ZSCAN20	0.820625	3.0848	1.53084e-05	0.000124667
ITIH4	1.52355	0.0644247	1.55252e-05	0.000126361
ABRAXAS1	0.814678	2.07615	1.55944e-05	0.000126852
PER2	-0.623299	5.09915	1.56116e-05	0.00012692
NUDT16	0.74571	3.39982	1.56458e-05	0.000127126
CDCA2	-1.36971	0.18304	1.56683e-05	0.000127236
UBQLN1	-0.499885	8.37832	1.57069e-05	0.000127477
WBP2	-0.752788	7.56069	1.5778e-05	0.000127981
GPR137	0.457239	5.73921	1.58003e-05	0.000128089
FAM168A	0.56607	5.05033	1.58395e-05	0.000128334
PKN3	0.929511	0.936855	1.58875e-05	0.00012865
NDUFA11	-0.413919	6.42953	1.59922e-05	0.000129411
ERVW-1	-0.84038	8.72054	1.59996e-05	0.000129411
STX18	-0.540103	6.00801	1.61037e-05	0.000130179
BLVRB	0.996398	4.90814	1.61999e-05	0.000130883
TEK	-1.28355	1.02468	1.62664e-05	0.00013134
KRT17	-2.06365	7.72903	1.6275e-05	0.00013134
HERC2	0.62294	5.88925	1.62995e-05	0.000131464
SLC13A4	-1.93472	6.068	1.63254e-05	0.000131599
BRAT1	0.634429	5.37243	1.63468e-05	0.000131629
LINC01483	-1.13727	6.01996	1.63477e-05	0.000131629
SCNN1D	-2.13169	0.647398	1.63907e-05	0.000131901
PRMT1	-0.569813	7.22857	1.64625e-05	0.000132405
CDK12	-0.488859	7.31381	1.65394e-05	0.000132948
U2AF2	-0.500014	7.70026	1.66537e-05	0.000133792
MRPL54	-0.621839	4.93299	1.66989e-05	0.00013408
CFB	-1.87417	8.05305	1.67107e-05	0.000134099
KRT10	-0.966807	2.98065	1.68283e-05	0.000134967
STK39	1.1592	2.12285	1.68581e-05	0.00013513
FBXL14	0.563798	4.54896	1.69774e-05	0.00013601
SBDSP1	-0.595295	5.48402	1.71369e-05	0.000137211
SARAF	0.567528	7.78087	1.72196e-05	0.000137795
PAIP2B	1.15926	0.781704	1.72457e-05	0.000137927
COPG1	-0.469126	8.35622	1.72986e-05	0.000138273
NAT9	-0.598124	4.82072	1.73648e-05	0.000138724
RBL1	0.755942	3.96694	1.73786e-05	0.000138724
MLH1	0.46098	5.05653	1.73843e-05	0.000138724
ISCA1	-0.472359	5.63313	1.74041e-05	0.000138805
RPS24	-0.549471	7.85725	1.75919e-05	0.000140225
EHMT2	0.550477	5.62912	1.77433e-05	0.000141353
ZNF692	0.676805	3.73605	1.77702e-05	0.000141488
HHAT	0.904703	3.39665	1.77852e-05	0.000141528
MBTPS2	0.626842	3.62174	1.79434e-05	0.000142708
ZNF37A	0.869796	3.90938	1.80807e-05	0.000143719
ASF1B	-1.20266	0.84109	1.81389e-05	0.000144102
PCDH11X	0.846419	3.46818	1.81516e-05	0.000144123
CXCL3	-2.58755	1.13133	1.8241e-05	0.000144752
LRRC29	1.07788	0.345432	1.83137e-05	0.000145248
TYW3	0.56598	4.06597	1.83356e-05	0.000145341
GRAMD4	0.957157	5.13275	1.84244e-05	0.000145964
URGCP	0.929899	1.4458	1.84647e-05	0.000146176
CCDC169-SOHLH2	1.42742	0.49449	1.84716e-05	0.000146176
MOB3B	0.575018	6.03247	1.84962e-05	0.000146289
IGF1R	-0.832096	8.07831	1.86003e-05	0.000147031
TRABD	0.511517	4.90183	1.86643e-05	0.000147455
ZNF780B	0.823402	2.16802	1.86864e-05	0.000147481
PM20D2	1.08043	2.21465	1.86883e-05	0.000147481
C6orf48	-0.527378	5.57045	1.87884e-05	0.000148189
PRRC1	-0.561164	7.25247	1.89189e-05	0.000149137
GLYCTK	-0.657402	3.47781	1.89476e-05	0.00014928
LOC100506282	-0.952633	1.41367	1.90048e-05	0.000149648
FAM151B	-0.762623	3.13519	1.90788e-05	0.000150149
MAP6D1	0.916129	1.83085	1.90957e-05	0.000150199
PDAP1	-0.384076	6.51308	1.9159e-05	0.000150613
PDE4D	0.786172	4.45584	1.94248e-05	0.000152619
ATP6V1C2	0.857472	5.66966	1.94498e-05	0.000152731
ELP6	0.53898	3.97234	1.95679e-05	0.000153574
ADIPOR2	-0.443595	6.71117	1.961e-05	0.000153737
PER1	-0.777009	3.22678	1.96101e-05	0.000153737
SAP30L	0.621063	4.93935	1.96584e-05	0.00015403
FPGT-TNNI3K	1.43794	-0.636373	1.96699e-05	0.000154036
ORAI1	1.07055	3.27099	1.98077e-05	0.00015503
TRMT61A	-0.627795	5.18199	1.98612e-05	0.000155364
MYCNUT	-1.37819	3.72219	1.99577e-05	0.000156033
COMT	0.625896	6.36969	2.00885e-05	0.00015697
KIF13A	-0.554645	6.89631	2.02045e-05	0.00015771
C15orf39	-0.489263	5.85235	2.02054e-05	0.00015771
CEBPB	-0.647607	7.02417	2.02411e-05	0.000157903
PHYHIPL	-0.805602	6.04663	2.0253e-05	0.000157909
CELSR2	0.981006	2.50355	2.05363e-05	0.000160031
ZKSCAN8	0.668702	4.18161	2.05725e-05	0.000160226
DOPEY2	0.693585	5.22479	2.06992e-05	0.000161124
TRAM2-AS1	0.857747	2.00929	2.09177e-05	0.000162736
MIR34AHG	1.05459	2.09375	2.09838e-05	0.000163162
AURKAIP1	-0.427032	6.73105	2.104e-05	0.000163509
DDI2	-0.631009	5.35873	2.10521e-05	0.000163514
ETV6	-0.578354	5.11571	2.11608e-05	0.00016427
UPK1B	-2.11726	5.8226	2.12244e-05	0.000164665
MYL6	-0.619986	9.52694	2.12348e-05	0.000164665
LRG1	-2.52018	1.28442	2.13327e-05	0.000165334
TACC1	-0.541244	8.50783	2.13563e-05	0.000165427
CASTOR2	-0.623435	6.71807	2.14149e-05	0.000165791
NINL	1.03311	2.92745	2.14362e-05	0.000165866
MAP9	1.35813	1.7409	2.14796e-05	0.000166024
RAD51B	0.615238	5.32406	2.14798e-05	0.000166024
NOC4L	-0.748344	4.41678	2.15038e-05	0.000166119
PPARA	1.1916	3.31561	2.15905e-05	0.000166699
LEMD3	-0.450343	6.06074	2.16876e-05	0.000167358
NIPAL1	1.2516	3.0702	2.17021e-05	0.00016738
LINC00518	-1.26837	1.51846	2.17257e-05	0.000167471
TRIM27	-0.527318	6.63106	2.18504e-05	0.000168341
TMCO6	0.57223	3.82485	2.2049e-05	0.000169779
ACOXL	1.21929	2.5241	2.22295e-05	0.000171026
C11orf95	0.957155	4.03674	2.22348e-05	0.000171026
LINC01497	-1.38646	0.762434	2.22938e-05	0.000171387
ZNF625-ZNF20	0.797375	2.14949	2.23257e-05	0.00017154
LINC01446	1.4657	1.68943	2.23813e-05	0.000171875
SLC38A7	-0.558544	5.66403	2.26105e-05	0.000173541
PCGF5	0.970471	4.13432	2.26762e-05	0.000173952
DOT1L	-0.758672	6.84026	2.28067e-05	0.00017486
LINC01725	1.38196	1.54819	2.28245e-05	0.000174902
E2F2	-1.29892	0.082806	2.29197e-05	0.000175537
LAMTOR2	0.692712	4.07171	2.30913e-05	0.000176757
SNX7	1.00373	2.97637	2.31144e-05	0.000176839
MFSD12	-0.672888	8.91673	2.3259e-05	0.000177759
ITCH	-0.547725	7.99537	2.32697e-05	0.000177759
RBM8A	-0.618534	4.64437	2.3272e-05	0.000177759
PTBP1	-0.404741	8.50608	2.33814e-05	0.000178499
MNT	-0.499961	4.34768	2.34158e-05	0.000178666
TBX20	-1.07494	4.33097	2.34452e-05	0.000178795
CDC42SE1	-0.448601	7.98626	2.34977e-05	0.000179099
ENDOG	0.944361	2.97233	2.35149e-05	0.000179135
TPX2	-1.1494	1.90612	2.40432e-05	0.000183062
ZDHHC5	-0.466961	7.78781	2.40789e-05	0.000183236
CCDC183	0.990928	2.1928	2.41293e-05	0.000183522
JPX	0.639621	3.93925	2.41779e-05	0.000183764
RNF130	1.0138	6.00571	2.4187e-05	0.000183764
DGCR2	0.384952	7.10564	2.42053e-05	0.000183806
TRPM6	-1.39778	2.3284	2.43176e-05	0.00018456
PGRMC2	-0.598626	6.10647	2.4331e-05	0.000184564
RAB11B-AS1	-0.771634	2.71743	2.44362e-05	0.000185263
DUSP5	-1.25093	9.05602	2.44616e-05	0.000185358
P4HB	-0.572356	10.1388	2.46067e-05	0.000186358
DLG3	0.951668	3.97543	2.46486e-05	0.000186577
IDI1	-0.64014	4.24162	2.46759e-05	0.000186684
SASH1	0.661033	6.79867	2.50595e-05	0.000189486
ZNF484	0.755183	2.87602	2.51191e-05	0.000189836
VPS18	-0.548227	6.79742	2.53055e-05	0.000191144
HEATR3	0.625699	4.39313	2.53552e-05	0.000191418
CFL2	-0.612472	4.87849	2.54984e-05	0.000192397
PEG10	-1.62565	10.3345	2.57342e-05	0.000194074
ERCC6	0.658626	4.00816	2.58235e-05	0.000194644
LOC100507389	-2.59131	0.11276	2.58589e-05	0.000194808
ADAMTS20	2.23939	0.00596026	2.59484e-05	0.000195379
UBE2E3	0.750839	3.77109	2.60178e-05	0.000195799
VRK2	0.578742	4.31936	2.60599e-05	0.000196012
PTGS2	-2.38475	2.62365	2.61305e-05	0.00019644
C1orf61	-2.13542	2.76117	2.62071e-05	0.000196912
SRSF6	-0.471545	6.66512	2.63167e-05	0.000197631
OXGR1	1.61177	3.06853	2.63906e-05	0.000198082
SPTY2D1	-0.561872	5.32491	2.65435e-05	0.000199125
ZNF302	0.745816	3.27874	2.65601e-05	0.000199145
DMXL1	0.57357	6.05695	2.6597e-05	0.000199317
RNF185	-0.510222	6.30643	2.66299e-05	0.000199459
MRPS30	0.548031	4.5977	2.6909e-05	0.000201343
NPIPB2	1.12882	0.876126	2.69097e-05	0.000201343
ESD	0.892406	3.81111	2.69282e-05	0.000201368
ANKRD10	-0.762473	7.78677	2.69412e-05	0.000201368
SPAG5	-0.825785	2.112	2.70235e-05	0.000201877
GLS	0.631096	5.91028	2.72282e-05	0.0002033
TMEM248	-0.378345	7.05481	2.74672e-05	0.000204977
HIST1H3H	-0.918792	3.18598	2.74921e-05	0.000205056
ZNF510	0.709592	3.37368	2.75471e-05	0.000205359
C6orf120	-0.438726	6.02209	2.78632e-05	0.000207607
UBXN2B	0.694776	4.27533	2.79507e-05	0.000208072
IRAK1	0.508173	6.77351	2.79547e-05	0.000208072
C9orf170	1.32803	-0.190708	2.80093e-05	0.00020837
MYO16	-0.927676	3.71522	2.80556e-05	0.000208605
KIAA1257	-1.02276	1.47646	2.81534e-05	0.000209223
CHRNB1	-0.72916	4.71443	2.82661e-05	0.000209951
STIM1	-0.637251	6.52697	2.83057e-05	0.000210136
ANGEL1	0.580199	4.43366	2.84814e-05	0.000211331
IL24	-3.10057	0.466485	2.85629e-05	0.000211825
MIR5689HG	-1.04007	1.74383	2.85787e-05	0.000211832
SUPT5H	-0.464839	7.82077	2.89813e-05	0.000214705
MTRF1	0.841675	2.28638	2.89991e-05	0.000214726
MRPS35	0.512304	5.47528	2.90609e-05	0.000215072
ACADL	1.40556	1.04013	2.91582e-05	0.00021568
BRD1	-0.417969	6.39753	2.9215e-05	0.000215988
USF2	0.509519	6.38877	2.92481e-05	0.000216121
IPP	0.697761	4.12927	2.94183e-05	0.000217266
SHPRH	0.637454	4.20107	2.96825e-05	0.000219104
LINC01136	-1.35952	0.0879827	2.97509e-05	0.000219496
LINC00954	1.32676	-0.10005	2.98217e-05	0.000219904
RAB5B	-0.582784	7.98116	2.98719e-05	0.00022016
ME3	0.727678	3.2323	2.99139e-05	0.000220357
GADD45B	-0.721199	6.38425	2.99794e-05	0.000220725
TRMT112	-0.439706	6.02237	3.00386e-05	0.000221008
SELENOS	-0.518183	5.86859	3.00488e-05	0.000221008
RAB11A	-0.511185	7.96041	3.02102e-05	0.000222081
GPD1L	-0.904859	4.42035	3.02317e-05	0.000222097
SCMH1	0.898109	3.38362	3.02435e-05	0.000222097
FAM35A	0.824802	3.12418	3.05164e-05	0.000223986
PDCD6	-0.611737	4.7481	3.05427e-05	0.000224064
RINL	1.14743	2.01255	3.06837e-05	0.000224983
DECR1	0.894162	2.87054	3.09569e-05	0.000226869
ASRGL1	1.46378	1.25639	3.11371e-05	0.000228072
COX18	0.761129	3.40554	3.1153e-05	0.000228072
MRI1	0.915621	3.79589	3.11905e-05	0.000228229
NR2C1	0.745793	3.45961	3.13446e-05	0.000229239
NSG1	1.14736	5.59408	3.14278e-05	0.00022973
CADM1	-0.853051	6.06589	3.14899e-05	0.000230066
CROCCP3	1.2102	0.2914	3.15353e-05	0.000230227
AMIGO1	2.07074	2.61721	3.15441e-05	0.000230227
DCUN1D3	-0.571711	5.20693	3.16671e-05	0.000231006
SMU1	-0.439495	6.07175	3.19813e-05	0.000233076
NACAP1	-1.41203	-0.0804744	3.19835e-05	0.000233076
IGF2R	-0.491827	8.04644	3.21375e-05	0.000234079
C5orf30	-1.49166	5.37255	3.22099e-05	0.000234486
TRIM45	1.03485	1.95499	3.23704e-05	0.000235535
POMGNT1	-0.485477	6.87251	3.253e-05	0.000236539
IQCN	-1.08682	0.97673	3.25416e-05	0.000236539
ADIPOR1	-0.432395	8.41365	3.25759e-05	0.000236668
PAQR9-AS1	-2.52369	-0.544056	3.26016e-05	0.000236735
KTN1	0.519265	8.0421	3.29183e-05	0.000238913
RBM26-AS1	0.979593	1.42599	3.31811e-05	0.000240631
MAP7D1	-0.577511	8.12281	3.31953e-05	0.000240631
LAMC1	-0.471364	9.36572	3.32056e-05	0.000240631
SPSB4	1.61174	1.53792	3.32322e-05	0.000240701
MYEF2	1.61666	0.692429	3.3249e-05	0.000240701
TCL1B	-1.00551	8.00186	3.32662e-05	0.000240703
DYNC1H1	0.438999	9.2136	3.34006e-05	0.000241554
LLGL1	0.655721	4.6508	3.35109e-05	0.000242228
MECOM	-1.5263	0.734082	3.36202e-05	0.000242896
RGL3	0.857883	3.50025	3.36813e-05	0.000243214
DYRK1A	-0.507553	8.22115	3.38526e-05	0.000244296
TBC1D9	-0.453929	7.25001	3.38653e-05	0.000244296
ARL14EP	0.737874	3.3578	3.39132e-05	0.000244517
ZDHHC24	0.709358	5.17595	3.39531e-05	0.000244682
NTHL1	1.25451	1.5862	3.40931e-05	0.000245567
MFSD6	1.3213	3.74245	3.42337e-05	0.000246455
MRPL20	-0.444838	5.56887	3.44381e-05	0.000247802
CASC9	1.69556	-0.246026	3.45194e-05	0.000248262
DPH6-AS1	1.34436	1.34497	3.46178e-05	0.000248843
TMEM214	-0.50982	6.72011	3.47092e-05	0.000249375
ACTR1B	0.442357	5.51296	3.49113e-05	0.000250701
PITPNA-AS1	-0.901792	2.0992	3.49942e-05	0.00025117
EGR3	-2.74755	0.507131	3.50418e-05	0.000251385
HGH1	0.837063	3.62588	3.54233e-05	0.000253995
CD47	-0.736282	7.50704	3.54719e-05	0.000254215
KDR	-1.94912	0.205905	3.55265e-05	0.000254376
SLC25A37	0.90219	5.29643	3.553e-05	0.000254376
UFD1	-0.467247	5.72241	3.58481e-05	0.000256525
MMACHC	0.72617	2.24962	3.5968e-05	0.000257086
AHNAK	0.823907	10.7391	3.59802e-05	0.000257086
CASP1P2	-1.7485	-0.791671	3.59805e-05	0.000257086
SERPINE1	-1.23183	12.3513	3.65084e-05	0.000260727
[truncated: 3,483 more rows]
