# Supplementary material for: MicroRNA–mRNA Networks in Pregnancy Complications: A Comprehensive Downstream Analysis of Potential Biomarkers
Source: Int J Mol Sci. 2021 Feb 25;22(5):2313. doi: 10.3390/ijms22052313 (PMC7956714; doi:10.3390/ijms22052313)
Supplement: Supplementary file 1 [file ijms-22-02313-s001.zip › Supplementary Table 2 - Genes list 2.xlsx]

## Sheet: List 2- Elevated in Placenta
Gene	Ensembl	Gene description
ZP4	ENSG00000116996	Zona pellucida glycoprotein 4
PSKH2	ENSG00000147613	Protein serine kinase H2
TCAF2C	ENSG00000283528	TRPM8 channel associated factor 2C
HHLA1	ENSG00000132297	HERV-H LTR-associating 1
OC90	ENSG00000253117	Otoconin 90
OR10Q1	ENSG00000180475	Olfactory receptor family 10 subfamily Q member 1
TP53TG3	ENSG00000183632	TP53 target 3
OR1E1	ENSG00000180016	Olfactory receptor family 1 subfamily E member 1
STH	ENSG00000256762	Saitohin
TP53TG3E	ENSG00000275034	TP53 target 3 family member E
AC064853.6	ENSG00000284704
CCDC194	ENSG00000269720	Coiled-coil domain containing 194
AC064853.5	ENSG00000284667
OLIG3	ENSG00000177468	Oligodendrocyte transcription factor 3
TRIM75P	ENSG00000250374	Tripartite motif containing 75, pseudogene
MYH13	ENSG00000006788	Myosin heavy chain 13
OR5H14	ENSG00000236032	Olfactory receptor family 5 subfamily H member 14
KRTAP5-6	ENSG00000205864	Keratin associated protein 5-6
DPEP2NB	ENSG00000263201	DPEP2 neighbor
KLF14	ENSG00000266265	Kruppel like factor 14
AC007846.2	ENSG00000285471
AC096582.3	ENSG00000283247
OR10J3	ENSG00000196266	Olfactory receptor family 10 subfamily J member 3
ADAMTS20	ENSG00000173157	ADAM metallopeptidase with thrombospondin type 1 motif 20
ACTBL2	ENSG00000169067	Actin, beta like 2
TRIM64	ENSG00000204450	Tripartite motif containing 64
GJB7	ENSG00000164411	Gap junction protein beta 7
MTNR1B	ENSG00000134640	Melatonin receptor 1B
DPPA2	ENSG00000163530	Developmental pluripotency associated 2
DPRX	ENSG00000204595	Divergent-paired related homeobox
TRIM60	ENSG00000176979	Tripartite motif containing 60
HBZ	ENSG00000130656	Hemoglobin subunit zeta
SCN11A	ENSG00000168356	Sodium voltage-gated channel alpha subunit 11
HTR1F	ENSG00000179097	5-hydroxytryptamine receptor 1F
MSMP	ENSG00000215183	Microseminoprotein, prostate associated
TRIM10	ENSG00000204613	Tripartite motif containing 10
ARL14EPL	ENSG00000268223	ADP ribosylation factor like GTPase 14 effector protein like
ZFP42	ENSG00000179059	ZFP42 zinc finger protein
TRIM64B	ENSG00000189253	Tripartite motif containing 64B
HYAL4	ENSG00000106302	Hyaluronoglucosaminidase 4
MFSD2B	ENSG00000205639	Major facilitator superfamily domain containing 2B
APELA	ENSG00000248329	Apelin receptor early endogenous ligand
RGPD1	ENSG00000187627	RANBP2-like and GRIP domain containing 1
C20orf202	ENSG00000215595	Chromosome 20 open reading frame 202
RTL1	ENSG00000254656	Retrotransposon Gag like 1
AC064853.3	ENSG00000284631
FOXO6	ENSG00000204060	Forkhead box O6
AADACL2	ENSG00000197953	Arylacetamide deacetylase like 2
KLF1	ENSG00000105610	Kruppel like factor 1
LRRC36	ENSG00000159708	Leucine rich repeat containing 36
CLDN6	ENSG00000184697	Claudin 6
TRAPPC3L	ENSG00000173626	Trafficking protein particle complex 3 like
TRIML2	ENSG00000179046	Tripartite motif family like 2
OR51E1	ENSG00000180785	Olfactory receptor family 51 subfamily E member 1
CLDN9	ENSG00000213937	Claudin 9
CHAT	ENSG00000070748	Choline O-acetyltransferase
GLDC	ENSG00000178445	Glycine decarboxylase
VSTM5	ENSG00000214376	V-set and transmembrane domain containing 5
NOX5	ENSG00000255346	NADPH oxidase 5
DLX6	ENSG00000006377	Distal-less homeobox 6
IL22RA2	ENSG00000164485	Interleukin 22 receptor subunit alpha 2
FOXI3	ENSG00000214336	Forkhead box I3
MAGEA4	ENSG00000147381	MAGE family member A4
IGDCC3	ENSG00000174498	Immunoglobulin superfamily DCC subclass member 3
RXFP1	ENSG00000171509	Relaxin/insulin like family peptide receptor 1
XKRX	ENSG00000182489	XK related, X-linked
TCL1B	ENSG00000213231	T cell leukemia/lymphoma 1B
ATP1A4	ENSG00000132681	ATPase Na+/K+ transporting subunit alpha 4
NLRP10	ENSG00000182261	NLR family pyrin domain containing 10
AADACL3	ENSG00000188984	Arylacetamide deacetylase like 3
ADAMTS14	ENSG00000138316	ADAM metallopeptidase with thrombospondin type 1 motif 14
BIRC7	ENSG00000101197	Baculoviral IAP repeat containing 7
SPESP1	ENSG00000258484	Sperm equatorial segment protein 1
LGALS16	ENSG00000249861	Galectin 16
HTR1B	ENSG00000135312	5-hydroxytryptamine receptor 1B
CXorf67	ENSG00000187690	Chromosome X open reading frame 67
KANK4	ENSG00000132854	KN motif and ankyrin repeat domains 4
IFIT1B	ENSG00000204010	Interferon induced protein with tetratricopeptide repeats 1B
DLX4	ENSG00000108813	Distal-less homeobox 4
SH2D5	ENSG00000189410	SH2 domain containing 5
CGB3	ENSG00000104827	Chorionic gonadotropin beta subunit 3
SOX14	ENSG00000168875	SRY-box 14
LAIR2	ENSG00000167618	Leukocyte associated immunoglobulin like receptor 2
NFE4	ENSG00000230257	Nuclear factor, erythroid 4
ASCL2	ENSG00000183734	Achaete-scute family bHLH transcription factor 2
PLCXD2	ENSG00000240891	Phosphatidylinositol specific phospholipase C X domain containing 2
EPB42	ENSG00000166947	Erythrocyte membrane protein band 4.2
C2orf83	ENSG00000042304	Chromosome 2 open reading frame 83
MATN3	ENSG00000132031	Matrilin 3
MYCN	ENSG00000134323	MYCN proto-oncogene, bHLH transcription factor
GDF6	ENSG00000156466	Growth differentiation factor 6
TBX4	ENSG00000121075	T-box 4
SYTL5	ENSG00000147041	Synaptotagmin like 5
AFF2	ENSG00000155966	AF4/FMR2 family member 2
BMP6	ENSG00000153162	Bone morphogenetic protein 6
WNT1	ENSG00000125084	Wnt family member 1
IGF2BP1	ENSG00000159217	Insulin like growth factor 2 mRNA binding protein 1
DIO3	ENSG00000197406	Iodothyronine deiodinase 3
NPW	ENSG00000183971	Neuropeptide W
ART4	ENSG00000111339	ADP-ribosyltransferase 4 (Dombrock blood group)
MAP1LC3C	ENSG00000197769	Microtubule associated protein 1 light chain 3 gamma
PCDH12	ENSG00000113555	Protocadherin 12
PRR5-ARHGAP8	ENSG00000248405	PRR5-ARHGAP8 readthrough
ZNF850	ENSG00000267041	Zinc finger protein 850
XG	ENSG00000124343	Xg blood group
TLE6	ENSG00000104953	Transducin like enhancer of split 6
GPR1	ENSG00000183671	G protein-coupled receptor 1
CDSN	ENSG00000204539	Corneodesmosin
WNT7A	ENSG00000154764	Wnt family member 7A
SLC7A4	ENSG00000099960	Solute carrier family 7 member 4
ERVV-1	ENSG00000269526	Endogenous retrovirus group V member 1, envelope
CCL8	ENSG00000108700	C-C motif chemokine ligand 8
TBX5	ENSG00000089225	T-box 5
WNT3A	ENSG00000154342	Wnt family member 3A
SLC30A2	ENSG00000158014	Solute carrier family 30 member 2
RSPO2	ENSG00000147655	R-spondin 2
HEMGN	ENSG00000136929	Hemogen
TRPC6	ENSG00000137672	Transient receptor potential cation channel subfamily C member 6
CLDN19	ENSG00000164007	Claudin 19
ADAMTS5	ENSG00000154736	ADAM metallopeptidase with thrombospondin type 1 motif 5
ARMS2	ENSG00000254636	Age-related maculopathy susceptibility 2
NCMAP	ENSG00000184454	Non-compact myelin associated protein
C18orf54	ENSG00000166845	Chromosome 18 open reading frame 54
IDO2	ENSG00000188676	Indoleamine 2,3-dioxygenase 2
LGR5	ENSG00000139292	Leucine rich repeat containing G protein-coupled receptor 5
ANKRD33	ENSG00000167612	Ankyrin repeat domain 33
TMPRSS13	ENSG00000137747	Transmembrane serine protease 13
CGB8	ENSG00000213030	Chorionic gonadotropin beta subunit 8
TRIM58	ENSG00000162722	Tripartite motif containing 58
THSD7A	ENSG00000005108	Thrombospondin type 1 domain containing 7A
CYSLTR2	ENSG00000152207	Cysteinyl leukotriene receptor 2
SH3TC2	ENSG00000169247	SH3 domain and tetratricopeptide repeats 2
LYPD6	ENSG00000187123	LY6/PLAUR domain containing 6
PSG7	ENSG00000221878	Pregnancy specific beta-1-glycoprotein 7 (gene/pseudogene)
GUCY1A2	ENSG00000152402	Guanylate cyclase 1 soluble subunit alpha 2
ACOXL	ENSG00000153093	Acyl-CoA oxidase like
ADGRF4	ENSG00000153294	Adhesion G protein-coupled receptor F4
C2orf72	ENSG00000204128	Chromosome 2 open reading frame 72
ARSI	ENSG00000183876	Arylsulfatase family member I
LEP	ENSG00000174697	Leptin
PODNL1	ENSG00000132000	Podocan like 1
MAGEA8	ENSG00000156009	MAGE family member A8
P2RY1	ENSG00000169860	Purinergic receptor P2Y1
SP6	ENSG00000189120	Sp6 transcription factor
HPGDS	ENSG00000163106	Hematopoietic prostaglandin D synthase
KL	ENSG00000133116	Klotho
HTR2B	ENSG00000135914	5-hydroxytryptamine receptor 2B
KMO	ENSG00000117009	Kynurenine 3-monooxygenase
LAMB4	ENSG00000091128	Laminin subunit beta 4
LY6G6C	ENSG00000204421	Lymphocyte antigen 6 family member G6C
ERVMER34-1	ENSG00000226887	Endogenous retrovirus group MER34 member 1, envelope
SLC19A3	ENSG00000135917	Solute carrier family 19 member 3
ADAMTS18	ENSG00000140873	ADAM metallopeptidase with thrombospondin type 1 motif 18
TMEM139	ENSG00000178826	Transmembrane protein 139
ELOVL2	ENSG00000197977	ELOVL fatty acid elongase 2
TXK	ENSG00000074966	TXK tyrosine kinase
CCSAP	ENSG00000154429	Centriole, cilia and spindle associated protein
ATP6V1B1	ENSG00000116039	ATPase H+ transporting V1 subunit B1
LARGE2	ENSG00000165905	LARGE xylosyl- and glucuronyltransferase 2
CALHM4	ENSG00000164451	Calcium homeostasis modulator family member 4
MORN3	ENSG00000139714	MORN repeat containing 3
PITX2	ENSG00000164093	Paired like homeodomain 2
NIPAL1	ENSG00000163293	NIPA like domain containing 1
PCDH10	ENSG00000138650	Protocadherin 10
FAM184A	ENSG00000111879	Family with sequence similarity 184 member A
N4BP3	ENSG00000145911	NEDD4 binding protein 3
AKR1B15	ENSG00000227471	Aldo-keto reductase family 1 member B15
NAA11	ENSG00000156269	N(alpha)-acetyltransferase 11, NatA catalytic subunit
F5	ENSG00000198734	Coagulation factor V
ADAMTS6	ENSG00000049192	ADAM metallopeptidase with thrombospondin type 1 motif 6
SLC4A1	ENSG00000004939	Solute carrier family 4 member 1 (Diego blood group)
IDO1	ENSG00000131203	Indoleamine 2,3-dioxygenase 1
COL11A1	ENSG00000060718	Collagen type XI alpha 1 chain
HS3ST3B1	ENSG00000125430	Heparan sulfate-glucosamine 3-sulfotransferase 3B1
CCDC102B	ENSG00000150636	Coiled-coil domain containing 102B
L1TD1	ENSG00000240563	LINE1 type transposase domain containing 1
ODAPH	ENSG00000174792	Odontogenesis associated phosphoprotein
FAM156B	ENSG00000179304	Family with sequence similarity 156 member B
KYNU	ENSG00000115919	Kynureninase
SLC52A1	ENSG00000132517	Solute carrier family 52 member 1
MB21D2	ENSG00000180611	Mab-21 domain containing 2
CEACAM8	ENSG00000124469	Carcinoembryonic antigen related cell adhesion molecule 8
IL1RAP	ENSG00000196083	Interleukin 1 receptor accessory protein
ZNF595	ENSG00000272602	Zinc finger protein 595
GABRE	ENSG00000102287	Gamma-aminobutyric acid type A receptor epsilon subunit
SEMA6D	ENSG00000137872	Semaphorin 6D
NOG	ENSG00000183691	Noggin
RAB3B	ENSG00000169213	RAB3B, member RAS oncogene family
P2RY6	ENSG00000171631	Pyrimidinergic receptor P2Y6
ARHGAP42	ENSG00000165895	Rho GTPase activating protein 42
ARID3A	ENSG00000116017	AT-rich interaction domain 3A
C4orf19	ENSG00000154274	Chromosome 4 open reading frame 19
ATP6V1C2	ENSG00000143882	ATPase H+ transporting V1 subunit C2
INHA	ENSG00000123999	Inhibin alpha subunit
TRIM40	ENSG00000204614	Tripartite motif containing 40
LYPD5	ENSG00000159871	LY6/PLAUR domain containing 5
PLEKHG6	ENSG00000008323	Pleckstrin homology and RhoGEF domain containing G6
DYSF	ENSG00000135636	Dysferlin
APLNR	ENSG00000134817	Apelin receptor
SPIRE2	ENSG00000204991	Spire type actin nucleation factor 2
CLEC1A	ENSG00000150048	C-type lectin domain family 1 member A
ESRRG	ENSG00000196482	Estrogen related receptor gamma
WNT2	ENSG00000105989	Wnt family member 2
ADRB1	ENSG00000043591	Adrenoceptor beta 1
GDPD5	ENSG00000158555	Glycerophosphodiester phosphodiesterase domain containing 5
HAPLN1	ENSG00000145681	Hyaluronan and proteoglycan link protein 1
SLC6A2	ENSG00000103546	Solute carrier family 6 member 2
HACE1	ENSG00000085382	HECT domain and ankyrin repeat containing E3 ubiquitin protein ligase 1
TDRP	ENSG00000180190	Testis development related protein
CYTL1	ENSG00000170891	Cytokine like 1
BMP5	ENSG00000112175	Bone morphogenetic protein 5
IGSF3	ENSG00000143061	Immunoglobulin superfamily member 3
IGF2BP2	ENSG00000073792	Insulin like growth factor 2 mRNA binding protein 2
CADM3	ENSG00000162706	Cell adhesion molecule 3
SLC38A9	ENSG00000177058	Solute carrier family 38 member 9
SLC25A35	ENSG00000125434	Solute carrier family 25 member 35
DLX5	ENSG00000105880	Distal-less homeobox 5
C16orf74	ENSG00000154102	Chromosome 16 open reading frame 74
LIPG	ENSG00000101670	Lipase G, endothelial type
MSX2	ENSG00000120149	Msh homeobox 2
SLC13A4	ENSG00000164707	Solute carrier family 13 member 4
AGTR1	ENSG00000144891	Angiotensin II receptor type 1
EPS8L1	ENSG00000131037	EPS8 like 1
EXPH5	ENSG00000110723	Exophilin 5
TWIST1	ENSG00000122691	Twist family bHLH transcription factor 1
KCNN4	ENSG00000104783	Potassium calcium-activated channel subfamily N member 4
PRLR	ENSG00000113494	Prolactin receptor
SCIN	ENSG00000006747	Scinderin
NECTIN4	ENSG00000143217	Nectin cell adhesion molecule 4
CCNE1	ENSG00000105173	Cyclin E1
ANO2	ENSG00000047617	Anoctamin 2
DLX3	ENSG00000064195	Distal-less homeobox 3
GRHL2	ENSG00000083307	Grainyhead like transcription factor 2
LRRC15	ENSG00000172061	Leucine rich repeat containing 15
TLR3	ENSG00000164342	Toll like receptor 3
FAM89A	ENSG00000182118	Family with sequence similarity 89 member A
PLAU	ENSG00000122861	Plasminogen activator, urokinase
KRT24	ENSG00000167916	Keratin 24
MAGEA10	ENSG00000124260	MAGE family member A10
SKP2	ENSG00000145604	S-phase kinase associated protein 2
GRAMD2A	ENSG00000175318	GRAM domain containing 2A
SGPP1	ENSG00000126821	Sphingosine-1-phosphate phosphatase 1
PEG3	ENSG00000198300	Paternally expressed 3
TINCR	ENSG00000223573	TINCR ubiquitin domain containing
HBM	ENSG00000206177	Hemoglobin subunit mu
LAMC3	ENSG00000050555	Laminin subunit gamma 3
RHOBTB1	ENSG00000072422	Rho related BTB domain containing 1
FAM162B	ENSG00000183807	Family with sequence similarity 162 member B
PTGES	ENSG00000148344	Prostaglandin E synthase
MFAP2	ENSG00000117122	Microfibril associated protein 2
SLC5A6	ENSG00000138074	Solute carrier family 5 member 6
LIN28B	ENSG00000187772	Lin-28 homolog B
GSTA3	ENSG00000174156	Glutathione S-transferase alpha 3
APLN	ENSG00000171388	Apelin
GPR78	ENSG00000155269	G protein-coupled receptor 78
OLR1	ENSG00000173391	Oxidized low density lipoprotein receptor 1
ALAS2	ENSG00000158578	5'-aminolevulinate synthase 2
TMEM40	ENSG00000088726	Transmembrane protein 40
TFAP2C	ENSG00000087510	Transcription factor AP-2 gamma
SEMA7A	ENSG00000138623	Semaphorin 7A (John Milton Hagen blood group)
HMGB3	ENSG00000029993	High mobility group box 3
TREML2	ENSG00000112195	Triggering receptor expressed on myeloid cells like 2
VAV3	ENSG00000134215	Vav guanine nucleotide exchange factor 3
DACT2	ENSG00000164488	Dishevelled binding antagonist of beta catenin 2
NFE2L3	ENSG00000050344	Nuclear factor, erythroid 2 like 3
CRYBG2	ENSG00000176092	Crystallin beta-gamma domain containing 2
HTRA4	ENSG00000169495	HtrA serine peptidase 4
ATP10D	ENSG00000145246	ATPase phospholipid transporting 10D (putative)
B3GNT3	ENSG00000179913	UDP-GlcNAc:betaGal beta-1,3-N-acetylglucosaminyltransferase 3
CD274	ENSG00000120217	CD274 molecule
FLT4	ENSG00000037280	Fms related tyrosine kinase 4
UPK1B	ENSG00000114638	Uroplakin 1B
MUC15	ENSG00000169550	Mucin 15, cell surface associated
IL2RB	ENSG00000100385	Interleukin 2 receptor subunit beta
ITIH5	ENSG00000123243	Inter-alpha-trypsin inhibitor heavy chain family member 5
LGALS13	ENSG00000105198	Galectin 13
KRTAP26-1	ENSG00000197683	Keratin associated protein 26-1
BCAR3	ENSG00000137936	BCAR3, NSP family adaptor protein
SYDE1	ENSG00000105137	Synapse defective Rho GTPase homolog 1
PHACTR2	ENSG00000112419	Phosphatase and actin regulator 2
CPXM1	ENSG00000088882	Carboxypeptidase X, M14 family member 1
GJA5	ENSG00000265107	Gap junction protein alpha 5
COX4I2	ENSG00000131055	Cytochrome c oxidase subunit 4I2
HES2	ENSG00000069812	Hes family bHLH transcription factor 2
OLAH	ENSG00000152463	Oleoyl-ACP hydrolase
USP43	ENSG00000154914	Ubiquitin specific peptidase 43
HIGD1B	ENSG00000131097	HIG1 hypoxia inducible domain family member 1B
MAFK	ENSG00000198517	MAF bZIP transcription factor K
HAND2	ENSG00000164107	Heart and neural crest derivatives expressed 2
DUSP9	ENSG00000130829	Dual specificity phosphatase 9
SYNPO	ENSG00000171992	Synaptopodin
CD200	ENSG00000091972	CD200 molecule
ZNF28	ENSG00000198538	Zinc finger protein 28
RAI14	ENSG00000039560	Retinoic acid induced 14
SLC22A11	ENSG00000168065	Solute carrier family 22 member 11
NRK	ENSG00000123572	Nik related kinase
KDELC2	ENSG00000178202	KDEL motif containing 2
TRPV6	ENSG00000165125	Transient receptor potential cation channel subfamily V member 6
AL049629.2	ENSG00000284969	CD59 glycoprotein
ZNF217	ENSG00000171940	Zinc finger protein 217
ZNF468	ENSG00000204604	Zinc finger protein 468
GADD45G	ENSG00000130222	Growth arrest and DNA damage inducible gamma
ZNF777	ENSG00000196453	Zinc finger protein 777
PECAM1	ENSG00000261371	Platelet and endothelial cell adhesion molecule 1
UCK2	ENSG00000143179	Uridine-cytidine kinase 2
SCARB1	ENSG00000073060	Scavenger receptor class B member 1
HLA-G	ENSG00000204632	Major histocompatibility complex, class I, G
ACSS1	ENSG00000154930	Acyl-CoA synthetase short chain family member 1
CYTH3	ENSG00000008256	Cytohesin 3
JAM2	ENSG00000154721	Junctional adhesion molecule 2
ERVFRD-1	ENSG00000244476	Endogenous retrovirus group FRD member 1, envelope
MBNL3	ENSG00000076770	Muscleblind like splicing regulator 3
EPYC	ENSG00000083782	Epiphycan
ATG9B	ENSG00000181652	Autophagy related 9B
UNC13D	ENSG00000092929	Unc-13 homolog D
EDNRB	ENSG00000136160	Endothelin receptor type B
TMEM2	ENSG00000135048	Transmembrane protein 2
ZFAT	ENSG00000066827	Zinc finger and AT-hook domain containing
NNAT	ENSG00000053438	Neuronatin
AHR	ENSG00000106546	Aryl hydrocarbon receptor
FBN1	ENSG00000166147	Fibrillin 1
LAMA3	ENSG00000053747	Laminin subunit alpha 3
CD248	ENSG00000174807	CD248 molecule
LAMA2	ENSG00000196569	Laminin subunit alpha 2
DEPDC1B	ENSG00000035499	DEP domain containing 1B
PDPN	ENSG00000162493	Podoplanin
CHSY1	ENSG00000131873	Chondroitin sulfate synthase 1
CSF2RB	ENSG00000100368	Colony stimulating factor 2 receptor beta common subunit
HBG1	ENSG00000213934	Hemoglobin subunit gamma 1
IGF2BP3	ENSG00000136231	Insulin like growth factor 2 mRNA binding protein 3
ST3GAL4	ENSG00000110080	ST3 beta-galactoside alpha-2,3-sialyltransferase 4
KATNBL1	ENSG00000134152	Katanin regulatory subunit B1 like 1
LVRN	ENSG00000172901	Laeverin
PSG2	ENSG00000242221	Pregnancy specific beta-1-glycoprotein 2
SLC16A4	ENSG00000168679	Solute carrier family 16 member 4
TNS4	ENSG00000131746	Tensin 4
PROCR	ENSG00000101000	Protein C receptor
KRBOX1	ENSG00000240747	KRAB box domain containing 1
ENPP2	ENSG00000136960	Ectonucleotide pyrophosphatase/phosphodiesterase 2
C1QTNF6	ENSG00000133466	C1q and TNF related 6
CSF2RA	ENSG00000198223	Colony stimulating factor 2 receptor alpha subunit
TNFRSF12A	ENSG00000006327	TNF receptor superfamily member 12A
CREB3L2	ENSG00000182158	CAMP responsive element binding protein 3 like 2
GSE1	ENSG00000131149	Gse1 coiled-coil protein
FCGR2B	ENSG00000072694	Fc fragment of IgG receptor IIb
ERVW-1	ENSG00000242950	Endogenous retrovirus group W member 1, envelope
AREG	ENSG00000109321	Amphiregulin
MYLIP	ENSG00000007944	Myosin regulatory light chain interacting protein
COL17A1	ENSG00000065618	Collagen type XVII alpha 1 chain
ERVV-2	ENSG00000268964	Endogenous retrovirus group V member 2, envelope
ENDOU	ENSG00000111405	Endonuclease, poly(U) specific
GULP1	ENSG00000144366	GULP, engulfment adaptor PTB domain containing 1
RHOBTB3	ENSG00000164292	Rho related BTB domain containing 3
FHDC1	ENSG00000137460	FH2 domain containing 1
SIGLEC6	ENSG00000105492	Sialic acid binding Ig like lectin 6
INSL4	ENSG00000120211	Insulin like 4
STRA6	ENSG00000137868	Stimulated by retinoic acid 6
PLAC1	ENSG00000170965	Placenta specific 1
SLC43A2	ENSG00000167703	Solute carrier family 43 member 2
ESAM	ENSG00000149564	Endothelial cell adhesion molecule
PRKCZ	ENSG00000067606	Protein kinase C zeta
NECTIN3	ENSG00000177707	Nectin cell adhesion molecule 3
MORC4	ENSG00000133131	MORC family CW-type zinc finger 4
DAPK1	ENSG00000196730	Death associated protein kinase 1
IL1RL1	ENSG00000115602	Interleukin 1 receptor like 1
PLAGL1	ENSG00000118495	PLAG1 like zinc finger 1
ACKR2	ENSG00000144648	Atypical chemokine receptor 2
CDH5	ENSG00000179776	Cadherin 5
CRYBG1	ENSG00000112297	Crystallin beta-gamma domain containing 1
XAGE3	ENSG00000171402	X antigen family member 3
FOXO4	ENSG00000184481	Forkhead box O4
EGFR	ENSG00000146648	Epidermal growth factor receptor
GCM1	ENSG00000137270	Glial cells missing homolog 1
SIAH1	ENSG00000196470	Siah E3 ubiquitin protein ligase 1
CLIC3	ENSG00000169583	Chloride intracellular channel 3
FAM129B	ENSG00000136830	Family with sequence similarity 129 member B
PHLDB2	ENSG00000144824	Pleckstrin homology like domain family B member 2
LNPEP	ENSG00000113441	Leucyl and cystinyl aminopeptidase
BZW2	ENSG00000136261	Basic leucine zipper and W2 domains 2
ADGRG6	ENSG00000112414	Adhesion G protein-coupled receptor G6
CGB5	ENSG00000189052	Chorionic gonadotropin beta subunit 5
PAEP	ENSG00000122133	Progestagen associated endometrial protein
CDKN1C	ENSG00000129757	Cyclin dependent kinase inhibitor 1C
BMP1	ENSG00000168487	Bone morphogenetic protein 1
FAM46A	ENSG00000112773	Family with sequence similarity 46 member A
XAGE2	ENSG00000155622	X antigen family member 2
GM2A	ENSG00000196743	GM2 ganglioside activator
TFRC	ENSG00000072274	Transferrin receptor
F13A1	ENSG00000124491	Coagulation factor XIII A chain
LGALS14	ENSG00000006659	Galectin 14
HSD17B2	ENSG00000086696	Hydroxysteroid 17-beta dehydrogenase 2
MFSD2A	ENSG00000168389	Major facilitator superfamily domain containing 2A
EGFL7	ENSG00000172889	EGF like domain multiple 7
MAFF	ENSG00000185022	MAF bZIP transcription factor F
CRIM1	ENSG00000150938	Cysteine rich transmembrane BMP regulator 1
HGF	ENSG00000019991	Hepatocyte growth factor
MMP11	ENSG00000099953	Matrix metallopeptidase 11
AFF1	ENSG00000172493	AF4/FMR2 family member 1
MAN1A2	ENSG00000198162	Mannosidase alpha class 1A member 2
VGLL1	ENSG00000102243	Vestigial like family member 1
COL4A2	ENSG00000134871	Collagen type IV alpha 2 chain
NOTUM	ENSG00000185269	Notum, palmitoleoyl-protein carboxylesterase
TUSC3	ENSG00000104723	Tumor suppressor candidate 3
MFAP5	ENSG00000197614	Microfibril associated protein 5
KRT23	ENSG00000108244	Keratin 23
TINAGL1	ENSG00000142910	Tubulointerstitial nephritis antigen like 1
HOPX	ENSG00000171476	HOP homeobox
TFAP2A	ENSG00000137203	Transcription factor AP-2 alpha
ADM	ENSG00000148926	Adrenomedullin
TAC3	ENSG00000166863	Tachykinin 3
EGFL6	ENSG00000198759	EGF like domain multiple 6
GH2	ENSG00000136487	Growth hormone 2
PKIB	ENSG00000135549	CAMP-dependent protein kinase inhibitor beta
SVEP1	ENSG00000165124	Sushi, von Willebrand factor type A, EGF and pentraxin domain containing 1
PSG8	ENSG00000124467	Pregnancy specific beta-1-glycoprotein 8
SEMA3B	ENSG00000012171	Semaphorin 3B
INHBA	ENSG00000122641	Inhibin beta A subunit
PSG11	ENSG00000243130	Pregnancy specific beta-1-glycoprotein 11
CSF3R	ENSG00000119535	Colony stimulating factor 3 receptor
DKK1	ENSG00000107984	Dickkopf WNT signaling pathway inhibitor 1
SPTLC3	ENSG00000172296	Serine palmitoyltransferase long chain base subunit 3
COBLL1	ENSG00000082438	Cordon-bleu WH2 repeat protein like 1
FLT1	ENSG00000102755	Fms related tyrosine kinase 1
KRT7	ENSG00000135480	Keratin 7
ADAMTSL4	ENSG00000143382	ADAMTS like 4
CYP11A1	ENSG00000140459	Cytochrome P450 family 11 subfamily A member 1
FURIN	ENSG00000140564	Furin, paired basic amino acid cleaving enzyme
COL4A1	ENSG00000187498	Collagen type IV alpha 1 chain
PHLDA2	ENSG00000181649	Pleckstrin homology like domain family A member 2
PSG5	ENSG00000204941	Pregnancy specific beta-1-glycoprotein 5
PEG10	ENSG00000242265	Paternally expressed 10
QSOX1	ENSG00000116260	Quiescin sulfhydryl oxidase 1
CAPN6	ENSG00000077274	Calpain 6
HEXB	ENSG00000049860	Hexosaminidase subunit beta
FBN2	ENSG00000138829	Fibrillin 2
PGF	ENSG00000119630	Placental growth factor
KRT19	ENSG00000171345	Keratin 19
BPGM	ENSG00000172331	Bisphosphoglycerate mutase
TFPI	ENSG00000003436	Tissue factor pathway inhibitor
HPGD	ENSG00000164120	15-hydroxyprostaglandin dehydrogenase
MEST	ENSG00000106484	Mesoderm specific transcript
ISM2	ENSG00000100593	Isthmin 2
SLC2A1	ENSG00000117394	Solute carrier family 2 member 1
DAB2	ENSG00000153071	DAB2, clathrin adaptor protein
VGLL3	ENSG00000206538	Vestigial like family member 3
PAGE4	ENSG00000101951	PAGE family member 4
FSTL3	ENSG00000070404	Follistatin like 3
CRH	ENSG00000147571	Corticotropin releasing hormone
TGM2	ENSG00000198959	Transglutaminase 2
HSD17B1	ENSG00000108786	Hydroxysteroid 17-beta dehydrogenase 1
SERPINB2	ENSG00000197632	Serpin family B member 2
IFI6	ENSG00000126709	Interferon alpha inducible protein 6
SDC1	ENSG00000115884	Syndecan 1
HSD3B1	ENSG00000203857	Hydroxy-delta-5-steroid dehydrogenase, 3 beta- and steroid delta-isomerase 1
CTSL	ENSG00000135047	Cathepsin L
ALPP	ENSG00000163283	Alkaline phosphatase, placental
AOC1	ENSG00000002726	Amine oxidase, copper containing 1
DLK1	ENSG00000185559	Delta like non-canonical Notch ligand 1
CSH2	ENSG00000213218	Chorionic somatomammotropin hormone 2
SERPINE1	ENSG00000106366	Serpin family E member 1
SERPINE2	ENSG00000135919	Serpin family E member 2
STS	ENSG00000101846	Steroid sulfatase
RASA1	ENSG00000145715	RAS p21 protein activator 1
GPC3	ENSG00000147257	Glypican 3
KISS1	ENSG00000170498	KiSS-1 metastasis suppressor
KRT18	ENSG00000111057	Keratin 18
TIMP2	ENSG00000035862	TIMP metallopeptidase inhibitor 2
CD59	ENSG00000085063	CD59 molecule (CD59 blood group)
FBLN1	ENSG00000077942	Fibulin 1
IGFBP1	ENSG00000146678	Insulin like growth factor binding protein 1
CSHL1	ENSG00000204414	Chorionic somatomammotropin hormone like 1
PSG9	ENSG00000183668	Pregnancy specific beta-1-glycoprotein 9
IGFBP3	ENSG00000146674	Insulin like growth factor binding protein 3
AC104389.5	ENSG00000284931
PRG2	ENSG00000186652	Proteoglycan 2, pro eosinophil major basic protein
IGF2	ENSG00000167244	Insulin like growth factor 2
PSG6	ENSG00000170848	Pregnancy specific beta-1-glycoprotein 6
SPP1	ENSG00000118785	Secreted phosphoprotein 1
LUM	ENSG00000139329	Lumican
PSG4	ENSG00000243137	Pregnancy specific beta-1-glycoprotein 4
TIMP3	ENSG00000100234	TIMP metallopeptidase inhibitor 3
PAPPA2	ENSG00000116183	Pappalysin 2
EBI3	ENSG00000105246	Epstein-Barr virus induced 3
FN1	ENSG00000115414	Fibronectin 1
CYP19A1	ENSG00000137869	Cytochrome P450 family 19 subfamily A member 1
CSH1	ENSG00000136488	Chorionic somatomammotropin hormone 1
GDF15	ENSG00000130513	Growth differentiation factor 15
PAPPA	ENSG00000182752	Pappalysin 1
ADAM12	ENSG00000148848	ADAM metallopeptidase domain 12
CGA	ENSG00000135346	Glycoprotein hormones, alpha polypeptide
PSG3	ENSG00000221826	Pregnancy specific beta-1-glycoprotein 3
PSG1	ENSG00000231924	Pregnancy specific beta-1-glycoprotein 1
HBG2	ENSG00000196565	Hemoglobin subunit gamma 2
TFPI2	ENSG00000105825	Tissue factor pathway inhibitor 2
