# Supplementary material for: MicroRNA–mRNA Networks in Pregnancy Complications: A Comprehensive Downstream Analysis of Potential Biomarkers
Source: Int J Mol Sci. 2021 Feb 25;22(5):2313. doi: 10.3390/ijms22052313 (PMC7956714; doi:10.3390/ijms22052313)
Supplement: Supplementary file 1 [file ijms-22-02313-s001.zip › Supplementary Table 3 - miRNA targets from list 1.xlsx]

## Sheet: miRNA targets from list 1
mirna	gene	ENERGY	PVALUE	type
miR-1260	AADACL3	-31.4	0.015778	three_prime_UTR
miR-650	AADACL3	-25.8	0.008448	five_prime_UTR
miR-1233	AADAT	-33.7	0.001484	five_prime_UTR
miR-149	AADAT	-30.3	0.016569	five_prime_UTR
miR-193b-star	AADAT	-29.6	0.015902	five_prime_UTR
miR-199a	AADAT	-30.4	0.04979	three_prime_UTR
miR-210	AADAT	-30.8	0.009096	five_prime_UTR
miR-370	AADAT	-29.2	0.026944	five_prime_UTR
miR-409	AADAT	-27.6	0.037238	five_prime_UTR
miR-572	AADAT	-31.9	0.005362	five_prime_UTR
miR-574	AADAT	-33.2	0.012921	three_prime_UTR
miR-574	AADAT	-33.2	0.012921	three_prime_UTR
miR-491	AAK1	-34.4	0.041749	three_prime_UTR
miR-1260	AARS2	-33.4	0.021225	three_prime_UTR
miR-149	AARS2	-35.4	0.031212	three_prime_UTR
miR-185	AARS2	-32.5	0.025622	cds
miR-193b-star	AARS2	-34	0.04545	cds
miR-27a-star	AARS2	-33.8	0.014369	cds
miR-370	AARS2	-35.6	0.011544	cds
miR-432	AARS2	-32.4	0.036904	cds
miR-4743	AARS2	-35.1	0.019353	cds
miR-5189	AARS2	-33.6	0.045797	cds
miR-572	AARS2	-34.2	0.046472	cds
miR-574	AARS2	-34.3	0.037101	cds
miR-574	AARS2	-34.3	0.037101	cds
miR-638	AARS2	-36.7	0.027472	cds
miR-224	AASDHPPT	-32	0.010274	cds
miR-24	AASDHPPT	-32	0.010274	cds
miR-7975	AASDHPPT	-30.9	0.006612	cds
miR-1247	ABAT	-34.9	0.000998	five_prime_UTR
miR-1306	ABAT	-26.9	0.010453	five_prime_UTR
miR-210	ABAT	-26.3	0.049481	five_prime_UTR
miR-296	ABAT	-29.1	0.011703	five_prime_UTR
miR-34c	ABAT	-26.9	0.024896	five_prime_UTR
miR-423	ABAT	-28.1	0.049328	cds
miR-4454	ABAT	-27.7	0.035327	cds
miR-4454	ABAT	-26.6	0.028056	five_prime_UTR
miR-4743	ABAT	-35.5	0.00181	cds
miR-5189	ABAT	-35.8	0.002092	cds
miR-526b	ABAT	-33.2	0.002172	cds
miR-572	ABAT	-29.7	0.007772	five_prime_UTR
miR-623	ABAT	-27.4	0.037584	five_prime_UTR
miR-623	ABAT	-32	0.008149	cds
miR-638	ABAT	-37.4	0.001009	five_prime_UTR
miR-766	ABAT	-28.1	0.023218	five_prime_UTR
miR-1233	ABCA12	-28.8	0.04337	five_prime_UTR
miR-223	ABCA12	-30.4	0.011697	five_prime_UTR
miR-370	ABCA12	-36	0.026807	cds
miR-5581	ABCA12	-29.2	0.029506	five_prime_UTR
miR-623	ABCA12	-32.2	0.014332	five_prime_UTR
miR-1247	ABCA2	-31.5	0.00158	five_prime_UTR
miR-133a	ABCA2	-30.8	0.034478	three_prime_UTR
miR-134	ABCA2	-36	0.027821	cds
miR-134	ABCA2	-26.4	0.020364	five_prime_UTR
miR-149	ABCA2	-32.3	0.029907	three_prime_UTR
miR-185	ABCA2	-30.1	0.045484	three_prime_UTR
miR-193b	ABCA2	-31.2	0.03617	three_prime_UTR
miR-199a	ABCA2	-32.9	0.045215	cds
miR-210	ABCA2	-32.4	0.021513	three_prime_UTR
miR-210	ABCA2	-27.8	0.006511	five_prime_UTR
miR-224	ABCA2	-30.1	0.047345	three_prime_UTR
miR-24	ABCA2	-30.1	0.047345	three_prime_UTR
miR-27a-star	ABCA2	-30.8	0.000717	five_prime_UTR
miR-296	ABCA2	-35	0.035083	cds
miR-296	ABCA2	-29.5	0.002588	five_prime_UTR
miR-320a	ABCA2	-31.1	0.031149	three_prime_UTR
miR-328	ABCA2	-38	0.012251	cds
miR-328	ABCA2	-39	0.001375	three_prime_UTR
miR-328	ABCA2	-34.7	0.000164	five_prime_UTR
miR-3679	ABCA2	-36.8	0.019032	cds
miR-370	ABCA2	-35.4	0.034301	cds
miR-370	ABCA2	-29.7	0.00281	five_prime_UTR
miR-423	ABCA2	-31	0.047686	three_prime_UTR
miR-423	ABCA2	-36	0.024401	cds
miR-431	ABCA2	-36.3	0.011589	cds
miR-431	ABCA2	-33.2	0.000133	five_prime_UTR
miR-4743	ABCA2	-35.8	0.038195	cds
miR-4743	ABCA2	-32.5	0.034622	three_prime_UTR
miR-5189	ABCA2	-43.7	0.001221	cds
miR-572	ABCA2	-33.2	0.015209	three_prime_UTR
miR-572	ABCA2	-39.4	0.005246	cds
miR-572	ABCA2	-36.7	3.3e-05	five_prime_UTR
miR-623	ABCA2	-34.5	0.011324	three_prime_UTR
miR-638	ABCA2	-45.1	0.003059	cds
miR-664b	ABCA2	-31.4	0.041126	three_prime_UTR
miR-133a	ABCA4	-27.4	0.006796	five_prime_UTR
miR-134	ABCA4	-32.6	0.042829	cds
miR-149	ABCA4	-28.6	0.006471	five_prime_UTR
miR-221	ABCA4	-25	0.026945	five_prime_UTR
miR-296	ABCA4	-36.7	0.017271	cds
miR-3679	ABCA4	-28.1	0.008209	five_prime_UTR
miR-370	ABCA4	-39.8	0.001675	cds
miR-423	ABCA4	-27.2	0.012613	five_prime_UTR
miR-4743	ABCA4	-30.8	0.002485	five_prime_UTR
miR-520d	ABCA4	-34.7	0.020437	cds
miR-623	ABCA4	-33.4	0.031143	cds
miR-623	ABCA4	-26.5	0.022352	five_prime_UTR
miR-650	ABCA4	-37.6	0.002958	cds
miR-370	ABCA6	-30	0.010148	five_prime_UTR
miR-4743	ABCA6	-35.9	0.0126	cds
miR-517-star	ABCA6	-27.1	0.026164	five_prime_UTR
miR-766	ABCA6	-31.7	0.004039	five_prime_UTR
miR-103	ABCA7	-34.4	0.031924	cds
miR-1260	ABCA7	-30.1	0.018113	cds
miR-133a	ABCA7	-26.1	0.029628	three_prime_UTR
miR-134	ABCA7	-29.2	0.041834	five_prime_UTR
miR-149	ABCA7	-36.2	0.025626	cds
miR-193b	ABCA7	-26.4	0.031815	three_prime_UTR
miR-196b	ABCA7	-28.7	0.022139	five_prime_UTR
miR-204	ABCA7	-30.9	0.001419	three_prime_UTR
miR-210	ABCA7	-29	0.035024	five_prime_UTR
miR-210	ABCA7	-34.9	0.033476	cds
miR-224	ABCA7	-38.9	0.004335	cds
miR-24	ABCA7	-38.9	0.004335	cds
miR-27a-star	ABCA7	-28.9	0.026905	five_prime_UTR
miR-27a-star	ABCA7	-27.2	0.015219	three_prime_UTR
miR-328	ABCA7	-32.7	0.019246	cds
miR-328	ABCA7	-32.9	0.00124	three_prime_UTR
miR-3679	ABCA7	-34.5	0.049051	cds
miR-373	ABCA7	-31.1	0.022004	cds
miR-432	ABCA7	-34.5	0.038803	cds
miR-4421	ABCA7	-29.3	0.02121	five_prime_UTR
miR-4743	ABCA7	-35.6	0.041369	cds
miR-491	ABCA7	-35.5	0.026452	cds
miR-512	ABCA7	-29.3	0.046873	cds
miR-515	ABCA7	-25.6	0.030164	three_prime_UTR
miR-5189	ABCA7	-39.1	0.012871	cds
miR-5189	ABCA7	-35.4	0.003457	five_prime_UTR
miR-5581	ABCA7	-33.1	0.047739	cds
miR-572	ABCA7	-36.3	0.019362	cds
miR-572	ABCA7	-35.1	0.001648	five_prime_UTR
miR-574	ABCA7	-29.3	0.026658	five_prime_UTR
miR-574	ABCA7	-29.3	0.026658	five_prime_UTR
miR-623	ABCA7	-31	0.017754	five_prime_UTR
miR-623	ABCA7	-33.3	0.001043	three_prime_UTR
miR-638	ABCA7	-38.8	0.005181	cds
miR-650	ABCA7	-35.8	0.02057	cds
miR-766	ABCA7	-32.4	0.001536	three_prime_UTR
miR-92a1	ABCA7	-28.8	0.036605	five_prime_UTR
miR-92a1	ABCA7	-32	0.018791	cds
miR-1247	ABCB10	-36	0.038114	cds
miR-1306	ABCB10	-25.9	0.001298	five_prime_UTR
miR-150	ABCB10	-33.7	0.046185	cds
miR-18a	ABCB10	-27.7	0.030036	cds
miR-18b	ABCB10	-27.7	0.029018	cds
miR-210	ABCB10	-26.8	0.003306	five_prime_UTR
miR-328	ABCB10	-29.3	0.000964	five_prime_UTR
miR-370	ABCB10	-29.7	0.000711	five_prime_UTR
miR-424	ABCB10	-27.2	0.019499	cds
miR-432	ABCB10	-28.9	0.024741	cds
miR-4454	ABCB10	-26.4	0.002524	five_prime_UTR
miR-454	ABCB10	-26.9	0.033793	cds
miR-4743	ABCB10	-36.5	0.028858	cds
miR-572	ABCB10	-35.6	0.025957	cds
miR-572	ABCB10	-33.8	3.6e-05	five_prime_UTR
miR-623	ABCB10	-36.9	0.019945	cds
miR-638	ABCB10	-46.3	0.001987	cds
miR-650	ABCB10	-34.2	0.040513	cds
miR-92a1	ABCB10	-27.1	0.002582	five_prime_UTR
miR-1247	ABCB8	-32.6	0.00011	five_prime_UTR
miR-328	ABCB8	-35.4	0.032991	cds
miR-370	ABCB8	-34.6	0.04425	cds
miR-370	ABCB8	-35.9	0.027933	three_prime_UTR
miR-370	ABCB8	-27.8	0.001411	five_prime_UTR
miR-4287	ABCB8	-30.3	0.010945	three_prime_UTR
miR-4421	ABCB8	-30.8	0.018476	three_prime_UTR
miR-4743	ABCB8	-35.5	0.043051	three_prime_UTR
miR-572	ABCB8	-34.5	0.037954	cds
miR-572	ABCB8	-25.6	0.004291	five_prime_UTR
miR-623	ABCB8	-36.1	0.025575	cds
miR-623	ABCB8	-31.9	0.02102	three_prime_UTR
miR-766	ABCB8	-35.5	0.032015	three_prime_UTR
miR-103	ABCC10	-29.2	0.002364	five_prime_UTR
miR-1233	ABCC10	-31.6	0.032703	cds
miR-199a	ABCC10	-31.8	0.033049	cds
miR-370	ABCC10	-25	0.04682	five_prime_UTR
miR-638	ABCC10	-37	0.018653	cds
miR-638	ABCC10	-32.2	0.004009	five_prime_UTR
miR-650	ABCC10	-28.8	0.003451	five_prime_UTR
miR-1247	ABCC5	-36.9	0.015463	three_prime_UTR
miR-193b-star	ABCC5	-26.8	0.014038	five_prime_UTR
miR-27a-star	ABCC5	-25.2	0.028031	five_prime_UTR
miR-27a-star	ABCC5	-30.5	0.016727	cds
miR-3622b	ABCC5	-35.9	0.011677	three_prime_UTR
miR-423	ABCC5	-36.2	0.012867	three_prime_UTR
miR-4421	ABCC5	-29.5	0.02705	cds
miR-4743	ABCC5	-36.1	0.019864	three_prime_UTR
miR-572	ABCC5	-34.5	0.024007	three_prime_UTR
miR-638	ABCC5	-32.4	0.044152	cds
miR-766	ABCC5	-34.5	0.028706	three_prime_UTR
miR-766	ABCC5	-27.2	0.015137	five_prime_UTR
let-7e	ABCD1	-27.9	0.046252	five_prime_UTR
miR-125a	ABCD1	-30	0.036368	five_prime_UTR
miR-1306	ABCD1	-29.7	0.045994	three_prime_UTR
miR-149	ABCD1	-32.8	0.041975	three_prime_UTR
miR-185	ABCD1	-28.3	0.027512	cds
miR-193b-star	ABCD1	-30	0.027312	five_prime_UTR
miR-193b-star	ABCD1	-30.9	0.009301	cds
miR-27a-star	ABCD1	-27.4	0.045338	cds
miR-27a-star	ABCD1	-32.3	0.029354	three_prime_UTR
miR-296	ABCD1	-32.8	0.034867	three_prime_UTR
miR-370	ABCD1	-35.6	0.031599	cds
miR-4287	ABCD1	-29.3	0.014098	five_prime_UTR
miR-431	ABCD1	-27.9	0.030381	cds
miR-432	ABCD1	-28.5	0.034582	cds
miR-4743	ABCD1	-37.2	0.007957	three_prime_UTR
miR-4743	ABCD1	-34.6	0.002849	cds
miR-491	ABCD1	-29.7	0.019116	cds
miR-512	ABCD1	-28.7	0.03586	five_prime_UTR
miR-572	ABCD1	-35.9	0.001607	five_prime_UTR
miR-584	ABCD1	-30.4	0.008079	cds
miR-623	ABCD1	-38.7	0.009457	cds
miR-623	ABCD1	-34.1	0.005545	five_prime_UTR
miR-638	ABCD1	-35.2	0.007094	cds
miR-650	ABCD1	-29.3	0.020416	cds
miR-664b	ABCD1	-28.7	0.038404	cds
miR-766	ABCD1	-28.8	0.03678	cds
miR-4743	ABCD3	-34.5	0.00022	five_prime_UTR
miR-423	ABCD4	-36	0.021394	cds
miR-526b	ABCD4	-33.2	0.0255	three_prime_UTR
miR-623	ABCD4	-34.5	0.025971	three_prime_UTR
miR-149	ABCF1	-32.6	0.014121	cds
miR-370	ABCF1	-36.6	0.020932	cds
miR-4743	ABCF1	-33.1	0.014415	cds
miR-491	ABCF1	-32.9	0.0003	five_prime_UTR
miR-5189	ABCF1	-33.2	0.017415	cds
miR-572	ABCF1	-35	0.033341	cds
miR-572	ABCF1	-38.5	1.1e-05	five_prime_UTR
miR-574	ABCF1	-30.6	0.024155	cds
miR-574	ABCF1	-30.6	0.024155	cds
miR-638	ABCF1	-34.8	0.028925	three_prime_UTR
miR-638	ABCF1	-32.4	0.003108	five_prime_UTR
miR-196b	ABCG1	-28	0.020992	five_prime_UTR
miR-328	ABCG1	-35.3	0.037161	cds
miR-3622b	ABCG1	-33.9	0.047787	cds
miR-3679	ABCG1	-33.4	7.8e-05	cds
miR-512	ABCG1	-30.9	0.03719	three_prime_UTR
miR-650	ABCG1	-34.3	0.038841	cds
miR-185	ABCG2	-30.6	0.043558	five_prime_UTR
miR-328	ABCG2	-39.9	0.00558	three_prime_UTR
miR-370	ABCG2	-32.1	0.038819	five_prime_UTR
miR-133a	ABHD12	-30	0.024267	three_prime_UTR
miR-222	ABHD12	-29.1	0.03072	three_prime_UTR
miR-27a-star	ABHD12	-28.6	0.048403	three_prime_UTR
miR-27a-star	ABHD12	-32.7	0.011976	cds
miR-3622b	ABHD12	-31.4	0.014968	three_prime_UTR
miR-370	ABHD12	-31.7	0.017948	three_prime_UTR
miR-572	ABHD12	-31.5	0.030314	cds
miR-623	ABHD12	-30.5	0.034393	three_prime_UTR
miR-638	ABHD12	-37.5	0.005229	three_prime_UTR
miR-650	ABHD12	-31.6	0.025214	cds
miR-92a1	ABHD12	-29.5	0.038847	three_prime_UTR
miR-1247	ABHD14B	-37.5	0.003418	cds
miR-1306	ABHD14B	-31.1	0.00705	five_prime_UTR
miR-134	ABHD14B	-33	0.03298	three_prime_UTR
miR-196b	ABHD14B	-33.5	0.010559	three_prime_UTR
miR-27a-star	ABHD14B	-29.5	0.038531	five_prime_UTR
miR-27b	ABHD14B	-28.2	0.043012	five_prime_UTR
miR-328	ABHD14B	-34.2	0.019355	three_prime_UTR
miR-328	ABHD14B	-35.1	0.007071	cds
miR-370	ABHD14B	-33.4	0.01029	five_prime_UTR
miR-370	ABHD14B	-35.4	0.005872	cds
miR-423	ABHD14B	-31.1	0.028169	five_prime_UTR
miR-432	ABHD14B	-30.5	0.044797	cds
miR-4743	ABHD14B	-33.6	0.01832	cds
miR-4743	ABHD14B	-37.3	0.002282	five_prime_UTR
miR-491	ABHD14B	-32.3	0.034862	three_prime_UTR
miR-5189	ABHD14B	-31.6	0.040319	five_prime_UTR
miR-5189	ABHD14B	-33.9	0.035326	three_prime_UTR
miR-572	ABHD14B	-32.2	0.036867	three_prime_UTR
miR-572	ABHD14B	-32.7	0.016515	cds
miR-572	ABHD14B	-32.9	0.010292	five_prime_UTR
miR-623	ABHD14B	-40.8	0.001053	three_prime_UTR
miR-766	ABHD14B	-33.4	0.014309	cds
miR-185	ABHD15	-26	0.006683	five_prime_UTR
miR-193b-star	ABHD15	-28.3	0.002162	five_prime_UTR
miR-296	ABHD15	-34.5	0.026468	cds
miR-328	ABHD15	-33.9	0.041111	cds
miR-370	ABHD15	-36.6	0.01251	cds
miR-423	ABHD15	-35.9	0.025438	three_prime_UTR
miR-4421	ABHD15	-32.2	0.048343	cds
miR-5189	ABHD15	-38.1	0.011498	cds
miR-572	ABHD15	-34.2	0.028538	cds
miR-638	ABHD15	-38.4	0.023064	cds
let-7b	ABHD17A	-31.6	0.030358	cds
let-7c	ABHD17A	-30.5	0.0436	cds
miR-1233	ABHD17A	-29.5	0.02727	three_prime_UTR
miR-1233	ABHD17A	-30.5	0.021574	five_prime_UTR
miR-1247	ABHD17A	-33.7	0.011122	five_prime_UTR
miR-133a	ABHD17A	-28.8	0.048038	five_prime_UTR
miR-149	ABHD17A	-32.5	0.013984	five_prime_UTR
miR-193b-star	ABHD17A	-29.1	0.039248	three_prime_UTR
miR-204	ABHD17A	-33	0.004437	five_prime_UTR
miR-27a-star	ABHD17A	-29.6	0.023962	three_prime_UTR
miR-27a-star	ABHD17A	-33.2	0.00505	five_prime_UTR
miR-296	ABHD17A	-35.5	0.0026	five_prime_UTR
miR-328	ABHD17A	-37.2	0.001451	five_prime_UTR
miR-370	ABHD17A	-34.3	0.018261	cds
miR-409	ABHD17A	-29.5	0.034194	five_prime_UTR
miR-4743	ABHD17A	-31	0.02812	three_prime_UTR
miR-4743	ABHD17A	-35	0.018002	cds
miR-519e	ABHD17A	-30	0.016311	five_prime_UTR
miR-572	ABHD17A	-33.5	0.021108	cds
miR-572	ABHD17A	-37.2	0.001048	five_prime_UTR
miR-623	ABHD17A	-31.2	0.020593	three_prime_UTR
miR-638	ABHD17A	-38.6	0.003624	five_prime_UTR
miR-650	ABHD17A	-34.2	0.013229	cds
miR-766	ABHD17A	-32.5	0.039076	cds
miR-766	ABHD17A	-33.1	0.009712	five_prime_UTR
miR-92a1	ABHD17A	-30.3	0.028181	five_prime_UTR
let-7b	ABHD3	-31.8	0.041414	cds
miR-125a	ABHD3	-25.6	0.037844	five_prime_UTR
miR-150	ABHD3	-33	0.031872	cds
miR-193b-star	ABHD3	-26.4	0.017419	five_prime_UTR
miR-210	ABHD3	-25.8	0.026656	five_prime_UTR
miR-328	ABHD3	-35.1	0.020332	cds
miR-4743	ABHD3	-27.7	0.01581	five_prime_UTR
miR-5189	ABHD3	-27.8	0.019322	five_prime_UTR
miR-526b	ABHD3	-31.8	0.049966	cds
miR-574	ABHD3	-29.3	0.002942	five_prime_UTR
miR-574	ABHD3	-29.3	0.002942	five_prime_UTR
miR-650	ABHD3	-33.2	0.031604	cds
miR-1233	ABHD4	-28.4	0.001538	five_prime_UTR
miR-1247	ABHD4	-31.6	0.000678	five_prime_UTR
miR-149	ABHD4	-34	0.025172	cds
miR-199a	ABHD4	-27.7	0.002926	five_prime_UTR
miR-224	ABHD4	-30.2	0.012466	three_prime_UTR
miR-24	ABHD4	-30.2	0.012466	three_prime_UTR
miR-27a-star	ABHD4	-26.4	0.005164	five_prime_UTR
miR-27a-star	ABHD4	-38.8	0.001436	cds
miR-27a-star	ABHD4	-34.5	0.001256	three_prime_UTR
miR-296	ABHD4	-27.9	0.003184	five_prime_UTR
miR-29a	ABHD4	-27.4	0.001637	five_prime_UTR
miR-338	ABHD4	-26.3	0.002921	five_prime_UTR
miR-3679	ABHD4	-34.6	0.04709	three_prime_UTR
miR-370	ABHD4	-30.1	0.001054	five_prime_UTR
miR-431	ABHD4	-26.7	0.00356	five_prime_UTR
miR-512	ABHD4	-25.5	0.007787	five_prime_UTR
miR-5189	ABHD4	-32.6	0.011815	three_prime_UTR
miR-572	ABHD4	-35.3	3e-05	five_prime_UTR
miR-625	ABHD4	-32.8	0.01577	cds
miR-638	ABHD4	-35.8	0.040656	cds
let-7e	ABHD5	-29.4	0.004048	five_prime_UTR
miR-572	ABHD5	-29	0.043021	cds
miR-638	ABHD5	-34.6	0.003506	five_prime_UTR
miR-92a1	ABHD5	-26.7	0.035003	five_prime_UTR
miR-1247	ABHD6	-37.8	0.001303	five_prime_UTR
miR-149	ABHD6	-31.1	0.022709	five_prime_UTR
miR-150	ABHD6	-33.1	0.021383	three_prime_UTR
miR-154	ABHD6	-32	0.029445	cds
miR-193b	ABHD6	-32.2	0.009396	five_prime_UTR
miR-193b-star	ABHD6	-30.8	0.018258	five_prime_UTR
miR-210	ABHD6	-35.6	0.0018	five_prime_UTR
miR-27a-star	ABHD6	-31	0.012737	five_prime_UTR
miR-296	ABHD6	-31.5	0.015193	five_prime_UTR
miR-328	ABHD6	-36.1	0.001995	five_prime_UTR
miR-3622b	ABHD6	-33	0.027097	cds
miR-370	ABHD6	-36.1	0.001897	five_prime_UTR
miR-4743	ABHD6	-35.3	0.018226	cds
miR-572	ABHD6	-32.1	0.010563	five_prime_UTR
miR-623	ABHD6	-31.5	0.019077	five_prime_UTR
miR-629	ABHD6	-29.6	0.01782	five_prime_UTR
miR-638	ABHD6	-38.7	0.01276	cds
miR-638	ABHD6	-37.8	0.004208	five_prime_UTR
miR-7975	ABHD6	-29.9	0.038925	cds
miR-92a1	ABHD6	-33.8	0.004107	five_prime_UTR
miR-204	ABI1	-25.7	0.000658	five_prime_UTR
miR-27a-star	ABI2	-35.2	0.012999	cds
miR-3679	ABI2	-29.4	0.019563	five_prime_UTR
miR-4743	ABI2	-31.6	0.008701	five_prime_UTR
miR-638	ABI2	-39.3	0.000729	five_prime_UTR
miR-92a1	ABI2	-28.2	0.027237	five_prime_UTR
miR-1260	ABL2	-37.6	0.002417	cds
miR-133a	ABL2	-34.1	0.035619	three_prime_UTR
miR-133a	ABL2	-30.6	0.008181	five_prime_UTR
miR-149	ABL2	-29.5	0.026326	five_prime_UTR
miR-150	ABL2	-28.3	0.030513	five_prime_UTR
miR-193b	ABL2	-35.1	0.021527	cds
miR-193b	ABL2	-29.3	0.020755	five_prime_UTR
miR-204	ABL2	-27.9	0.027337	five_prime_UTR
miR-27a-star	ABL2	-29.6	0.01345	five_prime_UTR
miR-328	ABL2	-31.4	0.010081	five_prime_UTR
miR-3622b	ABL2	-27.8	0.04383	five_prime_UTR
miR-3679	ABL2	-31.2	0.036651	three_prime_UTR
miR-370	ABL2	-34.7	0.045667	cds
miR-4421	ABL2	-33.3	0.048226	cds
miR-4743	ABL2	-36.5	0.028743	cds
miR-5189	ABL2	-34.6	0.003579	five_prime_UTR
miR-623	ABL2	-31	0.04344	three_prime_UTR
miR-623	ABL2	-35.9	0.001071	five_prime_UTR
miR-638	ABL2	-38	0.04283	three_prime_UTR
miR-92a1	ABL2	-32.7	0.003492	five_prime_UTR
miR-93	ABRAXAS1	-31.5	0.043727	three_prime_UTR
miR-1233	ABT1	-31.5	0.033515	cds
miR-4743	ABT1	-32.3	0.047178	cds
miR-623	ABT1	-34	0.032778	three_prime_UTR
miR-623	ABT1	-34.4	0.015411	cds
miR-638	ABT1	-35.5	0.033296	cds
let-7i	ABTB1	-25.8	0.030444	cds
miR-1247	ABTB1	-32.6	0.016759	three_prime_UTR
miR-1247	ABTB1	-33.4	0.000463	five_prime_UTR
miR-133a	ABTB1	-29.8	0.004978	cds
miR-149	ABTB1	-27.8	0.028041	cds
miR-193b	ABTB1	-27.6	0.022301	cds
miR-222	ABTB1	-31	0.011404	three_prime_UTR
miR-224	ABTB1	-29.3	0.006515	cds
miR-24	ABTB1	-29.3	0.006515	cds
miR-25	ABTB1	-25.5	0.048511	cds
miR-30d	ABTB1	-26.2	0.009682	five_prime_UTR
miR-31	ABTB1	-29.2	0.025339	three_prime_UTR
miR-328	ABTB1	-34	0.000992	cds
miR-328	ABTB1	-32.1	0.000632	five_prime_UTR
miR-3622b	ABTB1	-27.5	0.006279	five_prime_UTR
miR-3679	ABTB1	-25.7	0.025167	five_prime_UTR
miR-370	ABTB1	-32.8	0.010422	three_prime_UTR
miR-377	ABTB1	-26.3	0.017377	cds
miR-379	ABTB1	-26.3	0.017377	cds
miR-431	ABTB1	-25.9	0.038646	cds
miR-4743	ABTB1	-28.9	0.019744	cds
miR-4743	ABTB1	-27.8	0.010391	five_prime_UTR
miR-523	ABTB1	-25.1	0.030605	five_prime_UTR
miR-574	ABTB1	-29.1	0.043633	three_prime_UTR
miR-574	ABTB1	-29.1	0.043633	three_prime_UTR
miR-574	ABTB1	-27.4	0.006186	five_prime_UTR
miR-574	ABTB1	-27.4	0.006186	five_prime_UTR
miR-623	ABTB1	-30.2	0.008059	cds
miR-638	ABTB1	-32.3	0.049067	three_prime_UTR
miR-650	ABTB1	-28.9	0.048809	three_prime_UTR
miR-766	ABTB1	-32.8	0.001783	cds
miR-92a	ABTB1	-33	0.000883	cds
miR-1306	ACAA2	-26.1	0.00082	five_prime_UTR
miR-1233	ACACB	-33.4	0.046548	three_prime_UTR
miR-1260	ACACB	-31.9	0.043923	three_prime_UTR
miR-139	ACACB	-35.2	0.020391	cds
miR-193b-star	ACACB	-33.4	0.040684	cds
miR-27a-star	ACACB	-36.1	0.013035	three_prime_UTR
miR-27a-star	ACACB	-28.4	0.00489	five_prime_UTR
miR-328	ACACB	-42	0.002334	cds
miR-3679	ACACB	-37.9	0.012105	cds
miR-370	ACACB	-36.5	0.014766	cds
miR-491	ACACB	-34.2	0.045564	cds
miR-572	ACACB	-38.4	0.008001	cds
miR-623	ACACB	-36.7	0.021564	cds
miR-638	ACACB	-40.2	0.019106	cds
miR-638	ACACB	-42.3	0.007932	three_prime_UTR
miR-766	ACACB	-34.5	0.048429	cds
miR-92a	ACACB	-34.5	0.021666	cds
let-7b	ACAD8	-32.2	0.0282	three_prime_UTR
let-7c	ACAD8	-31.9	0.02753	three_prime_UTR
let-7d	ACAD8	-30.9	0.042699	three_prime_UTR
miR-1233	ACAD8	-32.5	0.031653	three_prime_UTR
miR-1247	ACAD8	-30.1	0.016273	cds
miR-196b	ACAD8	-28.1	0.013413	cds
miR-296	ACAD8	-32.7	0.039211	three_prime_UTR
miR-328	ACAD8	-29.1	0.019532	cds
miR-3679	ACAD8	-29.6	0.014774	cds
miR-4421	ACAD8	-26.6	0.039923	cds
miR-4454	ACAD8	-26.3	0.043987	cds
miR-4535	ACAD8	-29.6	0.002568	cds
miR-4743	ACAD8	-37.6	0.00032	cds
miR-5189	ACAD8	-30.1	0.019483	cds
miR-623	ACAD8	-32.5	0.003456	cds
miR-638	ACAD8	-47	1.5e-05	cds
miR-650	ACAD8	-33.1	0.027039	three_prime_UTR
miR-766	ACAD8	-34.7	0.018439	three_prime_UTR
let-7b	ACAD9	-31.8	0.008085	three_prime_UTR
let-7c	ACAD9	-31.4	0.008271	three_prime_UTR
let-7d	ACAD9	-31.2	0.008833	three_prime_UTR
let-7e	ACAD9	-33.8	0.002393	three_prime_UTR
miR-149	ACAD9	-26	0.025103	five_prime_UTR
miR-149	ACAD9	-32	0.017138	three_prime_UTR
miR-4287	ACAD9	-25	0.010489	five_prime_UTR
miR-623	ACAD9	-30.2	0.04099	three_prime_UTR
miR-623	ACAD9	-29.1	0.004357	five_prime_UTR
miR-638	ACAD9	-39.7	0.001003	cds
miR-650	ACAD9	-33.2	0.006024	three_prime_UTR
miR-766	ACAD9	-37.6	2.7e-05	five_prime_UTR
miR-92a1	ACAD9	-30.5	0.024435	three_prime_UTR
miR-1233	ACADL	-32.9	0.001033	five_prime_UTR
miR-193b-star	ACADL	-29.9	0.006753	five_prime_UTR
miR-210	ACADL	-28.6	0.014708	five_prime_UTR
miR-218	ACADL	-26.9	0.011974	five_prime_UTR
miR-3622b	ACADL	-28.2	0.017426	five_prime_UTR
miR-373	ACADL	-27.3	0.021843	five_prime_UTR
miR-4743	ACADL	-35.2	0.043342	three_prime_UTR
miR-517a	ACADL	-28.7	0.008117	five_prime_UTR
miR-517b	ACADL	-28.7	0.008117	five_prime_UTR
miR-517c	ACADL	-26.8	0.019375	five_prime_UTR
miR-518b	ACADL	-28.9	0.008985	five_prime_UTR
miR-518e	ACADL	-31.5	0.00129	five_prime_UTR
miR-518f	ACADL	-25.8	0.026474	five_prime_UTR
miR-524	ACADL	-32.2	0.001079	five_prime_UTR
miR-572	ACADL	-29.8	0.007814	five_prime_UTR
miR-629	ACADL	-25.4	0.044315	five_prime_UTR
miR-638	ACADL	-43.8	0.002541	cds
miR-650	ACADL	-27.3	0.026735	five_prime_UTR
miR-766	ACADL	-28	0.025734	five_prime_UTR
miR-125a	ACADM	-30.3	0.037684	five_prime_UTR
miR-193b-star	ACADM	-30.2	0.029806	five_prime_UTR
miR-221	ACADM	-34.2	0.014375	cds
miR-328	ACADM	-36.8	0.001773	five_prime_UTR
miR-370	ACADM	-30.6	0.033401	five_prime_UTR
miR-572	ACADM	-29.7	0.041538	five_prime_UTR
miR-92a1	ACADM	-33.3	0.006528	five_prime_UTR
miR-1233	ACADS	-33.3	0.007613	three_prime_UTR
miR-1247	ACADS	-31.7	0.038403	three_prime_UTR
miR-1247	ACADS	-34.6	0.034908	cds
miR-125a	ACADS	-33.5	0.011244	three_prime_UTR
miR-125b	ACADS	-29.5	0.045867	three_prime_UTR
miR-1260	ACADS	-31.3	0.008814	three_prime_UTR
miR-133a	ACADS	-33.1	0.007905	three_prime_UTR
miR-149	ACADS	-36.5	0.002965	three_prime_UTR
miR-150	ACADS	-30	0.039783	three_prime_UTR
miR-154	ACADS	-25.7	0.018885	five_prime_UTR
miR-193b-star	ACADS	-26.1	0.021885	five_prime_UTR
miR-224	ACADS	-31.6	0.016619	three_prime_UTR
miR-24	ACADS	-31.6	0.016619	three_prime_UTR
miR-27a-star	ACADS	-30.1	0.001545	five_prime_UTR
miR-296	ACADS	-35.3	0.004153	three_prime_UTR
miR-328	ACADS	-34.6	0.007236	three_prime_UTR
miR-3622b	ACADS	-29.8	0.048913	three_prime_UTR
miR-370	ACADS	-32.1	0.0222	three_prime_UTR
miR-370	ACADS	-30	0.003348	five_prime_UTR
miR-4454	ACADS	-25.7	0.019324	five_prime_UTR
miR-4743	ACADS	-34.6	0.009506	three_prime_UTR
miR-5189	ACADS	-32.2	0.035825	three_prime_UTR
miR-572	ACADS	-27.8	0.008971	five_prime_UTR
miR-574	ACADS	-28.8	0.004199	five_prime_UTR
miR-574	ACADS	-28.8	0.004199	five_prime_UTR
miR-638	ACADS	-40	0.010254	cds
miR-638	ACADS	-39.4	0.000126	five_prime_UTR
miR-650	ACADS	-29.9	0.002221	five_prime_UTR
miR-766	ACADS	-31.2	0.033314	three_prime_UTR
let-7b	ACADVL	-27.3	0.015814	three_prime_UTR
let-7c	ACADVL	-26.4	0.022947	three_prime_UTR
let-7d	ACADVL	-29.7	0.003181	three_prime_UTR
let-7g	ACADVL	-28.4	0.00536	three_prime_UTR
let-7i	ACADVL	-27.6	0.009999	three_prime_UTR
miR-151	ACADVL	-33.1	0.039293	cds
miR-193b-star	ACADVL	-26.6	0.035429	three_prime_UTR
miR-27a-star	ACADVL	-27.1	0.021007	three_prime_UTR
miR-328	ACADVL	-36.2	0.025713	cds
miR-4743	ACADVL	-35.7	0.039751	cds
miR-5189	ACADVL	-37.5	0.024251	cds
miR-524	ACADVL	-26.6	0.022982	three_prime_UTR
miR-526b	ACADVL	-28.1	0.012635	three_prime_UTR
miR-572	ACADVL	-30.5	0.001003	cds
miR-623	ACADVL	-28.4	0.019758	three_prime_UTR
miR-629	ACADVL	-25.2	0.042769	three_prime_UTR
let-7b	ACAP1	-27.7	0.002681	three_prime_UTR
miR-1233	ACAP1	-30.3	0.009437	cds
miR-1306	ACAP1	-26.4	0.031178	cds
miR-134	ACAP1	-27.6	0.007157	three_prime_UTR
miR-193b-star	ACAP1	-25.4	0.017679	three_prime_UTR
miR-296	ACAP1	-30.9	0.009982	cds
miR-296	ACAP1	-28.4	0.003393	three_prime_UTR
miR-328	ACAP1	-34.6	0.049398	cds
miR-370	ACAP1	-38.4	0.009932	cds
miR-370	ACAP1	-38.8	0.000107	five_prime_UTR
miR-423	ACAP1	-30.2	0.009297	five_prime_UTR
miR-431	ACAP1	-26	0.047718	five_prime_UTR
miR-432	ACAP1	-29.8	0.009592	five_prime_UTR
miR-4743	ACAP1	-39.8	0.007576	cds
miR-4743	ACAP1	-37.3	0.000358	five_prime_UTR
miR-491	ACAP1	-29.1	0.014645	five_prime_UTR
miR-5189	ACAP1	-30.1	0.018831	five_prime_UTR
miR-638	ACAP1	-37.7	0.00117	five_prime_UTR
miR-650	ACAP1	-30.8	0.004892	five_prime_UTR
miR-650	ACAP1	-30.1	0.00094	three_prime_UTR
miR-664b	ACAP1	-28.4	0.025401	five_prime_UTR
miR-1260	ACAT1	-34.4	0.005152	cds
miR-149	ACAT1	-32.1	0.013829	five_prime_UTR
miR-5581	ACAT1	-29.6	0.022891	five_prime_UTR
miR-638	ACAT1	-33.3	0.029148	five_prime_UTR
miR-149	ACBD3	-34.1	0.044533	cds
miR-623	ACBD3	-33.9	0.04988	cds
miR-623	ACBD3	-30.2	0.037441	five_prime_UTR
miR-766	ACBD3	-35.5	0.023268	cds
miR-1247	ACBD4	-35.1	0.022524	five_prime_UTR
miR-1260	ACBD4	-31	0.029312	five_prime_UTR
miR-134	ACBD4	-33.3	0.035275	five_prime_UTR
miR-149	ACBD4	-34.9	0.017684	five_prime_UTR
miR-150	ACBD4	-32.5	0.031619	five_prime_UTR
miR-193b-star	ACBD4	-32.4	0.037586	five_prime_UTR
miR-222	ACBD4	-30.7	0.03671	cds
miR-27a-star	ACBD4	-31.4	0.031479	cds
miR-296	ACBD4	-34.8	0.009846	cds
miR-328	ACBD4	-36.4	0.009112	five_prime_UTR
miR-370	ACBD4	-33.3	0.022768	cds
miR-432	ACBD4	-39.3	0.001074	cds
miR-4743	ACBD4	-35.8	0.010096	cds
miR-5189	ACBD4	-33.4	0.036408	cds
miR-572	ACBD4	-32.1	0.031934	cds
miR-572	ACBD4	-33.5	0.025508	five_prime_UTR
miR-623	ACBD4	-37.4	0.003832	cds
miR-638	ACBD4	-39.3	0.007047	cds
miR-766	ACBD4	-32.3	0.03564	cds
miR-103	ACBD5	-27.6	0.047069	five_prime_UTR
miR-150	ACBD5	-28.5	0.031239	five_prime_UTR
miR-34c	ACBD5	-29.1	0.01879	five_prime_UTR
miR-370	ACBD5	-31.7	0.009508	five_prime_UTR
miR-5189	ACBD5	-29.5	0.047805	five_prime_UTR
miR-572	ACBD5	-34.3	0.001947	five_prime_UTR
miR-638	ACBD5	-38.5	0.001746	five_prime_UTR
miR-1247	ACCS	-29.4	0.027583	five_prime_UTR
miR-210	ACCS	-33.8	0.001434	five_prime_UTR
miR-224	ACCS	-30.7	0.015618	cds
miR-24	ACCS	-30.7	0.015618	cds
miR-30a-star	ACCS	-31.6	0.006865	cds
miR-432	ACCS	-31.4	0.00508	five_prime_UTR
miR-519e	ACCS	-31	0.002608	five_prime_UTR
miR-572	ACCS	-32.8	0.002487	five_prime_UTR
miR-584	ACCS	-28.5	0.041997	cds
miR-623	ACCS	-29.8	0.045459	cds
miR-623	ACCS	-28.6	0.031497	five_prime_UTR
miR-638	ACCS	-34.4	0.019072	cds
miR-650	ACCS	-27.1	0.044595	five_prime_UTR
miR-664b	ACCS	-29.6	0.016724	five_prime_UTR
miR-122	ACD	-26.7	0.005895	three_prime_UTR
miR-1233	ACD	-32.5	0.045308	cds
miR-125a	ACD	-29.4	0.003126	three_prime_UTR
miR-125b	ACD	-25.8	0.014935	three_prime_UTR
miR-133a	ACD	-25	0.02406	three_prime_UTR
miR-222	ACD	-30.1	7.4e-05	five_prime_UTR
miR-3679	ACD	-33.3	0.049081	cds
miR-4535	ACD	-30.4	0.047181	cds
miR-4743	ACD	-34.2	0.044251	cds
miR-5189	ACD	-36.9	0.018225	cds
miR-638	ACD	-38.8	0.01921	cds
miR-134	ACE2	-30.6	0.000321	five_prime_UTR
miR-34c	ACE2	-30.6	0.009486	three_prime_UTR
miR-491	ACE2	-29.6	0.02412	three_prime_UTR
miR-638	ACE2	-28.6	0.005598	five_prime_UTR
miR-149	ACER3	-30.5	0.010288	five_prime_UTR
miR-210	ACER3	-27.6	0.034974	five_prime_UTR
miR-224	ACER3	-26.7	0.042317	five_prime_UTR
miR-24	ACER3	-26.7	0.042317	five_prime_UTR
miR-296	ACER3	-31.9	0.003863	five_prime_UTR
miR-328	ACER3	-33.8	0.001849	five_prime_UTR
miR-4743	ACER3	-28.9	0.030098	five_prime_UTR
miR-572	ACER3	-33	0.001993	five_prime_UTR
miR-7975	ACER3	-27.4	0.010614	five_prime_UTR
miR-92a1	ACER3	-29.4	0.01264	five_prime_UTR
miR-10b	ACLY	-26.4	0.012349	five_prime_UTR
miR-1233	ACLY	-29.5	0.002296	five_prime_UTR
miR-139	ACLY	-26.4	0.019749	five_prime_UTR
miR-185	ACLY	-26.5	0.012551	five_prime_UTR
miR-210	ACLY	-27.9	0.008014	five_prime_UTR
miR-296	ACLY	-29.1	0.004326	five_prime_UTR
miR-328	ACLY	-34.3	0.032555	cds
miR-370	ACLY	-34.9	0.042261	cds
miR-431	ACLY	-33.2	0.045073	cds
miR-4421	ACLY	-25.7	0.020632	five_prime_UTR
miR-625	ACLY	-26.1	0.010501	five_prime_UTR
miR-638	ACLY	-38.3	0.03839	cds
miR-638	ACLY	-29.7	0.016644	five_prime_UTR
miR-766	ACLY	-25.1	0.049621	five_prime_UTR
let-7b	ACO2	-32.9	0.001679	five_prime_UTR
let-7b	ACO2	-33.3	0.001651	cds
let-7c	ACO2	-27.6	0.025826	five_prime_UTR
let-7c	ACO2	-30.3	0.007007	cds
let-7d	ACO2	-29.2	0.012341	cds
let-7i	ACO2	-28.1	0.021186	cds
miR-1260	ACO2	-27.3	0.035717	three_prime_UTR
miR-1306	ACO2	-25.5	0.049698	five_prime_UTR
miR-133a	ACO2	-29.6	0.012706	five_prime_UTR
miR-135b	ACO2	-28.9	0.011279	five_prime_UTR
miR-149	ACO2	-36	0.00088	five_prime_UTR
miR-196b	ACO2	-28.6	0.018704	cds
miR-27a-star	ACO2	-28.1	0.027379	five_prime_UTR
miR-27b	ACO2	-26.9	0.029705	five_prime_UTR
miR-296	ACO2	-33.5	0.004587	three_prime_UTR
miR-328	ACO2	-40.2	0.000102	five_prime_UTR
miR-370	ACO2	-36.9	0.018492	cds
miR-432	ACO2	-32.1	0.008341	three_prime_UTR
miR-4421	ACO2	-27.5	0.037378	five_prime_UTR
miR-4743	ACO2	-30.9	0.018427	cds
miR-4743	ACO2	-35.3	0.001716	five_prime_UTR
miR-523	ACO2	-28.9	0.026504	five_prime_UTR
miR-623	ACO2	-28.7	0.03766	five_prime_UTR
miR-629	ACO2	-26.8	0.045312	cds
miR-650	ACO2	-33	0.003052	cds
miR-664b	ACO2	-30	0.029723	three_prime_UTR
miR-758	ACO2	-28.5	0.019893	five_prime_UTR
let-7b	ACOT4	-28.5	0.017197	five_prime_UTR
miR-1233	ACOT4	-35.6	0.010028	cds
miR-1247	ACOT4	-29.3	0.033787	five_prime_UTR
miR-27a-star	ACOT4	-27.3	0.038782	five_prime_UTR
miR-373	ACOT4	-28.2	0.023736	five_prime_UTR
miR-409	ACOT4	-28.8	0.018118	five_prime_UTR
miR-4743	ACOT4	-31.6	0.010042	five_prime_UTR
miR-5189	ACOT4	-29.3	0.039893	five_prime_UTR
miR-5189	ACOT4	-35.7	0.026439	cds
miR-572	ACOT4	-33.6	0.031784	cds
miR-623	ACOT4	-33.3	0.003332	five_prime_UTR
miR-638	ACOT4	-33.5	0.012135	five_prime_UTR
miR-650	ACOT4	-27.5	0.042089	five_prime_UTR
let-7b	ACOT8	-30.8	0.045912	cds
let-7d	ACOT8	-30.8	0.037375	cds
let-7i	ACOT8	-32.6	0.014999	cds
miR-134	ACOT8	-27.3	0.007461	five_prime_UTR
miR-134	ACOT8	-37.2	0.005485	cds
miR-27a-star	ACOT8	-26.5	0.006017	five_prime_UTR
miR-370	ACOT8	-39.6	0.001791	cds
miR-370	ACOT8	-30.1	0.001293	five_prime_UTR
miR-431	ACOT8	-27.2	0.003233	five_prime_UTR
miR-432	ACOT8	-26.1	0.025703	three_prime_UTR
miR-4421	ACOT8	-29.7	0.002096	three_prime_UTR
miR-4743	ACOT8	-28.3	0.013338	three_prime_UTR
miR-5189	ACOT8	-38.1	0.006341	cds
miR-572	ACOT8	-31.1	0.000512	five_prime_UTR
miR-625	ACOT8	-30.9	0.035193	cds
miR-638	ACOT8	-41.5	0.003858	cds
miR-664b	ACOT8	-27.2	0.01721	three_prime_UTR
miR-1233	ACOXL	-34.3	0.034899	three_prime_UTR
miR-1233	ACOXL	-28	0.029368	five_prime_UTR
miR-1247	ACOXL	-39.7	0.002139	three_prime_UTR
miR-125a	ACOXL	-34.5	0.047677	three_prime_UTR
miR-125a	ACOXL	-33.4	0.002884	five_prime_UTR
miR-125b	ACOXL	-31.5	0.004353	five_prime_UTR
miR-1306	ACOXL	-33.8	0.004318	three_prime_UTR
miR-149	ACOXL	-35.9	0.028986	three_prime_UTR
miR-149	ACOXL	-35.2	0.001244	five_prime_UTR
miR-205	ACOXL	-34.4	0.030918	cds
miR-296	ACOXL	-35	0.035083	three_prime_UTR
miR-296	ACOXL	-31.4	0.006927	five_prime_UTR
miR-328	ACOXL	-45.6	0.000523	three_prime_UTR
miR-3622b	ACOXL	-30.5	0.00932	five_prime_UTR
miR-370	ACOXL	-29.2	0.025701	five_prime_UTR
miR-423	ACOXL	-27.8	0.048328	five_prime_UTR
miR-431	ACOXL	-34	0.031823	three_prime_UTR
miR-4421	ACOXL	-28.8	0.017666	five_prime_UTR
miR-4743	ACOXL	-33.9	0.024985	three_prime_UTR
miR-572	ACOXL	-33.6	0.017254	three_prime_UTR
miR-623	ACOXL	-32.2	0.043017	three_prime_UTR
miR-625	ACOXL	-27.4	0.02541	five_prime_UTR
miR-638	ACOXL	-41.5	0.011993	three_prime_UTR
miR-650	ACOXL	-33.6	0.014879	three_prime_UTR
miR-766	ACOXL	-34.5	0.048429	three_prime_UTR
miR-766	ACOXL	-36.7	0.000522	five_prime_UTR
miR-92a1	ACOXL	-28.6	0.025933	five_prime_UTR
miR-134	ACP2	-34.9	0.011768	three_prime_UTR
miR-296	ACP2	-32.2	0.03274	three_prime_UTR
miR-30a-star	ACP2	-31.8	0.037702	cds
miR-328	ACP2	-34.4	0.029341	cds
miR-4287	ACP2	-31.1	0.035066	cds
miR-4421	ACP2	-31.8	0.026176	three_prime_UTR
miR-638	ACP2	-35.6	0.031714	three_prime_UTR
miR-638	ACP2	-38.3	0.020787	cds
miR-103	ACSF2	-26.1	0.027432	cds
miR-125a	ACSF2	-26.8	0.029353	cds
miR-149	ACSF2	-30.2	0.004873	cds
miR-150	ACSF2	-28.6	0.006877	cds
miR-185	ACSF2	-26.4	0.020846	cds
miR-199a	ACSF2	-26.6	0.023625	cds
miR-26a	ACSF2	-34.2	0.014906	three_prime_UTR
miR-27a-star	ACSF2	-31.8	0.000915	cds
miR-296	ACSF2	-36.9	8.6e-05	cds
miR-29a	ACSF2	-27.8	0.005981	cds
miR-30a-star	ACSF2	-31.7	0.049936	three_prime_UTR
miR-328	ACSF2	-31	0.003079	cds
miR-362	ACSF2	-26.4	0.032346	cds
miR-3622b	ACSF2	-28.8	0.006932	cds
miR-370	ACSF2	-33.8	0.045169	three_prime_UTR
miR-370	ACSF2	-33.4	0.000772	cds
miR-4743	ACSF2	-35.7	0.026902	three_prime_UTR
miR-4743	ACSF2	-30.3	0.003361	five_prime_UTR
miR-517-star	ACSF2	-25.6	0.033067	cds
miR-5189	ACSF2	-31.1	0.005248	cds
miR-650	ACSF2	-25.9	0.034464	cds
miR-758	ACSF2	-28.5	0.0056	cds
miR-766	ACSF2	-36.4	0.000143	cds
let-7d	ACSL4	-26.4	0.02583	cds
let-7g	ACSL4	-26.2	0.024034	cds
let-7g	ACSL4	-28.4	0.021662	five_prime_UTR
let-7i	ACSL4	-25.3	0.045794	cds
miR-30a-star	ACSL4	-28.7	0.023145	five_prime_UTR
miR-320a	ACSL4	-28.3	0.042419	five_prime_UTR
miR-338	ACSL4	-33.4	0.027792	cds
miR-370	ACSL4	-33.3	0.005623	five_prime_UTR
miR-4743	ACSL4	-34.1	0.005324	five_prime_UTR
miR-572	ACSL4	-30.1	0.021965	five_prime_UTR
miR-638	ACSL4	-36.4	0.005853	five_prime_UTR
miR-431	ACSL5	-27.7	0.032416	five_prime_UTR
miR-432	ACSL5	-26.2	0.018589	cds
miR-512	ACSL5	-26.9	0.049445	five_prime_UTR
miR-519a	ACSL5	-26.6	0.036702	five_prime_UTR
miR-520c	ACSL5	-28.2	0.01816	five_prime_UTR
miR-520d	ACSL5	-29.3	0.012049	five_prime_UTR
miR-524	ACSL5	-31	0.044841	three_prime_UTR
miR-526b	ACSL5	-27.3	0.048178	five_prime_UTR
miR-584	ACSL5	-30.1	0.009075	five_prime_UTR
miR-623	ACSL5	-33.5	0.003666	five_prime_UTR
miR-638	ACSL5	-37.2	0.023171	three_prime_UTR
miR-1260	ACTA2	-30.5	0.041419	cds
miR-185	ACTA2	-25.7	0.035992	three_prime_UTR
miR-650	ACTA2	-28.7	0.008187	three_prime_UTR
let-7b	ACTB	-31.4	0.04377	cds
miR-1233	ACTB	-33.5	0.027982	three_prime_UTR
miR-149	ACTB	-34.8	0.026156	three_prime_UTR
miR-193b-star	ACTB	-30.7	0.000809	five_prime_UTR
miR-27a-star	ACTB	-27.8	0.00352	five_prime_UTR
miR-328	ACTB	-40.8	0.001985	three_prime_UTR
miR-3679	ACTB	-31	0.001035	five_prime_UTR
miR-4743	ACTB	-34.9	0.024909	cds
miR-4743	ACTB	-32.8	0.000536	five_prime_UTR
miR-5189	ACTB	-35.4	0.032357	three_prime_UTR
miR-5189	ACTB	-32.9	0.000704	five_prime_UTR
miR-572	ACTB	-35.4	0.012081	cds
miR-623	ACTB	-32.8	0.049825	cds
miR-92a1	ACTB	-25.2	0.023164	five_prime_UTR
miR-4535	ACTBL2	-31.9	0.039545	five_prime_UTR
miR-572	ACTBL2	-35	0.014493	cds
let-7b	ACTG1	-31.7	0.038288	cds
miR-103	ACTG1	-32.9	0.027408	cds
miR-328	ACTG1	-33.2	0.040668	cds
miR-3679	ACTG1	-34.1	0.013409	three_prime_UTR
miR-423	ACTG1	-31.6	0.000402	five_prime_UTR
miR-4743	ACTG1	-33.4	0.046956	cds
miR-4743	ACTG1	-29.5	0.002302	five_prime_UTR
miR-572	ACTG1	-35.4	0.012081	cds
miR-134	ACTL6A	-30.1	0.009616	five_prime_UTR
miR-149	ACTL6A	-28.3	0.024937	five_prime_UTR
miR-221	ACTL6A	-28.6	0.010967	five_prime_UTR
miR-222	ACTL6A	-29.6	0.005214	five_prime_UTR
miR-27a-star	ACTL6A	-30.6	0.003629	five_prime_UTR
miR-34b	ACTL6A	-25.7	0.042839	five_prime_UTR
miR-432	ACTL6A	-28	0.021668	five_prime_UTR
miR-4454	ACTL6A	-27.7	0.016731	five_prime_UTR
miR-516b	ACTL6A	-25.5	0.043063	five_prime_UTR
miR-524	ACTL6A	-25.8	0.044019	five_prime_UTR
miR-638	ACTL6A	-31.3	0.020101	five_prime_UTR
miR-1247	ACTN4	-33.2	0.000607	five_prime_UTR
miR-1306	ACTN4	-30.5	0.020598	cds
miR-134	ACTN4	-35.5	0.033872	three_prime_UTR
miR-149	ACTN4	-29.4	0.003606	five_prime_UTR
miR-193b	ACTN4	-29.9	0.008823	three_prime_UTR
miR-193b	ACTN4	-29.3	0.00254	five_prime_UTR
miR-204	ACTN4	-29.9	0.00096	five_prime_UTR
miR-205	ACTN4	-26.9	0.038936	three_prime_UTR
miR-296	ACTN4	-33.4	0.017944	cds
miR-328	ACTN4	-39.7	0.006062	three_prime_UTR
miR-370	ACTN4	-32.2	0.03589	cds
miR-370	ACTN4	-28.8	0.021358	three_prime_UTR
miR-432	ACTN4	-34.4	0.040465	three_prime_UTR
miR-5189	ACTN4	-36.6	0.034562	cds
miR-572	ACTN4	-32.3	0.002565	three_prime_UTR
miR-572	ACTN4	-34.1	0.000154	five_prime_UTR
miR-623	ACTN4	-36.1	0.02758	three_prime_UTR
miR-623	ACTN4	-29.7	0.003153	five_prime_UTR
miR-625	ACTN4	-29.6	0.004806	three_prime_UTR
miR-766	ACTN4	-32.9	0.002386	three_prime_UTR
miR-185	ACTR1A	-31.5	0.021697	cds
miR-4287	ACTR1A	-27.4	0.025537	three_prime_UTR
miR-4421	ACTR1A	-30.5	0.035788	cds
miR-4535	ACTR1A	-26.4	0.037155	three_prime_UTR
miR-524	ACTR1A	-31.7	0.016697	cds
miR-526b	ACTR1A	-29	0.024322	three_prime_UTR
miR-572	ACTR1A	-26	0.007121	five_prime_UTR
miR-623	ACTR1A	-36.4	0.001082	three_prime_UTR
miR-638	ACTR1A	-32.5	0.027988	three_prime_UTR
miR-638	ACTR1A	-28.8	0.008418	five_prime_UTR
miR-92a1	ACTR1A	-28.7	0.001247	five_prime_UTR
miR-149	ACTR1B	-32.1	0.049226	three_prime_UTR
miR-193b-star	ACTR1B	-32.3	0.043238	cds
miR-204	ACTR1B	-31.9	0.024856	three_prime_UTR
miR-27a-star	ACTR1B	-31.2	0.04194	three_prime_UTR
miR-328	ACTR1B	-32.3	0.044994	three_prime_UTR
miR-328	ACTR1B	-26.9	0.000594	five_prime_UTR
miR-370	ACTR1B	-33.8	0.022291	three_prime_UTR
miR-4287	ACTR1B	-30.9	0.032411	cds
miR-500	ACTR1B	-31.6	0.040679	three_prime_UTR
miR-5189	ACTR1B	-33.8	0.037024	three_prime_UTR
miR-5189	ACTR1B	-38	0.00854	cds
miR-5189	ACTR1B	-28.4	0.000441	five_prime_UTR
miR-572	ACTR1B	-32.7	0.039528	cds
miR-623	ACTR1B	-32.2	0.048569	three_prime_UTR
miR-638	ACTR1B	-39.9	0.006812	three_prime_UTR
miR-92a1	ACTR1B	-29.1	7.8e-05	five_prime_UTR
let-7b	ACTR3	-29	0.019142	five_prime_UTR
let-7c	ACTR3	-27.2	0.04256	five_prime_UTR
miR-149	ACTR3	-29.5	0.032193	five_prime_UTR
miR-4743	ACTR3	-33.2	0.006695	five_prime_UTR
miR-572	ACTR3	-34.7	0.001716	five_prime_UTR
miR-664b	ACTR3	-31.7	0.00969	five_prime_UTR
miR-92a	ACTR3	-29.2	0.022077	five_prime_UTR
miR-134	ACVR2B	-32	0.016183	five_prime_UTR
miR-221	ACVR2B	-33.3	0.032959	cds
miR-27a-star	ACVR2B	-33.1	0.004793	five_prime_UTR
miR-370	ACVR2B	-36.1	0.017702	cds
miR-4454	ACVR2B	-25.2	0.002866	three_prime_UTR
miR-4743	ACVR2B	-32.9	0.013608	five_prime_UTR
miR-5189	ACVR2B	-32.6	0.019891	five_prime_UTR
miR-518b	ACVR2B	-32.6	0.046588	cds
miR-92a1	ACVR2B	-29.1	0.046928	five_prime_UTR
miR-1247	ACYP1	-36.5	0.000509	five_prime_UTR
miR-185	ACYP1	-30.1	0.018053	cds
miR-193b-star	ACYP1	-26.8	0.040606	five_prime_UTR
miR-21	ACYP1	-25.3	0.048206	three_prime_UTR
miR-27a-star	ACYP1	-27.7	0.01901	five_prime_UTR
miR-296	ACYP1	-30.2	0.026492	cds
miR-370	ACYP1	-34	0.004832	cds
miR-4287	ACYP1	-26.7	0.014981	five_prime_UTR
miR-4535	ACYP1	-27.3	0.008507	five_prime_UTR
miR-4743	ACYP1	-28.3	0.032737	five_prime_UTR
miR-517-star	ACYP1	-26.7	0.031501	five_prime_UTR
miR-520a	ACYP1	-25.4	0.046954	five_prime_UTR
miR-572	ACYP1	-28.7	0.015398	five_prime_UTR
miR-572	ACYP1	-35.1	0.00216	cds
miR-623	ACYP1	-31.5	0.005	five_prime_UTR
miR-650	ACYP1	-27.3	0.028704	five_prime_UTR
miR-92a1	ACYP1	-28.5	0.016128	five_prime_UTR
miR-103	ADA2	-34.6	0.020095	cds
miR-1260	ADA2	-34	0.01241	cds
miR-199a	ADA2	-27.3	0.013267	five_prime_UTR
miR-224	ADA2	-27.4	0.010156	five_prime_UTR
miR-24	ADA2	-27.4	0.010156	five_prime_UTR
miR-27a-star	ADA2	-26.8	0.013943	five_prime_UTR
miR-27a-star	ADA2	-34.9	0.005155	three_prime_UTR
miR-370	ADA2	-33.7	0.016772	three_prime_UTR
miR-423	ADA2	-30.9	0.002316	five_prime_UTR
miR-432	ADA2	-27	0.017691	five_prime_UTR
miR-5189	ADA2	-27.3	0.033049	five_prime_UTR
miR-623	ADA2	-32.1	0.03802	three_prime_UTR
miR-629	ADA2	-25.3	0.023343	five_prime_UTR
miR-638	ADA2	-40.6	0.016483	three_prime_UTR
miR-650	ADA2	-27.7	0.01033	five_prime_UTR
miR-664b	ADA2	-27.2	0.019843	five_prime_UTR
let-7i	ADAM12	-31.2	0.031371	three_prime_UTR
miR-1233	ADAM12	-29.9	0.014938	five_prime_UTR
miR-125b	ADAM12	-33.4	0.048468	cds
miR-149	ADAM12	-36.2	0.025626	cds
miR-152	ADAM12	-27.7	0.027176	five_prime_UTR
miR-193b-star	ADAM12	-28.7	0.033033	five_prime_UTR
miR-210	ADAM12	-33.6	0.002874	five_prime_UTR
miR-27a-star	ADAM12	-28.2	0.033688	five_prime_UTR
miR-328	ADAM12	-38	0.012251	three_prime_UTR
miR-3679	ADAM12	-34.3	0.01369	cds
miR-370	ADAM12	-34.8	0.043842	three_prime_UTR
miR-370	ADAM12	-31.9	0.040779	cds
miR-4421	ADAM12	-28.4	0.030723	five_prime_UTR
miR-4743	ADAM12	-33.7	0.024111	cds
miR-4743	ADAM12	-32.4	0.009684	five_prime_UTR
miR-512	ADAM12	-28.1	0.030773	five_prime_UTR
miR-5189	ADAM12	-36.1	0.010757	cds
miR-623	ADAM12	-32.4	0.034613	cds
miR-638	ADAM12	-38.4	0.009654	cds
miR-133a	ADAM17	-26.8	0.042434	five_prime_UTR
miR-149	ADAM17	-34.2	0.001571	five_prime_UTR
miR-204	ADAM17	-26.2	0.04749	five_prime_UTR
miR-224	ADAM17	-28.7	0.014935	five_prime_UTR
miR-24	ADAM17	-28.7	0.014935	five_prime_UTR
miR-328	ADAM17	-40	7.5e-05	five_prime_UTR
miR-370	ADAM17	-33.5	0.00213	five_prime_UTR
miR-4454	ADAM17	-27.9	0.020686	five_prime_UTR
miR-4743	ADAM17	-31	0.044655	cds
miR-4743	ADAM17	-28.5	0.038532	five_prime_UTR
miR-491	ADAM17	-34.3	0.034803	three_prime_UTR
miR-5189	ADAM17	-28.9	0.039745	five_prime_UTR
miR-572	ADAM17	-37.5	0.00019	five_prime_UTR
miR-623	ADAM17	-29.4	0.019799	five_prime_UTR
miR-638	ADAM17	-30.9	0.032988	five_prime_UTR
miR-638	ADAM17	-53	1e-05	cds
miR-1247	ADAM22	-29.8	0.039293	five_prime_UTR
miR-1260	ADAM22	-28.2	0.017507	five_prime_UTR
miR-134	ADAM22	-37	0.018432	cds
miR-134	ADAM22	-37.6	0.00059	five_prime_UTR
miR-27a-star	ADAM22	-27.9	0.041495	five_prime_UTR
miR-31	ADAM22	-27.6	0.036253	five_prime_UTR
miR-328	ADAM22	-28.8	0.047099	five_prime_UTR
miR-3622b	ADAM22	-29.6	0.022261	five_prime_UTR
miR-431	ADAM22	-29	0.020628	five_prime_UTR
miR-4743	ADAM22	-31.2	0.018694	five_prime_UTR
miR-518e	ADAM22	-35.4	0.013572	three_prime_UTR
miR-519d	ADAM22	-33.7	0.033253	three_prime_UTR
miR-524	ADAM22	-32.9	0.048916	three_prime_UTR
miR-572	ADAM22	-34.4	0.002162	five_prime_UTR
miR-623	ADAM22	-37.3	0.000716	five_prime_UTR
miR-92a1	ADAM22	-34.8	0.032572	three_prime_UTR
miR-1233	ADAM8	-34.3	0.001191	cds
miR-1306	ADAM8	-26.3	0.034096	cds
miR-149	ADAM8	-32.2	0.039648	three_prime_UTR
miR-224	ADAM8	-30.8	0.043068	three_prime_UTR
miR-24	ADAM8	-30.8	0.043068	three_prime_UTR
miR-296	ADAM8	-28.5	0.036295	cds
miR-31	ADAM8	-31.6	0.021202	three_prime_UTR
miR-3622b	ADAM8	-32.9	0.020343	three_prime_UTR
miR-3622b	ADAM8	-36.4	0.01664	cds
miR-370	ADAM8	-38.6	0.000242	cds
miR-423	ADAM8	-28.2	0.044818	cds
miR-431	ADAM8	-33.7	0.001241	cds
miR-4421	ADAM8	-31.3	0.005319	cds
miR-4743	ADAM8	-35.9	0.001401	cds
miR-4743	ADAM8	-35.4	6e-06	five_prime_UTR
miR-5189	ADAM8	-37.2	0.000999	cds
miR-572	ADAM8	-36.7	0.01637	cds
miR-623	ADAM8	-32.7	0.032744	three_prime_UTR
miR-638	ADAM8	-39.5	0.006602	three_prime_UTR
miR-638	ADAM8	-36.2	0.004255	cds
miR-92a1	ADAM8	-27.2	0.000626	five_prime_UTR
miR-1233	ADAM9	-34.1	0.00165	five_prime_UTR
miR-1247	ADAM9	-32.8	0.008607	five_prime_UTR
miR-133a	ADAM9	-28.7	0.026823	five_prime_UTR
miR-193b-star	ADAM9	-29.1	0.026912	five_prime_UTR
miR-210	ADAM9	-32	0.006557	five_prime_UTR
miR-27a-star	ADAM9	-28.9	0.023833	five_prime_UTR
miR-328	ADAM9	-35.8	0.001322	five_prime_UTR
miR-370	ADAM9	-34.9	0.001987	five_prime_UTR
miR-5189	ADAM9	-31.1	0.023308	five_prime_UTR
miR-572	ADAM9	-28.7	0.035873	five_prime_UTR
miR-574	ADAM9	-32.1	0.00524	five_prime_UTR
miR-574	ADAM9	-32.1	0.00524	five_prime_UTR
let-7b	ADAMTS1	-30.5	0.016553	five_prime_UTR
miR-1233	ADAMTS1	-35.4	0.021805	cds
miR-134	ADAMTS1	-36.7	0.01831	three_prime_UTR
miR-193b	ADAMTS1	-33.9	0.04972	cds
miR-193b-star	ADAMTS1	-29.1	0.049959	five_prime_UTR
miR-27a-star	ADAMTS1	-29	0.041684	five_prime_UTR
miR-296	ADAMTS1	-34.2	0.048832	cds
miR-328	ADAMTS1	-37.5	0.01506	cds
miR-373	ADAMTS1	-32.4	0.007365	five_prime_UTR
miR-431	ADAMTS1	-33.3	0.04316	cds
miR-4743	ADAMTS1	-31.1	0.034265	five_prime_UTR
miR-572	ADAMTS1	-34.5	0.013909	cds
miR-638	ADAMTS1	-41.3	0.001119	five_prime_UTR
miR-650	ADAMTS1	-31	0.018852	five_prime_UTR
miR-664b	ADAMTS1	-32.4	0.041737	cds
miR-766	ADAMTS1	-36.5	0.021278	cds
miR-1260	ADAMTS13	-32.9	0.030725	cds
miR-1260	ADAMTS13	-29.9	0.002715	three_prime_UTR
miR-1306	ADAMTS13	-27.2	0.035938	cds
miR-134	ADAMTS13	-35.7	0.031464	cds
miR-149	ADAMTS13	-32.7	0.026808	five_prime_UTR
miR-149	ADAMTS13	-32.8	0.008922	cds
miR-185	ADAMTS13	-34	0.002325	cds
miR-193b	ADAMTS13	-31.8	0.010436	cds
miR-193b-star	ADAMTS13	-28.7	0.016142	three_prime_UTR
miR-210	ADAMTS13	-31.4	0.012886	cds
miR-221	ADAMTS13	-37.2	0.008617	cds
miR-222	ADAMTS13	-37.2	0.007349	cds
miR-224	ADAMTS13	-35.4	0.019963	cds
miR-24	ADAMTS13	-35.4	0.019963	cds
miR-27a-star	ADAMTS13	-32.9	0.013163	five_prime_UTR
miR-31	ADAMTS13	-34.6	0.020339	cds
miR-3622b	ADAMTS13	-34.4	0.038754	cds
miR-3679	ADAMTS13	-37.5	0.014235	cds
miR-370	ADAMTS13	-34.7	0.010343	five_prime_UTR
miR-370	ADAMTS13	-33.3	0.006626	cds
miR-431	ADAMTS13	-28.6	0.034067	cds
miR-4743	ADAMTS13	-35.5	0.043051	cds
miR-4743	ADAMTS13	-30	0.015432	three_prime_UTR
miR-518b	ADAMTS13	-26.2	0.049891	three_prime_UTR
miR-518e	ADAMTS13	-26.2	0.034805	three_prime_UTR
miR-525	ADAMTS13	-26.7	0.02918	three_prime_UTR
miR-572	ADAMTS13	-37.3	0.01272	cds
miR-623	ADAMTS13	-27.9	0.036863	three_prime_UTR
miR-623	ADAMTS13	-34	0.005144	cds
miR-638	ADAMTS13	-32.2	0.015465	three_prime_UTR
miR-638	ADAMTS13	-41	0.014218	cds
miR-664b	ADAMTS13	-42.4	0.001729	cds
miR-766	ADAMTS13	-34	0.001318	three_prime_UTR
let-7b	ADAMTS19	-27.3	0.007163	cds
let-7g	ADAMTS19	-25	0.01941	cds
let-7i	ADAMTS19	-27	0.006384	cds
miR-103	ADAMTS19	-25.6	0.025583	cds
miR-1247	ADAMTS19	-32.3	0.001466	cds
miR-210	ADAMTS19	-27.8	0.008457	five_prime_UTR
miR-34c	ADAMTS19	-25.2	0.028243	cds
miR-370	ADAMTS19	-31.8	0.019062	three_prime_UTR
miR-4287	ADAMTS19	-25.3	0.011794	five_prime_UTR
miR-432	ADAMTS19	-32.7	0.000492	five_prime_UTR
miR-4421	ADAMTS19	-25.4	0.026437	cds
miR-4743	ADAMTS19	-26	0.041712	five_prime_UTR
miR-572	ADAMTS19	-33.9	0.000247	five_prime_UTR
miR-638	ADAMTS19	-33.8	0.002249	cds
miR-650	ADAMTS19	-31.7	0.000802	cds
miR-758	ADAMTS19	-29.3	0.032918	three_prime_UTR
miR-766	ADAMTS19	-26.4	0.025679	cds
miR-766	ADAMTS19	-28.7	0.006704	five_prime_UTR
miR-92a1	ADAMTS19	-26	0.023407	five_prime_UTR
miR-133a	ADAMTS20	-29.1	0.018432	five_prime_UTR
miR-149	ADAMTS20	-29.2	0.031288	five_prime_UTR
miR-204	ADAMTS20	-27.5	0.034337	five_prime_UTR
miR-221	ADAMTS20	-32.7	0.002518	five_prime_UTR
miR-222	ADAMTS20	-27.6	0.032714	five_prime_UTR
miR-25	ADAMTS20	-29.5	0.012637	five_prime_UTR
miR-27a-star	ADAMTS20	-29.7	0.012778	five_prime_UTR
miR-296	ADAMTS20	-28.3	0.039869	five_prime_UTR
miR-34c	ADAMTS20	-31.9	0.003719	five_prime_UTR
miR-370	ADAMTS20	-29.1	0.031283	five_prime_UTR
miR-572	ADAMTS20	-31.7	0.006518	five_prime_UTR
miR-638	ADAMTS20	-39.4	0.001001	five_prime_UTR
miR-92a	ADAMTS20	-31.3	0.006107	five_prime_UTR
miR-92a1	ADAMTS20	-29.4	0.019922	five_prime_UTR
miR-338	ADAMTS6	-31.9	0.024839	three_prime_UTR
miR-370	ADAMTS6	-35.2	0.022698	cds
miR-4287	ADAMTS6	-31.1	0.030083	three_prime_UTR
miR-623	ADAMTS6	-36.2	0.026474	cds
let-7b	ADAMTSL1	-27.3	0.037233	five_prime_UTR
miR-1260	ADAMTSL1	-27.8	0.029151	cds
miR-134	ADAMTSL1	-31.7	0.015078	cds
miR-185	ADAMTSL1	-28.3	0.043715	cds
miR-193b-star	ADAMTSL1	-31.2	0.007194	five_prime_UTR
miR-210	ADAMTSL1	-28.5	0.031833	five_prime_UTR
miR-27a-star	ADAMTSL1	-29.2	0.028146	cds
miR-296	ADAMTSL1	-31.1	0.016327	cds
miR-296	ADAMTSL1	-34	0.001972	five_prime_UTR
miR-328	ADAMTSL1	-29.6	0.041489	cds
miR-423	ADAMTSL1	-31.8	0.006841	five_prime_UTR
miR-4287	ADAMTSL1	-28.1	0.013033	five_prime_UTR
miR-432	ADAMTSL1	-30	0.025725	cds
miR-4421	ADAMTSL1	-29	0.031079	cds
miR-4743	ADAMTSL1	-30.7	0.031221	cds
miR-4743	ADAMTSL1	-33.9	0.003656	five_prime_UTR
miR-491	ADAMTSL1	-28.9	0.025787	five_prime_UTR
miR-526b	ADAMTSL1	-28.6	0.023096	five_prime_UTR
miR-574	ADAMTSL1	-30.7	0.008857	five_prime_UTR
miR-574	ADAMTSL1	-30.7	0.008857	five_prime_UTR
miR-623	ADAMTSL1	-32.2	0.006712	five_prime_UTR
miR-638	ADAMTSL1	-36	0.008122	cds
miR-638	ADAMTSL1	-39	0.001119	five_prime_UTR
miR-650	ADAMTSL1	-34.1	0.002886	cds
miR-664b	ADAMTSL1	-30.3	0.015555	five_prime_UTR
miR-1247	ADAP2	-38.5	0.002528	five_prime_UTR
miR-1306	ADAP2	-26.8	0.033026	cds
miR-139	ADAP2	-28.2	0.049578	cds
miR-149	ADAP2	-30	0.026066	cds
miR-210	ADAP2	-29.5	0.025089	cds
miR-224	ADAP2	-30.2	0.044741	five_prime_UTR
miR-24	ADAP2	-30.2	0.044741	five_prime_UTR
miR-27a-star	ADAP2	-36	0.002672	five_prime_UTR
miR-296	ADAP2	-32.2	0.025609	five_prime_UTR
miR-328	ADAP2	-35	0.008628	five_prime_UTR
miR-4454	ADAP2	-32.1	0.016482	five_prime_UTR
miR-4743	ADAP2	-33.3	0.024251	five_prime_UTR
miR-572	ADAP2	-38.7	0.00114	five_prime_UTR
miR-623	ADAP2	-33	0.022366	five_prime_UTR
miR-638	ADAP2	-36	0.006013	cds
miR-638	ADAP2	-43.5	0.000973	five_prime_UTR
miR-664b	ADAP2	-31.3	0.043061	five_prime_UTR
miR-92a1	ADAP2	-34.4	0.001886	cds
let-7e	ADCK2	-29	0.023463	five_prime_UTR
miR-1233	ADCK2	-33.8	0.002984	five_prime_UTR
miR-1247	ADCK2	-32.8	0.012669	five_prime_UTR
miR-125a	ADCK2	-28.6	0.045466	three_prime_UTR
miR-134	ADCK2	-34.8	0.041914	cds
miR-134	ADCK2	-29.9	0.036954	five_prime_UTR
miR-149	ADCK2	-29.8	0.038967	five_prime_UTR
miR-204	ADCK2	-34.3	0.023806	cds
miR-210	ADCK2	-29.8	0.029324	five_prime_UTR
miR-27a-star	ADCK2	-30.5	0.014826	five_prime_UTR
miR-296	ADCK2	-30.9	0.018433	five_prime_UTR
miR-296	ADCK2	-37.3	0.012276	cds
miR-296	ADCK2	-34.4	0.002067	three_prime_UTR
miR-328	ADCK2	-29.6	0.029228	three_prime_UTR
miR-328	ADCK2	-34.4	0.004046	five_prime_UTR
miR-3622b	ADCK2	-31.8	0.009948	five_prime_UTR
miR-370	ADCK2	-33.9	0.004955	five_prime_UTR
miR-4454	ADCK2	-33.5	0.002868	five_prime_UTR
miR-4743	ADCK2	-29.8	0.048266	five_prime_UTR
miR-517a	ADCK2	-29.3	0.022694	five_prime_UTR
miR-517b	ADCK2	-29.3	0.022694	five_prime_UTR
miR-5189	ADCK2	-31.6	0.026002	five_prime_UTR
miR-572	ADCK2	-35.2	0.028179	cds
miR-572	ADCK2	-37.2	0.000735	five_prime_UTR
miR-623	ADCK2	-31.7	0.015954	five_prime_UTR
miR-638	ADCK2	-36.7	0.006115	five_prime_UTR
miR-650	ADCK2	-34.2	0.037289	cds
miR-650	ADCK2	-33.2	0.004674	five_prime_UTR
miR-766	ADCK2	-34	0.004607	five_prime_UTR
miR-766	ADCK2	-33.5	0.003839	three_prime_UTR
miR-103	ADCK5	-28.6	0.022165	cds
miR-1233	ADCK5	-29.2	0.049831	three_prime_UTR
miR-1233	ADCK5	-28.1	0.047056	five_prime_UTR
miR-1247	ADCK5	-35.5	0.002966	five_prime_UTR
miR-134	ADCK5	-30.7	0.040194	three_prime_UTR
miR-134	ADCK5	-33.5	0.005429	five_prime_UTR
miR-143	ADCK5	-29.1	0.009054	cds
miR-185	ADCK5	-27.8	0.030928	cds
miR-210	ADCK5	-29.8	0.046913	three_prime_UTR
miR-25	ADCK5	-27.8	0.028166	cds
miR-27a-star	ADCK5	-33.2	0.001726	cds
miR-296	ADCK5	-30.1	0.043915	three_prime_UTR
miR-328	ADCK5	-32.6	0.016695	three_prime_UTR
miR-3679	ADCK5	-32.8	0.004216	cds
miR-370	ADCK5	-32.2	0.018971	three_prime_UTR
miR-370	ADCK5	-34.9	0.001411	cds
miR-431	ADCK5	-27.7	0.047305	five_prime_UTR
miR-432	ADCK5	-27.9	0.040771	cds
miR-491	ADCK5	-29.3	0.020187	cds
miR-572	ADCK5	-33.4	0.004125	five_prime_UTR
miR-623	ADCK5	-31.2	0.032843	three_prime_UTR
miR-638	ADCK5	-33.6	0.036893	three_prime_UTR
miR-638	ADCK5	-33.2	0.015083	cds
miR-638	ADCK5	-40.6	0.000928	five_prime_UTR
miR-766	ADCK5	-30.6	0.012693	cds
miR-92a	ADCK5	-27.5	0.040702	cds
miR-1247	ADCY2	-36.3	0.033841	cds
miR-1247	ADCY2	-31.5	0.004619	five_prime_UTR
miR-1260	ADCY2	-33.4	0.012063	three_prime_UTR
miR-1260	ADCY2	-32	0.000424	five_prime_UTR
miR-134	ADCY2	-34.1	0.032341	three_prime_UTR
miR-134	ADCY2	-27.4	0.029554	five_prime_UTR
miR-139	ADCY2	-35.7	0.012278	three_prime_UTR
miR-149	ADCY2	-31.1	0.003986	five_prime_UTR
miR-193b-star	ADCY2	-28.9	0.00881	five_prime_UTR
miR-210	ADCY2	-30.5	0.003926	five_prime_UTR
miR-27a-star	ADCY2	-25.4	0.049064	five_prime_UTR
miR-328	ADCY2	-36.2	0.025713	cds
miR-328	ADCY2	-32.4	0.001937	five_prime_UTR
miR-34c	ADCY2	-29.5	0.004469	five_prime_UTR
miR-3622b	ADCY2	-27.4	0.020163	five_prime_UTR
miR-3679	ADCY2	-34.8	0.024553	cds
miR-370	ADCY2	-34.5	0.049542	cds
miR-370	ADCY2	-33.4	0.001066	five_prime_UTR
miR-431	ADCY2	-27.4	0.013855	five_prime_UTR
miR-432	ADCY2	-27.4	0.021937	five_prime_UTR
miR-4535	ADCY2	-31.3	0.026796	three_prime_UTR
miR-4743	ADCY2	-32.4	0.00265	five_prime_UTR
miR-512	ADCY2	-28.3	0.008018	five_prime_UTR
miR-572	ADCY2	-35.2	0.000289	five_prime_UTR
miR-638	ADCY2	-36.1	0.047602	three_prime_UTR
miR-638	ADCY2	-41.6	0.011387	cds
miR-92a1	ADCY2	-30.7	0.003283	five_prime_UTR
miR-1233	ADCY6	-33.4	0.004827	three_prime_UTR
miR-1260	ADCY6	-30.5	0.00898	three_prime_UTR
miR-182	ADCY6	-32.8	0.039465	cds
miR-31	ADCY6	-28.5	0.038494	three_prime_UTR
miR-3679	ADCY6	-34.8	0.043393	cds
miR-370	ADCY6	-34.6	0.047566	cds
miR-370	ADCY6	-38.7	0.008769	three_prime_UTR
miR-423	ADCY6	-36.7	0.018223	three_prime_UTR
miR-491	ADCY6	-33.8	0.033032	cds
miR-572	ADCY6	-34.2	0.046472	cds
miR-623	ADCY6	-31.1	0.027123	three_prime_UTR
miR-638	ADCY6	-38.3	0.03839	cds
miR-638	ADCY6	-37.1	0.006628	three_prime_UTR
miR-650	ADCY6	-33.1	0.039645	cds
miR-766	ADCY6	-36.9	0.01803	three_prime_UTR
miR-1272	ADCY7	-27.2	0.049319	cds
miR-134	ADCY7	-34.9	0.002451	five_prime_UTR
miR-149	ADCY7	-29.1	0.043303	five_prime_UTR
miR-182	ADCY7	-30.1	0.015565	five_prime_UTR
miR-193b-star	ADCY7	-31.1	0.011037	five_prime_UTR
miR-193b-star	ADCY7	-34.1	0.001217	cds
miR-210	ADCY7	-31.2	0.011378	five_prime_UTR
miR-27a-star	ADCY7	-28.3	0.020975	cds
miR-27a-star	ADCY7	-32	0.00525	five_prime_UTR
miR-296	ADCY7	-30.4	0.010433	cds
miR-370	ADCY7	-31.7	0.011625	five_prime_UTR
miR-424	ADCY7	-25.7	0.039334	cds
miR-4287	ADCY7	-29.1	0.010853	five_prime_UTR
miR-4287	ADCY7	-28.7	0.007369	cds
miR-4743	ADCY7	-30.2	0.03221	five_prime_UTR
miR-517-star	ADCY7	-27.6	0.049749	five_prime_UTR
miR-572	ADCY7	-36.8	0.000671	five_prime_UTR
miR-623	ADCY7	-31.5	0.013795	five_prime_UTR
miR-103	ADCY9	-30.8	0.031648	cds
miR-3679	ADCY9	-33	0.018421	cds
miR-4743	ADCY9	-34.8	0.011	cds
miR-5189	ADCY9	-41.4	0.000746	cds
miR-638	ADCY9	-43.1	0.001008	cds
miR-1233	ADD1	-33.5	0.048686	cds
miR-1247	ADD1	-35.8	0.000697	five_prime_UTR
miR-1306	ADD1	-33.2	0.000256	five_prime_UTR
miR-133a	ADD1	-26	0.048514	five_prime_UTR
miR-149	ADD1	-37.7	0.000165	five_prime_UTR
miR-199a	ADD1	-28.9	0.01169	five_prime_UTR
miR-204	ADD1	-30.1	0.003762	five_prime_UTR
miR-205	ADD1	-26.5	0.040951	five_prime_UTR
miR-27a-star	ADD1	-28.6	0.011046	five_prime_UTR
miR-328	ADD1	-35.9	0.027145	three_prime_UTR
miR-328	ADD1	-39.3	7e-05	five_prime_UTR
miR-3679	ADD1	-38.1	0.010303	three_prime_UTR
miR-370	ADD1	-35.2	0.036979	cds
miR-370	ADD1	-29	0.016129	five_prime_UTR
miR-431	ADD1	-33.9	0.033012	cds
miR-572	ADD1	-35.2	0.000441	five_prime_UTR
miR-623	ADD1	-41.7	0.002708	cds
miR-623	ADD1	-34.4	0.001004	five_prime_UTR
miR-638	ADD1	-39	0.02781	three_prime_UTR
miR-638	ADD1	-39.5	0.02456	cds
miR-650	ADD1	-34.3	0.038577	cds
miR-7975	ADD1	-25.8	0.020942	five_prime_UTR
miR-185	ADGRA2	-30.2	0.032079	cds
miR-27a-star	ADGRA2	-29.8	0.039604	cds
miR-4743	ADGRA2	-33.4	0.017018	cds
miR-5189	ADGRA2	-35.6	0.008049	cds
miR-623	ADGRA2	-32.9	0.017232	cds
miR-1260	ADGRF1	-32.6	0.035226	three_prime_UTR
miR-149	ADGRF1	-30.8	0.04339	three_prime_UTR
miR-296	ADGRF1	-34.5	0.04315	three_prime_UTR
miR-423	ADGRF1	-32.2	0.032931	cds
miR-4743	ADGRF1	-32.2	0.04702	cds
miR-5189	ADGRF1	-26.1	0.002748	five_prime_UTR
miR-664b	ADGRF1	-32.4	0.031138	cds
miR-1233	ADGRF4	-30.8	0.045915	three_prime_UTR
miR-1233	ADGRF4	-28.2	0.035954	cds
miR-1260	ADGRF4	-30	0.03216	three_prime_UTR
miR-204	ADGRF4	-27.1	0.049464	cds
miR-206	ADGRF4	-33.1	0.001796	cds
miR-27a-star	ADGRF4	-28.5	0.028784	cds
miR-432	ADGRF4	-34.5	0.038641	cds
miR-766	ADGRF4	-32.9	0.027177	three_prime_UTR
miR-92a1	ADGRF4	-28.7	0.033576	cds
miR-103	ADGRF5	-28.6	0.020134	five_prime_UTR
miR-1260	ADGRF5	-29.6	0.004847	five_prime_UTR
miR-149	ADGRF5	-28.5	0.036422	five_prime_UTR
miR-193b-star	ADGRF5	-27.4	0.045214	five_prime_UTR
miR-423	ADGRF5	-30.3	0.012639	five_prime_UTR
miR-432	ADGRF5	-35.4	0.026564	cds
miR-5189	ADGRF5	-29.7	0.032004	five_prime_UTR
miR-5581	ADGRF5	-26.6	0.049171	five_prime_UTR
miR-574	ADGRF5	-28.7	0.021545	five_prime_UTR
miR-574	ADGRF5	-28.7	0.021545	five_prime_UTR
miR-629	ADGRF5	-30.9	0.003452	five_prime_UTR
miR-638	ADGRF5	-31.2	0.034627	five_prime_UTR
miR-134	ADGRG1	-30.9	0.003887	cds
miR-193b-star	ADGRG1	-30.6	0.020506	five_prime_UTR
miR-224	ADGRG1	-28.6	0.044611	five_prime_UTR
miR-224	ADGRG1	-28.9	0.005971	cds
miR-24	ADGRG1	-28.6	0.044611	five_prime_UTR
miR-24	ADGRG1	-28.9	0.005971	cds
miR-25	ADGRG1	-28.5	0.041202	five_prime_UTR
miR-296	ADGRG1	-30	0.032207	five_prime_UTR
miR-370	ADGRG1	-32.2	0.001783	cds
miR-423	ADGRG1	-29.9	0.036391	five_prime_UTR
miR-432	ADGRG1	-26.8	0.02716	cds
miR-4421	ADGRG1	-25.2	0.047795	cds
miR-491	ADGRG1	-29.5	0.038677	five_prime_UTR
miR-500	ADGRG1	-30.8	0.017089	five_prime_UTR
miR-572	ADGRG1	-30.4	0.00364	cds
miR-664b	ADGRG1	-30.4	0.004651	cds
miR-92a	ADGRG1	-32.3	0.007396	five_prime_UTR
miR-185	ADGRG6	-29.5	0.034024	five_prime_UTR
miR-193b-star	ADGRG6	-30.1	0.03294	five_prime_UTR
miR-204	ADGRG6	-30.4	0.018134	five_prime_UTR
miR-328	ADGRG6	-31.4	0.024907	five_prime_UTR
miR-3622b	ADGRG6	-29.3	0.04852	five_prime_UTR
miR-370	ADGRG6	-33.3	0.009686	five_prime_UTR
miR-4287	ADGRG6	-29.5	0.016293	five_prime_UTR
miR-5189	ADGRG6	-32.6	0.023266	five_prime_UTR
miR-572	ADGRG6	-32	0.014366	five_prime_UTR
miR-623	ADGRG6	-33.2	0.011062	five_prime_UTR
miR-625	ADGRG6	-30.1	0.017225	five_prime_UTR
miR-638	ADGRG6	-36.8	0.008386	five_prime_UTR
miR-766	ADGRG6	-30.3	0.039545	five_prime_UTR
miR-139	ADGRL3	-33.9	0.012029	five_prime_UTR
miR-149	ADGRL3	-35.5	0.007788	five_prime_UTR
miR-423	ADGRL3	-34.5	0.045426	three_prime_UTR
miR-4743	ADGRL3	-32	0.047962	five_prime_UTR
miR-625	ADGRL3	-27.9	0.034686	three_prime_UTR
miR-638	ADGRL3	-35	0.035668	five_prime_UTR
miR-1233	ADGRV1	-30.7	0.001895	five_prime_UTR
miR-149	ADGRV1	-28.3	0.013913	five_prime_UTR
miR-27a-star	ADGRV1	-29.4	0.032813	cds
miR-27a-star	ADGRV1	-26.7	0.018406	five_prime_UTR
miR-3679	ADGRV1	-30	0.005143	five_prime_UTR
miR-370	ADGRV1	-27.7	0.018242	five_prime_UTR
miR-491	ADGRV1	-28	0.012207	five_prime_UTR
miR-650	ADGRV1	-28	0.010447	five_prime_UTR
miR-766	ADGRV1	-29.9	0.005249	five_prime_UTR
miR-92a1	ADGRV1	-27.5	0.015053	five_prime_UTR
miR-3622b	ADH5	-32.5	0.03929	cds
miR-766	ADH5	-35.2	0.01591	cds
miR-125a	ADIPOR1	-27.5	0.046867	five_prime_UTR
miR-193b-star	ADIPOR1	-29.9	0.009613	five_prime_UTR
miR-222	ADIPOR1	-30.1	0.005314	five_prime_UTR
miR-27a-star	ADIPOR1	-27.6	0.025986	five_prime_UTR
miR-328	ADIPOR1	-34.4	0.024211	cds
miR-328	ADIPOR1	-34.1	0.001592	five_prime_UTR
miR-4287	ADIPOR1	-25.3	0.044513	five_prime_UTR
miR-5189	ADIPOR1	-28.8	0.040832	five_prime_UTR
miR-623	ADIPOR1	-31.7	0.005828	five_prime_UTR
miR-638	ADIPOR1	-36.7	0.002219	five_prime_UTR
miR-92a1	ADIPOR1	-27.8	0.030515	five_prime_UTR
miR-149	ADIPOR2	-33.2	0.042382	cds
miR-204	ADIPOR2	-31.9	0.002065	five_prime_UTR
miR-338	ADIPOR2	-30.1	0.003815	five_prime_UTR
miR-3679	ADIPOR2	-33.4	0.015533	three_prime_UTR
miR-572	ADIPOR2	-34.7	0.017237	cds
miR-638	ADIPOR2	-41.4	0.005441	cds
miR-664b	ADIPOR2	-37.5	0.005866	cds
miR-1306	ADIRF	-28	0.001917	five_prime_UTR
miR-134	ADIRF	-26.5	0.027133	cds
miR-18a	ADIRF	-25.6	0.02056	five_prime_UTR
miR-18b	ADIRF	-25.6	0.019835	five_prime_UTR
miR-204	ADIRF	-26	0.015341	cds
miR-3622b	ADIRF	-26.8	0.015136	cds
miR-370	ADIRF	-29	0.005896	five_prime_UTR
miR-373	ADIRF	-27.3	0.008424	five_prime_UTR
miR-431	ADIRF	-30.7	0.000969	cds
miR-4421	ADIRF	-26.6	0.01272	five_prime_UTR
miR-4743	ADIRF	-31.6	0.002071	cds
miR-520d	ADIRF	-26.3	0.011631	five_prime_UTR
miR-524	ADIRF	-25.2	0.024129	five_prime_UTR
miR-572	ADIRF	-26.5	0.019911	cds
miR-584	ADIRF	-25.1	0.029231	cds
miR-1233	ADM	-34.5	0.007131	three_prime_UTR
miR-1306	ADM	-31.6	0.003711	cds
miR-182	ADM	-34.4	0.003141	five_prime_UTR
miR-193b-star	ADM	-33.2	0.005652	cds
miR-27a-star	ADM	-31.8	0.010714	five_prime_UTR
miR-370	ADM	-34.1	0.006396	five_prime_UTR
miR-4743	ADM	-36.1	0.002789	cds
miR-491	ADM	-31.4	0.015344	cds
miR-5189	ADM	-32.3	0.021591	cds
miR-524	ADM	-29.8	0.02431	five_prime_UTR
miR-572	ADM	-29.8	0.040669	five_prime_UTR
miR-572	ADM	-34.9	0.002717	cds
miR-650	ADM	-31.4	0.016278	five_prime_UTR
miR-1247	ADNP2	-37.1	0.000528	five_prime_UTR
miR-133a	ADNP2	-34.9	0.0005	five_prime_UTR
miR-134	ADNP2	-33.5	0.002243	five_prime_UTR
miR-199a	ADNP2	-28	0.026272	five_prime_UTR
miR-210	ADNP2	-28.4	0.023824	five_prime_UTR
miR-27a-star	ADNP2	-32.9	0.037107	cds
miR-296	ADNP2	-35.4	0.00063	five_prime_UTR
miR-370	ADNP2	-29.9	0.013654	five_prime_UTR
miR-431	ADNP2	-30.6	0.004347	five_prime_UTR
miR-517a	ADNP2	-27.4	0.024496	five_prime_UTR
miR-517b	ADNP2	-27.4	0.024496	five_prime_UTR
miR-572	ADNP2	-37.3	0.000206	five_prime_UTR
miR-638	ADNP2	-38.3	0.03839	cds
miR-638	ADNP2	-35.7	0.003534	five_prime_UTR
miR-766	ADNP2	-29.2	0.019467	five_prime_UTR
let-7b	ADORA1	-31.5	0.034298	cds
miR-103	ADORA1	-33	0.021253	cds
miR-1233	ADORA1	-28.7	0.044379	five_prime_UTR
miR-1247	ADORA1	-31.7	0.02363	five_prime_UTR
miR-125a	ADORA1	-33.7	0.045301	three_prime_UTR
miR-149	ADORA1	-33	0.009121	five_prime_UTR
miR-27a-star	ADORA1	-28.6	0.043178	five_prime_UTR
miR-27a-star	ADORA1	-32.9	0.039216	three_prime_UTR
miR-296	ADORA1	-35.7	0.017408	three_prime_UTR
miR-31	ADORA1	-29.7	0.017744	five_prime_UTR
miR-320a	ADORA1	-34.3	0.01186	cds
miR-320c	ADORA1	-29.9	0.04967	cds
miR-3679	ADORA1	-32.8	0.037943	cds
miR-370	ADORA1	-35.3	0.002818	five_prime_UTR
miR-423	ADORA1	-33.4	0.006473	five_prime_UTR
miR-4287	ADORA1	-31.4	0.038831	three_prime_UTR
miR-4421	ADORA1	-29.1	0.033424	five_prime_UTR
miR-4743	ADORA1	-37.2	0.007485	cds
miR-4743	ADORA1	-38.7	0.000785	five_prime_UTR
miR-491	ADORA1	-31.1	0.01737	five_prime_UTR
miR-512	ADORA1	-28.9	0.032359	five_prime_UTR
miR-5189	ADORA1	-35.6	0.019014	cds
miR-5189	ADORA1	-39.3	0.000804	five_prime_UTR
miR-572	ADORA1	-32.6	0.00828	five_prime_UTR
miR-623	ADORA1	-36.8	0.013698	three_prime_UTR
miR-638	ADORA1	-39.5	0.008781	cds
miR-650	ADORA1	-31.1	0.015094	five_prime_UTR
miR-766	ADORA1	-37	0.011362	three_prime_UTR
miR-7975	ADORA1	-29.7	0.009585	five_prime_UTR
miR-92a1	ADORA1	-31.2	0.015222	five_prime_UTR
let-7d	ADPGK	-25.1	0.010628	cds
miR-139	ADPGK	-25.4	0.019009	cds
miR-27a-star	ADPGK	-25.3	0.013793	cds
miR-31	ADPGK	-26.1	0.00577	cds
miR-4743	ADPGK	-27.3	0.010583	cds
miR-650	ADPGK	-31.7	0.00033	cds
miR-766	ADPGK	-34.1	0.047477	three_prime_UTR
miR-1247	ADPRH	-34.6	0.041565	five_prime_UTR
miR-204	ADPRH	-26.3	0.013256	three_prime_UTR
miR-296	ADPRH	-32.3	0.046386	cds
miR-296	ADPRH	-33.5	0.040582	five_prime_UTR
miR-296	ADPRH	-34.7	0.039726	three_prime_UTR
miR-328	ADPRH	-35.7	0.019139	five_prime_UTR
miR-370	ADPRH	-35.5	0.019905	five_prime_UTR
miR-5189	ADPRH	-35.3	0.036021	five_prime_UTR
miR-584	ADPRH	-32.1	0.030878	cds
miR-638	ADPRH	-37.8	0.01979	cds
miR-1233	ADRM1	-33.4	0.000995	five_prime_UTR
miR-1247	ADRM1	-37.3	0.000391	five_prime_UTR
miR-133a	ADRM1	-27.1	0.030856	five_prime_UTR
miR-134	ADRM1	-28.8	0.022051	five_prime_UTR
miR-134	ADRM1	-38.8	0.004045	cds
miR-224	ADRM1	-33.1	0.027124	cds
miR-24	ADRM1	-33.1	0.027124	cds
miR-27a-star	ADRM1	-28.1	0.017184	five_prime_UTR
miR-27a-star	ADRM1	-34.3	0.015718	cds
miR-296	ADRM1	-35.2	0.015873	cds
miR-296	ADRM1	-32.5	0.002449	five_prime_UTR
miR-328	ADRM1	-34.5	0.026137	cds
miR-328	ADRM1	-35.4	0.000677	five_prime_UTR
miR-370	ADRM1	-36.8	0.009252	cds
miR-370	ADRM1	-37.4	0.000222	five_prime_UTR
miR-431	ADRM1	-28.4	0.012503	five_prime_UTR
miR-432	ADRM1	-25.3	0.030881	three_prime_UTR
miR-432	ADRM1	-30.5	0.006507	five_prime_UTR
miR-4421	ADRM1	-27.4	0.024939	five_prime_UTR
miR-4535	ADRM1	-30.3	0.041684	cds
miR-4743	ADRM1	-27.8	0.046928	five_prime_UTR
miR-500	ADRM1	-27.9	0.022899	five_prime_UTR
miR-5189	ADRM1	-30.3	0.016886	five_prime_UTR
miR-520c	ADRM1	-26	0.009042	three_prime_UTR
miR-520d	ADRM1	-26.5	0.008125	three_prime_UTR
miR-572	ADRM1	-33.9	0.026542	cds
miR-572	ADRM1	-31.5	0.003951	five_prime_UTR
miR-629	ADRM1	-25.9	0.040314	five_prime_UTR
miR-638	ADRM1	-30	0.042882	five_prime_UTR
miR-650	ADRM1	-33.9	0.022987	cds
miR-766	ADRM1	-35.4	0.016572	cds
miR-92a1	ADRM1	-32.7	0.040793	cds
miR-3679	AEBP2	-27.7	0.032293	five_prime_UTR
miR-373	AEBP2	-27.1	0.025404	five_prime_UTR
miR-4743	AEBP2	-28.9	0.023053	five_prime_UTR
miR-520d	AEBP2	-27.4	0.04436	cds
miR-638	AEBP2	-38.4	0.000692	five_prime_UTR
let-7i	AFAP1	-26.5	0.034836	five_prime_UTR
miR-1233	AFAP1	-35.8	0.018364	three_prime_UTR
miR-149	AFAP1	-29.8	0.017588	cds
miR-27a-star	AFAP1	-38	0.006302	three_prime_UTR
miR-296	AFAP1	-35.4	0.02959	three_prime_UTR
miR-328	AFAP1	-35.5	0.033831	three_prime_UTR
miR-3679	AFAP1	-36.1	0.025424	three_prime_UTR
miR-370	AFAP1	-36.3	0.023691	cds
miR-432	AFAP1	-28.4	0.026318	five_prime_UTR
miR-4421	AFAP1	-31.5	0.049989	three_prime_UTR
miR-4421	AFAP1	-34.7	0.026356	cds
miR-5189	AFAP1	-36.1	0.041552	three_prime_UTR
miR-638	AFAP1	-38.4	0.037013	cds
miR-650	AFAP1	-33.9	0.045962	three_prime_UTR
miR-92a1	AFAP1	-35.9	0.020422	three_prime_UTR
miR-1233	AFAP1L1	-33.8	0.002549	cds
miR-134	AFAP1L1	-30.3	0.026817	cds
miR-154	AFAP1L1	-29	0.024735	cds
miR-154	AFAP1L1	-28.5	0.003327	five_prime_UTR
miR-193b-star	AFAP1L1	-26.3	0.018803	five_prime_UTR
miR-205	AFAP1L1	-30.2	0.017948	cds
miR-27a-star	AFAP1L1	-27.7	0.00628	five_prime_UTR
miR-27a-star	AFAP1L1	-34.2	0.001873	cds
miR-27b	AFAP1L1	-27.7	0.031658	cds
miR-296	AFAP1L1	-30.2	0.022861	cds
miR-328	AFAP1L1	-28.4	0.008208	five_prime_UTR
miR-328	AFAP1L1	-34	0.004385	cds
miR-432	AFAP1L1	-33.9	0.049878	cds
miR-4743	AFAP1L1	-31.3	0.002174	five_prime_UTR
miR-491	AFAP1L1	-34.8	0.035475	cds
miR-512	AFAP1L1	-29.4	0.019396	cds
miR-518e	AFAP1L1	-29.4	0.01571	cds
miR-572	AFAP1L1	-28.9	0.04089	cds
miR-650	AFAP1L1	-34.5	0.035698	cds
miR-92a1	AFAP1L1	-29	0.003966	five_prime_UTR
miR-93	AFAP1L1	-32.9	0.047265	three_prime_UTR
let-7e	AFF3	-33.3	0.036145	three_prime_UTR
miR-103	AFF3	-26.8	0.037688	three_prime_UTR
miR-125b	AFF3	-33.6	0.036554	cds
miR-149	AFF3	-27.1	0.01843	five_prime_UTR
miR-210	AFF3	-27.8	0.008982	five_prime_UTR
miR-221	AFF3	-29.1	0.009688	three_prime_UTR
miR-222	AFF3	-27.9	0.01567	three_prime_UTR
miR-223	AFF3	-25.3	0.01852	five_prime_UTR
miR-27a-star	AFF3	-33.1	0.00026	five_prime_UTR
miR-3679	AFF3	-36.8	0.018953	three_prime_UTR
miR-423	AFF3	-25.2	0.047214	five_prime_UTR
miR-4535	AFF3	-33.7	0.017205	cds
miR-574	AFF3	-37.6	0.009005	three_prime_UTR
miR-574	AFF3	-37.6	0.009005	three_prime_UTR
miR-638	AFF3	-41.5	0.009603	cds
miR-1233	AFF4	-34.3	0.0293	three_prime_UTR
miR-1247	AFF4	-35.1	0.04615	three_prime_UTR
miR-1247	AFF4	-38	0.001034	five_prime_UTR
miR-1260	AFF4	-33.3	0.02129	three_prime_UTR
miR-1306	AFF4	-28.6	0.01634	five_prime_UTR
miR-149	AFF4	-35.7	0.002106	five_prime_UTR
miR-193b-star	AFF4	-29	0.039572	five_prime_UTR
miR-27a-star	AFF4	-28.1	0.049616	five_prime_UTR
miR-296	AFF4	-34.6	0.034915	three_prime_UTR
miR-342	AFF4	-29.4	0.034205	five_prime_UTR
miR-3679	AFF4	-35.5	0.032425	three_prime_UTR
miR-370	AFF4	-35.2	0.002549	five_prime_UTR
miR-4421	AFF4	-28.3	0.043793	five_prime_UTR
miR-5189	AFF4	-31.9	0.022352	five_prime_UTR
miR-572	AFF4	-39.9	0.000184	five_prime_UTR
miR-638	AFF4	-38.5	0.002699	five_prime_UTR
miR-92a1	AFF4	-29.2	0.036354	five_prime_UTR
miR-185	AFG1L	-26.5	0.008041	five_prime_UTR
miR-423	AFG1L	-26.9	0.011134	five_prime_UTR
miR-623	AFG1L	-33.9	0.043993	cds
miR-638	AFG1L	-30	0.009377	five_prime_UTR
miR-1233	AGBL3	-28.5	0.021756	five_prime_UTR
miR-1260	AGBL3	-26.2	0.034593	five_prime_UTR
miR-149	AGBL3	-28.2	0.043234	five_prime_UTR
miR-196b	AGBL3	-31	0.029346	cds
miR-328	AGBL3	-28	0.04726	five_prime_UTR
miR-431	AGBL3	-28.7	0.015679	five_prime_UTR
miR-4454	AGBL3	-28.7	0.016557	five_prime_UTR
miR-491	AGBL3	-31.4	0.006218	five_prime_UTR
miR-638	AGBL3	-34.8	0.006734	five_prime_UTR
miR-766	AGBL3	-30.8	0.010596	five_prime_UTR
miR-1260	AGBL5	-30.8	0.001428	cds
miR-139	AGBL5	-28.6	0.017321	cds
miR-34c	AGBL5	-28.9	0.009568	cds
miR-3679	AGBL5	-29.3	0.042794	five_prime_UTR
miR-370	AGBL5	-32.5	0.008884	five_prime_UTR
miR-4421	AGBL5	-29.2	0.025876	five_prime_UTR
miR-4743	AGBL5	-30.2	0.036641	five_prime_UTR
miR-512	AGBL5	-26.6	0.031481	cds
miR-518b	AGBL5	-26.1	0.048419	cds
miR-572	AGBL5	-29.4	0.032788	five_prime_UTR
miR-650	AGBL5	-27.8	0.022824	cds
miR-92a1	AGBL5	-27.8	0.025039	cds
miR-92a1	AGBL5	-30.1	0.021446	five_prime_UTR
miR-1260	AGFG1	-25.9	0.046113	five_prime_UTR
miR-134	AGFG1	-34.5	0.043033	cds
miR-134	AGFG1	-28.9	0.033833	five_prime_UTR
miR-149	AGFG1	-29.5	0.024999	five_prime_UTR
miR-193b	AGFG1	-28.5	0.029991	five_prime_UTR
miR-210	AGFG1	-34.1	0.001679	five_prime_UTR
miR-222	AGFG1	-29.1	0.01344	five_prime_UTR
miR-27a-star	AGFG1	-28.5	0.022694	five_prime_UTR
miR-296	AGFG1	-27.9	0.045699	five_prime_UTR
miR-431	AGFG1	-31.4	0.004062	five_prime_UTR
miR-4454	AGFG1	-28	0.027113	five_prime_UTR
miR-4535	AGFG1	-29.2	0.005502	five_prime_UTR
miR-4743	AGFG1	-32.6	0.006816	five_prime_UTR
miR-92a1	AGFG1	-31.2	0.00717	five_prime_UTR
miR-1247	AGO1	-35	0.03341	three_prime_UTR
miR-1247	AGO1	-34.2	0.006916	cds
miR-1260	AGO1	-34.1	0.009643	three_prime_UTR
miR-139	AGO1	-29.2	0.026137	five_prime_UTR
miR-193b-star	AGO1	-34.6	0.020211	three_prime_UTR
miR-27a-star	AGO1	-29.3	0.01743	five_prime_UTR
miR-370	AGO1	-31.3	0.01122	five_prime_UTR
miR-432	AGO1	-30.7	0.019587	cds
miR-4743	AGO1	-33.4	0.005439	five_prime_UTR
miR-572	AGO1	-32.3	0.009114	cds
miR-574	AGO1	-33.9	0.003355	cds
miR-574	AGO1	-33.9	0.003355	cds
miR-623	AGO1	-29.3	0.033297	five_prime_UTR
miR-638	AGO1	-40	0.020568	cds
miR-766	AGO1	-29.3	0.029957	five_prime_UTR
miR-1247	AGO4	-34.4	0.006347	five_prime_UTR
miR-133a	AGO4	-28.6	0.043104	five_prime_UTR
miR-149	AGO4	-33.1	0.008319	five_prime_UTR
miR-193b-star	AGO4	-30.7	0.018487	five_prime_UTR
miR-27a-star	AGO4	-30.4	0.01667	five_prime_UTR
miR-296	AGO4	-31.2	0.016959	five_prime_UTR
miR-3679	AGO4	-27.8	0.027647	three_prime_UTR
miR-370	AGO4	-37.5	0.014427	cds
miR-370	AGO4	-35.8	0.002104	five_prime_UTR
miR-431	AGO4	-28.6	0.036562	five_prime_UTR
miR-4535	AGO4	-27.4	0.031742	five_prime_UTR
miR-5189	AGO4	-36.8	0.002437	five_prime_UTR
miR-542	AGO4	-25.1	0.034649	three_prime_UTR
miR-572	AGO4	-30.4	0.023338	five_prime_UTR
miR-638	AGO4	-38.8	0.002613	five_prime_UTR
miR-296	AGPAT1	-32.4	0.03202	cds
miR-3679	AGPAT1	-35	0.011476	cds
miR-424	AGPAT1	-29.1	0.047068	cds
miR-5189	AGPAT1	-34	0.041804	three_prime_UTR
miR-638	AGPAT1	-36	0.028866	cds
miR-650	AGPAT1	-31.8	0.04785	three_prime_UTR
miR-1233	AGPAT2	-30.4	0.035815	three_prime_UTR
miR-1247	AGPAT2	-32.2	0.034389	three_prime_UTR
miR-125a	AGPAT2	-31.4	0.034443	three_prime_UTR
miR-149	AGPAT2	-34.6	0.008377	three_prime_UTR
miR-149	AGPAT2	-33.4	3.2e-05	five_prime_UTR
miR-204	AGPAT2	-34.1	0.004262	three_prime_UTR
miR-210	AGPAT2	-31.9	0.029986	cds
miR-224	AGPAT2	-34.8	0.003884	three_prime_UTR
miR-224	AGPAT2	-35.8	0.003391	cds
miR-24	AGPAT2	-34.8	0.003884	three_prime_UTR
miR-24	AGPAT2	-35.8	0.003391	cds
miR-27a-star	AGPAT2	-30.3	0.034635	three_prime_UTR
miR-27a-star	AGPAT2	-31.9	0.02175	cds
miR-296	AGPAT2	-33	0.014327	three_prime_UTR
miR-328	AGPAT2	-30.9	0.000154	five_prime_UTR
miR-328	AGPAT2	-44.6	7.8e-05	three_prime_UTR
miR-3622b	AGPAT2	-35	0.004636	three_prime_UTR
miR-432	AGPAT2	-30.7	0.038473	three_prime_UTR
miR-4743	AGPAT2	-35	0.00911	three_prime_UTR
miR-5189	AGPAT2	-32.5	0.035575	three_prime_UTR
miR-572	AGPAT2	-32.4	0.024416	cds
miR-623	AGPAT2	-39.9	0.000734	three_prime_UTR
miR-766	AGPAT2	-33.5	0.013	three_prime_UTR
let-7b	AGPAT3	-28.5	0.014803	five_prime_UTR
let-7c	AGPAT3	-27.6	0.020554	five_prime_UTR
let-7d	AGPAT3	-29.7	0.006051	five_prime_UTR
let-7e	AGPAT3	-26.4	0.040837	five_prime_UTR
miR-124	AGPAT3	-28.8	0.014928	five_prime_UTR
miR-134	AGPAT3	-28.9	0.026542	five_prime_UTR
miR-149	AGPAT3	-34.1	0.001795	five_prime_UTR
miR-193b-star	AGPAT3	-29.1	0.016442	five_prime_UTR
miR-27a-star	AGPAT3	-36.5	0.012144	three_prime_UTR
miR-27a-star	AGPAT3	-30.1	0.007335	five_prime_UTR
miR-296	AGPAT3	-31.2	0.006379	five_prime_UTR
miR-30a-star	AGPAT3	-27.6	0.020929	five_prime_UTR
miR-328	AGPAT3	-32.9	0.003314	five_prime_UTR
miR-3622b	AGPAT3	-29.2	0.015497	five_prime_UTR
miR-3679	AGPAT3	-29.5	0.018919	five_prime_UTR
miR-3679	AGPAT3	-36.7	0.008436	cds
miR-370	AGPAT3	-34.8	0.043842	three_prime_UTR
miR-370	AGPAT3	-34.8	0.001172	five_prime_UTR
miR-423	AGPAT3	-35.5	0.013094	cds
miR-431	AGPAT3	-31.9	0.002307	five_prime_UTR
miR-4743	AGPAT3	-30.6	0.014318	five_prime_UTR
miR-572	AGPAT3	-35.9	0.000489	five_prime_UTR
miR-623	AGPAT3	-37.9	0.013158	three_prime_UTR
miR-623	AGPAT3	-34.7	0.00137	five_prime_UTR
miR-638	AGPAT3	-37.2	0.026921	cds
miR-650	AGPAT3	-34.1	0.042255	three_prime_UTR
miR-664b	AGPAT3	-36.5	0.020511	three_prime_UTR
miR-92a1	AGPAT3	-28.2	0.027036	five_prime_UTR
miR-1260	AGPAT5	-33.8	0.020355	three_prime_UTR
miR-30a-star	AGPAT5	-25.3	0.000615	five_prime_UTR
miR-370	AGPAT5	-32.5	0.003281	three_prime_UTR
miR-424	AGPAT5	-30.8	0.029307	cds
miR-5189	AGPAT5	-34.4	0.037474	cds
miR-1260	AGPS	-29.9	0.018812	cds
miR-210	AGPS	-30.3	0.042539	cds
miR-3622b	AGPS	-30.4	0.03778	cds
miR-572	AGPS	-36	0.002862	cds
miR-1233	AHCYL1	-35	0.006223	five_prime_UTR
miR-1247	AHCYL1	-37.1	0.006114	five_prime_UTR
miR-149	AHCYL1	-34.1	0.016431	five_prime_UTR
miR-204	AHCYL1	-30.9	0.032465	five_prime_UTR
miR-27a-star	AHCYL1	-32.6	0.017575	five_prime_UTR
miR-296	AHCYL1	-34.1	0.013386	five_prime_UTR
miR-328	AHCYL1	-35.4	0.009117	five_prime_UTR
miR-3622b	AHCYL1	-38.1	0.001743	five_prime_UTR
miR-370	AHCYL1	-34.8	0.011446	five_prime_UTR
miR-423	AHCYL1	-34.3	0.013058	five_prime_UTR
miR-4743	AHCYL1	-35.2	0.013215	five_prime_UTR
miR-572	AHCYL1	-37.1	0.003148	five_prime_UTR
miR-638	AHCYL1	-39	0.029712	three_prime_UTR
miR-766	AHCYL1	-34	0.038693	cds
miR-1233	AHDC1	-34.8	0.004106	five_prime_UTR
miR-1260	AHDC1	-36.5	0.005868	cds
miR-1306	AHDC1	-28.9	0.030144	five_prime_UTR
miR-1306	AHDC1	-32.8	0.028192	cds
miR-133a	AHDC1	-34.3	0.032541	cds
miR-185	AHDC1	-34.8	0.024806	cds
miR-193b	AHDC1	-35.4	0.026031	cds
miR-193b-star	AHDC1	-33.9	0.007593	five_prime_UTR
miR-196b	AHDC1	-29.2	0.044338	five_prime_UTR
miR-27a-star	AHDC1	-31.2	0.021695	five_prime_UTR
miR-296	AHDC1	-30.8	0.039128	five_prime_UTR
miR-296	AHDC1	-35.2	0.032289	cds
miR-328	AHDC1	-36.2	0.025713	cds
miR-370	AHDC1	-37.5	0.014427	cds
miR-423	AHDC1	-32.5	0.036028	cds
miR-423	AHDC1	-32.7	0.03364	three_prime_UTR
miR-431	AHDC1	-31.2	0.018913	five_prime_UTR
miR-432	AHDC1	-35.3	0.02771	cds
miR-4743	AHDC1	-32.5	0.027564	five_prime_UTR
miR-4743	AHDC1	-39.1	0.010104	cds
miR-5189	AHDC1	-37.3	0.004057	five_prime_UTR
miR-572	AHDC1	-36.3	0.019362	cds
miR-623	AHDC1	-40.6	0.004308	cds
miR-638	AHDC1	-37.3	0.009888	five_prime_UTR
miR-638	AHDC1	-42.3	0.008785	cds
miR-7975	AHDC1	-31.6	0.046176	cds
miR-1233	AHNAK	-30.6	0.009513	three_prime_UTR
miR-133a	AHNAK	-37	0.000566	cds
miR-204	AHNAK	-29.3	0.014142	three_prime_UTR
miR-27a-star	AHNAK	-29.3	0.017338	three_prime_UTR
miR-296	AHNAK	-29.5	0.023638	three_prime_UTR
miR-3622b	AHNAK	-34	0.001941	three_prime_UTR
miR-370	AHNAK	-31.3	0.018617	cds
miR-4287	AHNAK	-29	0.015544	cds
miR-524	AHNAK	-34	0.002026	cds
miR-572	AHNAK	-30	0.028117	cds
miR-623	AHNAK	-31.5	0.018355	cds
miR-623	AHNAK	-32.2	0.007797	three_prime_UTR
miR-1233	AHR	-35	0.025881	cds
miR-328	AHSA1	-30.8	0.04851	cds
miR-572	AHSA1	-30.8	0.038029	cds
miR-1247	AIDA	-38	0.001261	five_prime_UTR
miR-125a	AIDA	-31.5	0.018189	five_prime_UTR
miR-125b	AIDA	-30.9	0.014626	five_prime_UTR
miR-1260	AIDA	-29	0.018028	five_prime_UTR
miR-133a	AIDA	-29.4	0.031013	five_prime_UTR
miR-134	AIDA	-30.8	0.027421	five_prime_UTR
miR-296	AIDA	-34	0.004622	five_prime_UTR
miR-3622b	AIDA	-31.3	0.014814	five_prime_UTR
miR-370	AIDA	-30.4	0.031697	five_prime_UTR
miR-4287	AIDA	-28	0.029002	five_prime_UTR
miR-431	AIDA	-31.7	0.007867	five_prime_UTR
miR-4421	AIDA	-30.3	0.018816	five_prime_UTR
miR-518b	AIDA	-29	0.037015	five_prime_UTR
miR-572	AIDA	-30.7	0.021966	five_prime_UTR
miR-623	AIDA	-30.6	0.030722	five_prime_UTR
miR-638	AIDA	-34.4	0.019063	five_prime_UTR
miR-1233	AIF1	-26.2	0.019762	three_prime_UTR
miR-149	AIF1	-27.1	0.021021	three_prime_UTR
miR-204	AIF1	-27.1	0.00881	three_prime_UTR
miR-296	AIF1	-29.1	0.00531	three_prime_UTR
miR-4287	AIF1	-28.9	0.023388	cds
miR-517-star	AIF1	-29.8	0.029518	cds
miR-1247	AIFM1	-36	0.03384	cds
miR-370	AIFM1	-33	0.045539	three_prime_UTR
miR-574	AIFM1	-33.7	0.022848	three_prime_UTR
miR-574	AIFM1	-33.7	0.022848	three_prime_UTR
miR-623	AIFM1	-28	0.004254	five_prime_UTR
miR-638	AIFM1	-37.6	0.044262	cds
miR-650	AIFM1	-36.5	0.006781	three_prime_UTR
let-7i	AIFM3	-29.2	0.014158	three_prime_UTR
miR-134	AIFM3	-31.9	0.00591	five_prime_UTR
miR-185	AIFM3	-27.6	0.0495	three_prime_UTR
miR-193b-star	AIFM3	-28.2	0.027579	five_prime_UTR
miR-193b-star	AIFM3	-29.6	0.023047	three_prime_UTR
miR-27a-star	AIFM3	-31.1	0.00815	three_prime_UTR
miR-27a-star	AIFM3	-31.4	0.003785	five_prime_UTR
miR-296	AIFM3	-30.7	0.008573	five_prime_UTR
miR-328	AIFM3	-34.8	0.040123	cds
miR-3622b	AIFM3	-29	0.031174	three_prime_UTR
miR-3679	AIFM3	-36	0.000661	five_prime_UTR
miR-370	AIFM3	-29.7	0.029976	three_prime_UTR
miR-370	AIFM3	-37	0.000392	five_prime_UTR
miR-4535	AIFM3	-26.1	0.026753	five_prime_UTR
miR-4743	AIFM3	-31.2	0.019288	three_prime_UTR
miR-4743	AIFM3	-37.1	0.000557	five_prime_UTR
miR-491	AIFM3	-29	0.034218	three_prime_UTR
miR-512	AIFM3	-31.2	0.006553	three_prime_UTR
miR-5189	AIFM3	-30.2	0.02339	five_prime_UTR
miR-526b	AIFM3	-30.2	0.013773	three_prime_UTR
miR-623	AIFM3	-34.5	0.001635	five_prime_UTR
miR-629	AIFM3	-26.8	0.032063	five_prime_UTR
miR-638	AIFM3	-35.3	0.008581	three_prime_UTR
miR-638	AIFM3	-40	0.000562	five_prime_UTR
miR-650	AIFM3	-33.7	0.044008	cds
miR-650	AIFM3	-32.3	0.005459	three_prime_UTR
miR-650	AIFM3	-34.8	0.000774	five_prime_UTR
miR-664b	AIFM3	-30.7	0.017573	three_prime_UTR
miR-92a	AIFM3	-33.2	0.048551	cds
miR-1247	AJUBA	-42.1	0.002345	cds
miR-149	AJUBA	-36.5	0.016721	cds
miR-193b-star	AJUBA	-30.6	0.010672	five_prime_UTR
miR-27a-star	AJUBA	-31.1	0.006229	five_prime_UTR
miR-296	AJUBA	-37.5	0.008927	cds
miR-370	AJUBA	-35.1	0.028856	cds
miR-4287	AJUBA	-28.1	0.014123	five_prime_UTR
miR-431	AJUBA	-28.3	0.024085	five_prime_UTR
miR-4743	AJUBA	-35.8	0.028606	cds
miR-4743	AJUBA	-38.9	0.000327	five_prime_UTR
miR-517-star	AJUBA	-27.7	0.036222	five_prime_UTR
miR-5189	AJUBA	-35	0.04909	cds
miR-520a	AJUBA	-32.1	0.043228	cds
miR-525	AJUBA	-33	0.032936	cds
miR-572	AJUBA	-32.3	0.004977	five_prime_UTR
miR-623	AJUBA	-37.9	0.000405	five_prime_UTR
miR-638	AJUBA	-37	0.047077	cds
miR-638	AJUBA	-37.3	0.002737	five_prime_UTR
miR-766	AJUBA	-37	0.012675	cds
miR-1233	AK3	-31.7	0.022965	cds
miR-126	AK3	-25.5	0.018758	five_prime_UTR
miR-1306	AK3	-27.3	0.003136	five_prime_UTR
miR-149	AK3	-29.4	0.005207	five_prime_UTR
miR-193b-star	AK3	-25.7	0.029029	five_prime_UTR
miR-210	AK3	-30	0.002582	five_prime_UTR
miR-27a-star	AK3	-31.5	0.023234	cds
miR-27a-star	AK3	-32.5	0.00039	five_prime_UTR
miR-296	AK3	-31.6	0.033122	cds
miR-3622b	AK3	-30.2	0.002082	five_prime_UTR
miR-370	AK3	-30.7	0.002329	five_prime_UTR
miR-432	AK3	-35.3	0.005219	cds
miR-4743	AK3	-31.7	0.001922	five_prime_UTR
miR-572	AK3	-34.9	0.022484	three_prime_UTR
miR-572	AK3	-37.6	3.2e-05	five_prime_UTR
miR-193b-star	AK7	-29	0.015758	cds
miR-766	AK7	-30.5	0.00971	cds
let-7i	AKAP1	-25.1	0.013091	five_prime_UTR
miR-1306	AKAP1	-29.4	0.000446	five_prime_UTR
miR-149	AKAP1	-28.5	0.005289	five_prime_UTR
miR-210	AKAP1	-36.7	2.7e-05	five_prime_UTR
miR-27a-star	AKAP1	-25.4	0.017055	five_prime_UTR
miR-34c	AKAP1	-28.8	0.001986	five_prime_UTR
miR-3622b	AKAP1	-28.7	0.002976	five_prime_UTR
miR-3679	AKAP1	-30.7	0.042813	cds
miR-516b	AKAP1	-26.4	0.005876	five_prime_UTR
miR-519e	AKAP1	-28.5	0.001465	five_prime_UTR
miR-572	AKAP1	-26.8	0.010182	five_prime_UTR
miR-92a	AKAP1	-29.4	0.001636	five_prime_UTR
miR-1233	AKAP11	-31.3	0.011378	three_prime_UTR
miR-136	AKAP11	-28.8	0.02508	three_prime_UTR
miR-193b	AKAP11	-29.5	0.008007	five_prime_UTR
miR-27a-star	AKAP11	-29.4	0.027567	three_prime_UTR
miR-512	AKAP11	-35.5	0.013869	cds
miR-574	AKAP11	-29.7	0.028199	three_prime_UTR
miR-574	AKAP11	-29.7	0.028199	three_prime_UTR
miR-638	AKAP11	-38.1	0.000692	five_prime_UTR
miR-134	AKAP13	-33.2	0.031116	five_prime_UTR
miR-27a-star	AKAP13	-36.4	0.012686	cds
miR-328	AKAP13	-33	0.033926	five_prime_UTR
miR-623	AKAP13	-38.7	0.009457	cds
miR-623	AKAP13	-36.5	0.007446	five_prime_UTR
miR-638	AKAP13	-37.9	0.015532	five_prime_UTR
miR-122	AKAP17A	-26.3	0.016734	cds
miR-1247	AKAP17A	-37.5	0.020986	cds
miR-1247	AKAP17A	-36	0.000606	five_prime_UTR
miR-149	AKAP17A	-28.5	0.021593	five_prime_UTR
miR-149	AKAP17A	-33.2	0.000925	cds
miR-193b-star	AKAP17A	-26.6	0.041516	five_prime_UTR
miR-204	AKAP17A	-25.9	0.023984	cds
miR-204	AKAP17A	-27.6	0.015248	five_prime_UTR
miR-210	AKAP17A	-28.8	0.013544	five_prime_UTR
miR-26a	AKAP17A	-26.8	0.020587	five_prime_UTR
miR-27a-star	AKAP17A	-28.9	0.009046	five_prime_UTR
miR-328	AKAP17A	-34.7	0.047435	cds
miR-328	AKAP17A	-34.1	0.001077	five_prime_UTR
miR-362	AKAP17A	-30.3	0.006387	five_prime_UTR
miR-370	AKAP17A	-34.3	0.000468	cds
miR-431	AKAP17A	-26.5	0.030072	five_prime_UTR
miR-4743	AKAP17A	-26.7	0.042192	cds
miR-4743	AKAP17A	-34.7	0.020274	three_prime_UTR
miR-491	AKAP17A	-26.9	0.038544	five_prime_UTR
miR-517c	AKAP17A	-30.2	0.046569	three_prime_UTR
miR-572	AKAP17A	-30.6	0.005027	five_prime_UTR
miR-572	AKAP17A	-30.6	0.002756	cds
miR-623	AKAP17A	-31.4	0.004794	five_prime_UTR
miR-638	AKAP17A	-40.3	0.000274	five_prime_UTR
miR-638	AKAP17A	-40.5	0.00012	cds
miR-650	AKAP17A	-26.2	0.049086	five_prime_UTR
miR-193b-star	AKAP3	-32.1	0.003218	three_prime_UTR
miR-328	AKAP3	-29.1	0.023136	three_prime_UTR
miR-3679	AKAP3	-33.5	0.002248	three_prime_UTR
miR-491	AKAP3	-28.4	0.025575	three_prime_UTR
miR-516a	AKAP3	-33.4	0.03835	cds
miR-572	AKAP3	-33.1	0.012931	cds
miR-650	AKAP3	-32.8	0.012857	cds
miR-139	AKAP8	-34.8	0.035335	cds
miR-16	AKAP8	-26.2	0.002036	five_prime_UTR
miR-224	AKAP8	-26.3	0.003318	five_prime_UTR
miR-24	AKAP8	-26.3	0.003318	five_prime_UTR
miR-328	AKAP8	-28.1	0.002135	five_prime_UTR
miR-4743	AKAP8	-35.3	0.046618	cds
miR-572	AKAP8	-27.8	0.011708	cds
miR-572	AKAP8	-29.4	0.000641	five_prime_UTR
miR-124	AKIP1	-32	0.014895	three_prime_UTR
miR-185	AKIP1	-29.9	0.040517	three_prime_UTR
miR-185	AKIP1	-29	0.0018	five_prime_UTR
miR-18a	AKIP1	-27.9	0.003161	five_prime_UTR
miR-18b	AKIP1	-29	0.00152	five_prime_UTR
miR-193b-star	AKIP1	-30	0.049839	three_prime_UTR
miR-224	AKIP1	-31.4	0.020344	three_prime_UTR
miR-24	AKIP1	-31.4	0.020344	three_prime_UTR
miR-27a-star	AKIP1	-31.4	0.000422	five_prime_UTR
miR-328	AKIP1	-34.4	0.007756	cds
miR-409	AKIP1	-34.4	0.004084	cds
miR-423	AKIP1	-25.1	0.033458	five_prime_UTR
miR-5189	AKIP1	-30.1	0.003758	five_prime_UTR
miR-572	AKIP1	-32.4	0.015196	cds
miR-638	AKIP1	-37.7	0.000179	five_prime_UTR
miR-92a	AKIP1	-30.7	0.030872	three_prime_UTR
miR-92a1	AKIP1	-30.6	0.033047	cds
miR-92a1	AKIP1	-34.5	0.005844	three_prime_UTR
miR-149	AKIRIN1	-30.4	0.002417	five_prime_UTR
miR-193b-star	AKIRIN1	-27.3	0.009514	five_prime_UTR
miR-224	AKIRIN1	-27.1	0.008274	five_prime_UTR
miR-24	AKIRIN1	-27.1	0.008274	five_prime_UTR
miR-27a-star	AKIRIN1	-31.5	0.017765	cds
miR-27a-star	AKIRIN1	-32.5	0.00031	five_prime_UTR
miR-30a-star	AKIRIN1	-28.5	0.002396	five_prime_UTR
miR-328	AKIRIN1	-26.9	0.017528	five_prime_UTR
miR-423	AKIRIN1	-33.9	0.000269	five_prime_UTR
miR-4743	AKIRIN1	-32.5	0.000999	five_prime_UTR
miR-5189	AKIRIN1	-27.4	0.022354	five_prime_UTR
miR-520c	AKIRIN1	-26.3	0.00813	five_prime_UTR
miR-520d	AKIRIN1	-26	0.011871	five_prime_UTR
miR-638	AKIRIN1	-47	2e-06	five_prime_UTR
miR-650	AKIRIN1	-26.3	0.016175	five_prime_UTR
miR-664b	AKIRIN1	-31.8	0.000975	five_prime_UTR
miR-92a1	AKIRIN1	-27.7	0.007724	five_prime_UTR
miR-572	AKIRIN2	-36.9	0.008138	five_prime_UTR
miR-638	AKIRIN2	-36.1	0.022422	three_prime_UTR
miR-650	AKIRIN2	-31	0.030442	cds
miR-1306	AKR1B1	-28.2	0.019627	three_prime_UTR
miR-27a-star	AKR1B1	-31.7	0.034976	cds
miR-296	AKR1B1	-26.6	0.001586	five_prime_UTR
miR-370	AKR1B1	-33	0.033432	cds
miR-423	AKR1B1	-32.7	0.007653	three_prime_UTR
miR-572	AKR1B1	-27.8	0.000631	five_prime_UTR
miR-638	AKR1B1	-37.9	0.015868	cds
miR-766	AKR1B1	-33.4	2.1e-05	five_prime_UTR
let-7d	AKR1C1	-26.4	0.027368	five_prime_UTR
miR-125a	AKR1C1	-27.9	0.029557	five_prime_UTR
miR-149	AKR1C1	-28.8	0.019707	five_prime_UTR
miR-26a	AKR1C1	-31.5	0.027505	cds
miR-328	AKR1C1	-34.8	0.045548	three_prime_UTR
miR-34c	AKR1C1	-26.5	0.035311	five_prime_UTR
miR-423	AKR1C1	-30.8	0.005885	five_prime_UTR
miR-4287	AKR1C1	-25.5	0.030715	five_prime_UTR
miR-4743	AKR1C1	-29.5	0.017294	five_prime_UTR
miR-5189	AKR1C1	-30.7	0.012436	five_prime_UTR
miR-526b	AKR1C1	-27.6	0.021239	five_prime_UTR
miR-572	AKR1C1	-32.7	0.032168	cds
miR-623	AKR1C1	-35.3	0.028827	three_prime_UTR
miR-623	AKR1C1	-32.3	0.003186	five_prime_UTR
miR-638	AKR1C1	-37.4	0.020054	cds
miR-664b	AKR1C1	-29.1	0.015443	five_prime_UTR
miR-766	AKR1C1	-36	0.019772	three_prime_UTR
let-7d	AKR1C2	-26.4	0.02634	five_prime_UTR
miR-1233	AKR1C2	-31.9	0.035502	cds
miR-125a	AKR1C2	-27.9	0.028486	five_prime_UTR
miR-149	AKR1C2	-27.6	0.035697	five_prime_UTR
miR-26a	AKR1C2	-31.5	0.027505	cds
[truncated: 61,856 more rows]

## Sheet: targets of each miRNA in PE
Unique miRNAs (PE)	Number of potential target sites	Number of genes
miR-638	3737	2898
miR-27a-star	2717
miR-328	2590
miR-149	1957
miR-296	1779
miR-650	1660
miR-1247	1490
miR-193b-star	1441
miR-92a1	1361
miR-766	1308
miR-134	1199
miR-1233	1054
miR-431	1053
miR-210	1014	968
miR-574	946
miR-423	827
miR-1260	735
miR-133a	729
miR-204	699
miR-4421	653
miR-24	591
miR-185	493
miR-34c	412
miR-103	402
miR-193b	395
miR-150	335
miR-222	307
miR-512	302
miR-92a	290
miR-125a	278
miR-221	275
miR-139	258
miR-524	250
miR-584	245
miR-525	243
miR-31	230
miR-196b	224
miR-526b	206
let-7c	191
let-7d	185	183
miR-30a-star	184
miR-517-star	177
miR-629	166
miR-125b	164
miR-320a	156
miR-625	144
miR-520d	143
miR-520a	137
miR-500	136
miR-25	131
miR-154	122
miR-517b	119
miR-519e	114
miR-362	108
miR-122	87
miR-516b	84
miR-16	82
miR-758	79
miR-320c	72
miR-342	69
miR-17	67
miR-223	66
miR-517c	63
miR-518e	62
miR-151	62
miR-182	55
miR-143	53
miR-20b	53
miR-409	50
miR-520c	49
miR-29a	47
miR-1272	46
miR-26a	45
miR-135b	44
miR-130b	43
miR-181a	42
miR-518b	42
miR-10b	39
miR-195	38
miR-515	37
miR-18b	35
miR-518a	35
miR-152	34
miR-363	34
miR-136	30
miR-148a	27
miR-20a	27
miR-520g	26
miR-518f	25
miR-521	25
miR-18a	23
miR-218	21
miR-192	21
miR-516a	21
miR-519d	19
miR-454	19
miR-520h	17
miR-450	17
miR-377	15
miR-379	15
miR-29b	14
miR-126	13
miR-155	13
miR-21	13
miR-19b1	10
miR-519a	10
miR-573	10
miR-141	9
miR-411	8
miR-628	8
miR-542	7
miR-101	7
miR-26b	7
miR-365a	7
miR-1323	6
miR-590	6
miR-215	5
miR-32	3
miR-1	2
miR-144	1
let-7a	1
miR-494	1
miR-19a	1
miR-374	1
miR-18a	0
miR-495	0
miR-335	0

## Sheet: targets of each miRNA in IUGR
Unique miRNAs (IUGR)	Number of potential targets	Number of genes
miR-4743	3163	2493
miR-572	3160
miR-370	3095
miR-27a-star	2717
miR-623	2499
miR-5189	2309
miR-193b-star	1441
miR-210	1014	968
miR-574	946
miR-3679	927
miR-432	803
miR-3622b	785
miR-491	749
miR-664b	700
miR-1306	640
miR-224	591
miR-4535	552
miR-4287	457
let-7b	441
miR-103	402
miR-193b	395
miR-205	375
miR-4454	365
miR-524	250
let-7e	209
miR-526b	206
miR-199a	206
let-7i	198
let-7c	191
let-7d	185	185
miR-7975	169
miR-373	166
miR-93	161
miR-5581	157
miR-27b	150
miR-520a	137
miR-25	131
miR-517a	119
miR-519e	114
miR-516b	84
miR-16	82
miR-758	79
miR-124	78
miR-338	76
let-7g	65
miR-523	63
miR-518e	62
miR-424	48	48
miR-518b	42
miR-10b	39
miR-515	37
miR-363	34
miR-34b	30
miR-148b	30
miR-105	29
miR-206	27
miR-200c	19
miR-519d	19
let-7f	18
miR-191	18
miR-520h	17
miR-21	13
miR-30d	12
miR-519a	10
miR-141	9
miR-365a	7
miR-1323	6
miR-590	6
miR-451	3
miR-1	2
miR-379-star	2
miR-499a	2
miR-374a	1
let-7a	1
miR-380-3p	1
miR-335	0

## Sheet: PE 17 miRNA
mirna	gene	Corr Coef	ENERGY	PVALUE	type						17 miRNAs	Target genes of 17 miRNAs
miR-21	INSL4	-0.5	-34.3	4.3e-05	five_prime_UTR						miR-21	INSL4
miR-21	CEP68	-0.5	-31.3	0.003674	cds						miR-122	CEP68
miR-21	WDR7	-0.5	-30.1	0.003786	five_prime_UTR						miR-155	WDR7
miR-21	RBM18	-0.5	-25.7	0.008542	five_prime_UTR						miR-181a	RBM18
miR-21	RNF182	-0.5	-26.9	0.010657	cds						miR-125b	RNF182
miR-21	MGST3	-0.5	-28.9	0.012122	three_prime_UTR						miR-210	MGST3
miR-21	TRAPPC3	-0.5	-26.2	0.012893	five_prime_UTR						miR-193b	TRAPPC3
miR-21	TERF2IP	-0.5	-25	0.017732	five_prime_UTR						miR-516b	TERF2IP
miR-21	SOD2	-0.5	-33	0.032181	three_prime_UTR						miR-518b	SOD2
miR-21	RAB6A	-0.5	-28.3	0.032565	five_prime_UTR						miR-221	RAB6A
miR-21	ICE1	-0.5	-25.1	0.040742	five_prime_UTR						miR-520a	ICE1
miR-21	ACYP1	-0.5	-25.3	0.048206	three_prime_UTR						miR-141	ACYP1
miR-21	KPNB1	-0.5	-25.6	0.048298	three_prime_UTR						miR-136	KPNB1
miR-21	CCNA2	-0.5	-25.9	0.048922	five_prime_UTR						miR-29a	CCNA2
miR-122	TSTD1	-0.5	-28.4	0.000357	five_prime_UTR						miR-423	TSTD1
miR-122	TANGO6	-0.5	-28.4	0.001678	five_prime_UTR						miR-152	TANGO6
miR-122	CCDC127	-0.5	-27.3	0.002092	five_prime_UTR						let-7c	CCDC127
miR-122	ZNF69	-0.5	-29.7	0.002321	five_prime_UTR							ZNF69
miR-122	IL31RA	-0.5	-30.8	0.002938	five_prime_UTR							IL31RA
miR-122	PDIA4	-0.5	-27.7	0.00337	five_prime_UTR							PDIA4
miR-122	OGFOD3	-0.5	-27.7	0.003692	five_prime_UTR							OGFOD3
miR-122	OXCT1	-0.5	-26	0.004283	five_prime_UTR							OXCT1
miR-122	YLPM1	-0.5	-29.4	0.004285	five_prime_UTR							YLPM1
miR-122	GOLT1A	-0.5	-26.4	0.005259	five_prime_UTR							GOLT1A
miR-122	ACD	-0.5	-26.7	0.005895	three_prime_UTR							ACD
miR-122	FCGR3A	-0.5	-26.2	0.00598	five_prime_UTR							FCGR3A
miR-122	LOXL4	-0.5	-26.4	0.007287	five_prime_UTR							LOXL4
miR-122	FPGT-TNNI3K	-0.5	-36.9	0.007348	cds							FPGT-TNNI3K
miR-122	NUTF2	-0.5	-26.2	0.007709	five_prime_UTR							NUTF2
miR-122	RIOK3	-0.5	-27.9	0.007943	five_prime_UTR							RIOK3
miR-122	TMEM70	-0.5	-30.5	0.008395	cds							TMEM70
miR-122	ARPC3	-0.5	-25.3	0.009283	five_prime_UTR							ARPC3
miR-122	PLCD4	-0.5	-28.6	0.009794	cds							PLCD4
miR-122	GNB4	-0.5	-27.8	0.010043	five_prime_UTR							GNB4
miR-122	NUDT1	-0.5	-31.3	0.010102	cds							NUDT1
miR-122	TMEM147	-0.5	-30.1	0.01019	three_prime_UTR							TMEM147
miR-122	SLC1A6	-0.5	-26.9	0.010424	five_prime_UTR							SLC1A6
miR-122	ALPP	-0.5	-25.1	0.011168	five_prime_UTR							ALPP
miR-122	MAP10	-0.5	-26.8	0.011352	five_prime_UTR							MAP10
miR-122	NEDD9	-0.5	-31.6	0.011508	cds							NEDD9
miR-122	TMEM43	-0.5	-27.7	0.012195	five_prime_UTR							TMEM43
miR-122	ASPG	-0.5	-25.2	0.012258	five_prime_UTR							ASPG
miR-122	ZGPAT	-0.5	-26.4	0.012529	five_prime_UTR							ZGPAT
miR-122	ZNF318	-0.5	-26.1	0.012659	five_prime_UTR							ZNF318
miR-122	CC2D1A	-0.5	-28.5	0.013601	five_prime_UTR							CC2D1A
miR-122	GNL2	-0.5	-26	0.013948	five_prime_UTR							GNL2
miR-122	SH3TC2	-0.5	-26.6	0.01451	five_prime_UTR							SH3TC2
miR-122	AKAP17A	-0.5	-26.3	0.016734	cds							AKAP17A
miR-122	DAPK3	-0.5	-33.8	0.016845	cds							DAPK3
miR-122	GPR155	-0.5	-27.3	0.017263	five_prime_UTR							GPR155
miR-122	SLC46A2	-0.5	-27.3	0.018068	five_prime_UTR							SLC46A2
miR-122	CCS	-0.5	-32	0.018137	cds							CCS
miR-122	XPO6	-0.5	-30.7	0.018578	three_prime_UTR							XPO6
miR-122	KDR	-0.5	-26.8	0.018832	cds							KDR
miR-122	MYCL	-0.5	-25.7	0.019763	five_prime_UTR							MYCL
miR-122	HEATR4	-0.5	-25.5	0.021266	three_prime_UTR							HEATR4
miR-122	CAPN3	-0.5	-30.3	0.02177	three_prime_UTR							CAPN3
miR-122	TTPAL	-0.5	-25.7	0.022292	five_prime_UTR							TTPAL
miR-122	ATP6V1B1	-0.5	-28.4	0.022593	three_prime_UTR							ATP6V1B1
miR-122	RAB11B	-0.5	-29.1	0.023358	five_prime_UTR							RAB11B
miR-122	CXCL8	-0.5	-25.2	0.023898	five_prime_UTR							CXCL8
miR-122	PIK3R4	-0.5	-26.4	0.024878	cds							PIK3R4
miR-122	EIF1AD	-0.5	-26.9	0.025754	five_prime_UTR							EIF1AD
miR-122	EIF1AX	-0.5	-26.7	0.026161	five_prime_UTR							EIF1AX
miR-122	HAP1	-0.5	-27.6	0.026576	three_prime_UTR							HAP1
miR-122	KLHL42	-0.5	-27.8	0.02671	five_prime_UTR							KLHL42
miR-122	TSHZ1	-0.5	-30.1	0.02678	five_prime_UTR							TSHZ1
miR-122	ZNF343	-0.5	-33.6	0.027754	cds							ZNF343
miR-122	RAC1	-0.5	-30	0.027778	cds							RAC1
miR-122	SLC27A6	-0.5	-29.4	0.028416	cds							SLC27A6
miR-122	KDM2A	-0.5	-31.2	0.029044	five_prime_UTR							KDM2A
miR-122	EXOC4	-0.5	-27.9	0.029103	three_prime_UTR							EXOC4
miR-122	MRPL35	-0.5	-29.5	0.029468	cds							MRPL35
miR-122	TMED4	-0.5	-30.4	0.029607	cds							TMED4
miR-122	XRCC5	-0.5	-29.1	0.030427	five_prime_UTR							XRCC5
miR-122	METTL2A	-0.5	-25.4	0.030558	three_prime_UTR							METTL2A
miR-122	HSBP1L1	-0.5	-25.6	0.031166	five_prime_UTR							HSBP1L1
miR-122	HSPA13	-0.5	-26.9	0.03171	five_prime_UTR							HSPA13
miR-122	SEMA7A	-0.5	-33.6	0.032183	cds							SEMA7A
miR-122	BLNK	-0.5	-30.9	0.032515	three_prime_UTR							BLNK
miR-122	TTLL7	-0.5	-31.5	0.03278	three_prime_UTR							TTLL7
miR-122	CREB3L4	-0.5	-28.1	0.033395	five_prime_UTR							CREB3L4
miR-122	NUDT7	-0.5	-30.1	0.033405	cds							NUDT7
miR-122	CLEC2D	-0.5	-26.4	0.034138	five_prime_UTR							CLEC2D
miR-122	MAB21L3	-0.5	-27.1	0.034953	five_prime_UTR							MAB21L3
miR-122	GGH	-0.5	-26.3	0.035207	three_prime_UTR							GGH
miR-122	ILVBL	-0.5	-25.1	0.035533	five_prime_UTR							ILVBL
miR-122	VWCE	-0.5	-29.9	0.035863	cds							VWCE
miR-122	CAP2	-0.5	-31.7	0.036256	cds							CAP2
miR-122	ZNF354C	-0.5	-27.8	0.037875	five_prime_UTR							ZNF354C
miR-122	AP1G2	-0.5	-25.8	0.038289	three_prime_UTR							AP1G2
miR-122	ZNF440	-0.5	-27.3	0.039102	three_prime_UTR							ZNF440
miR-122	ELMOD2	-0.5	-25.6	0.040578	cds							ELMOD2
miR-122	SULF2	-0.5	-30.4	0.041363	five_prime_UTR							SULF2
miR-122	RASGRF2	-0.5	-27.8	0.042964	five_prime_UTR							RASGRF2
miR-122	HES4	-0.5	-25.8	0.043919	five_prime_UTR							HES4
miR-122	PCYOX1L	-0.5	-26	0.044502	three_prime_UTR							PCYOX1L
miR-122	TTC8	-0.5	-25.7	0.045257	five_prime_UTR							TTC8
miR-122	PDGFA	-0.5	-27.9	0.046477	five_prime_UTR							PDGFA
miR-122	TANK	-0.5	-25.7	0.048889	five_prime_UTR							TANK
miR-122	WAC	-0.5	-29	0.049514	five_prime_UTR							WAC
miR-155	NFKB2	-0.5	-27.3	0.002501	cds							NFKB2
miR-155	ASAH1	-0.5	-26	0.002755	five_prime_UTR							ASAH1
miR-155	ZNF791	-0.5	-30.2	0.004297	three_prime_UTR							ZNF791
miR-155	SPRR2G	-0.5	-31.4	0.005679	three_prime_UTR							SPRR2G
miR-155	PSMD8	-0.5	-31.9	0.008235	three_prime_UTR							PSMD8
miR-155	TANGO6	-0.5	-26.3	0.008539	five_prime_UTR							ZSWIM8
miR-155	ZSWIM8	-0.5	-29.5	0.012799	three_prime_UTR							VPS26B
miR-155	VPS26B	-0.5	-29.1	0.013266	three_prime_UTR							CD2BP2
miR-155	CD2BP2	-0.5	-29.2	0.013885	three_prime_UTR							ATP2B4
miR-155	ATP2B4	-0.5	-34.3	0.020462	cds							GIGYF2
miR-155	GIGYF2	-0.5	-28	0.028554	five_prime_UTR							PACSIN3
miR-155	PACSIN3	-0.5	-26.2	0.03989	five_prime_UTR							INHA
miR-155	INHA	-0.5	-27.9	0.0454	five_prime_UTR							ZDHHC24
miR-181a	ZDHHC24	-0.5	-28.2	0.000251	five_prime_UTR							LLPH
miR-181a	LLPH	-0.5	-28.2	0.000945	five_prime_UTR							SYMPK
miR-181a	SYMPK	-0.5	-30.4	0.001119	five_prime_UTR							CDK11B
miR-181a	CDK11B	-0.5	-29.8	0.001804	five_prime_UTR							APBB1
miR-181a	APBB1	-0.5	-28.2	0.001837	five_prime_UTR							WDR37
miR-181a	WDR37	-0.5	-30.7	0.002204	five_prime_UTR							NAA40
miR-181a	NAA40	-0.5	-29.6	0.002806	cds							QRICH1
miR-181a	QRICH1	-0.5	-31	0.003027	five_prime_UTR							MRPL20
miR-181a	MRPL20	-0.5	-25.2	0.006216	five_prime_UTR							SLC16A13
miR-181a	SLC16A13	-0.5	-32.1	0.006705	five_prime_UTR							FGD6
miR-181a	FGD6	-0.5	-30.2	0.007417	five_prime_UTR							PPRC1
miR-181a	PPRC1	-0.5	-25.9	0.009484	five_prime_UTR							PFKP
miR-181a	PFKP	-0.5	-26.5	0.01014	five_prime_UTR							SF3B6
miR-181a	SF3B6	-0.5	-27.9	0.011056	five_prime_UTR							G2E3
miR-181a	G2E3	-0.5	-29	0.011567	five_prime_UTR							FERMT2
miR-181a	FERMT2	-0.5	-26.2	0.012445	cds							OSER1
miR-181a	OSER1	-0.5	-26.9	0.012926	five_prime_UTR							GBGT1
miR-181a	GBGT1	-0.5	-29.7	0.014421	five_prime_UTR							RNF149
miR-181a	RNF149	-0.5	-26.4	0.016387	five_prime_UTR							HNRNPD
miR-181a	HNRNPD	-0.5	-29.8	0.016566	five_prime_UTR							DOCK9
miR-181a	DOCK9	-0.5	-30.5	0.017335	cds							DEPDC1
miR-181a	DEPDC1	-0.5	-25.1	0.019272	five_prime_UTR							SSBP4
miR-181a	SSBP4	-0.5	-27.2	0.020407	five_prime_UTR							RBM45
miR-181a	RBM45	-0.5	-26.1	0.023047	five_prime_UTR							KLF10
miR-181a	KLF10	-0.5	-26.1	0.023406	five_prime_UTR							GLCCI1
miR-181a	GLCCI1	-0.5	-31	0.023598	five_prime_UTR							MAP3K10
miR-181a	MAP3K10	-0.5	-28.7	0.024764	three_prime_UTR							TOMM20
miR-181a	TOMM20	-0.5	-25.9	0.025493	five_prime_UTR							HSP90AB1
miR-181a	HSP90AB1	-0.5	-28.7	0.025824	three_prime_UTR							POLR2C
miR-181a	POLR2C	-0.5	-26.3	0.026567	cds							RPS28
miR-181a	RPS28	-0.5	-26.3	0.026567	three_prime_UTR							PCGF3
miR-181a	PCGF3	-0.5	-25.7	0.028638	cds							ZNF250
miR-181a	ZNF250	-0.5	-27.7	0.03031	three_prime_UTR							GSDMD
miR-181a	GSDMD	-0.5	-26.4	0.030932	three_prime_UTR							ZFP64
miR-181a	ZFP64	-0.5	-26	0.031623	five_prime_UTR							RPLP2
miR-181a	RPLP2	-0.5	-26.3	0.03272	five_prime_UTR							CSE1L
miR-181a	CSE1L	-0.5	-26.9	0.032986	five_prime_UTR							TMEM222
miR-181a	TMEM222	-0.5	-30.7	0.033066	cds							RBX1
miR-181a	RBX1	-0.5	-28.5	0.03505	cds							HAMP
miR-181a	HAMP	-0.5	-27.7	0.03516	cds							AXIN1
miR-181a	AXIN1	-0.5	-30.5	0.041142	three_prime_UTR							COQ8A
miR-181a	COQ8A	-0.5	-30.8	0.045958	three_prime_UTR							ARID5A
miR-125b	ARID5A	-0.5	-32.3	0.000209	five_prime_UTR							SIGLEC14
miR-125b	SIGLEC14	-0.5	-43.4	0.000625	five_prime_UTR							ASCC2
miR-125b	ASCC2	-0.5	-32.6	0.000671	five_prime_UTR							GLI4
miR-125b	GLI4	-0.5	-29.9	0.001088	five_prime_UTR							HINT2
miR-125b	HINT2	-0.5	-26.6	0.001346	five_prime_UTR							F8
miR-125b	F8	-0.5	-31.6	0.001518	five_prime_UTR							SHPK
miR-125b	SHPK	-0.5	-25	0.001815	five_prime_UTR							CCDC183
miR-125b	CCDC183	-0.5	-27.2	0.00225	five_prime_UTR							EHD1
miR-125b	EHD1	-0.5	-36.7	0.002267	three_prime_UTR							IGF2BP2
miR-125b	IGF2BP2	-0.5	-28.1	0.002683	five_prime_UTR							ZNF780B
miR-125b	ZNF780B	-0.5	-39.9	0.002886	three_prime_UTR							PLXNA3
miR-125b	PLXNA3	-0.5	-30.8	0.002906	five_prime_UTR							SLC27A3
miR-125b	SLC27A3	-0.5	-30.3	0.002945	three_prime_UTR							FTO
miR-125b	FTO	-0.5	-31.2	0.002974	five_prime_UTR							ACOXL
miR-125b	MAP3K10	-0.5	-32.5	0.003054	three_prime_UTR							SLC30A2
miR-125b	ZNF354C	-0.5	-33.1	0.003336	five_prime_UTR							MPC1
miR-125b	ACOXL	-0.5	-31.5	0.004353	five_prime_UTR							MLF2
miR-125b	SLC30A2	-0.5	-30.7	0.004779	five_prime_UTR							RASGRP2
miR-125b	MPC1	-0.5	-26.1	0.005348	five_prime_UTR							DNAJA4
miR-125b	MLF2	-0.5	-33.8	0.005834	three_prime_UTR							EDC4
miR-125b	RASGRP2	-0.5	-30.2	0.006872	three_prime_UTR							TRIP13
miR-125b	DNAJA4	-0.5	-30.2	0.006931	five_prime_UTR							ARL2BP
miR-125b	EDC4	-0.5	-31.7	0.006963	three_prime_UTR							FCER1G
miR-125b	TRIP13	-0.5	-27.7	0.007243	five_prime_UTR							MAST2
miR-125b	ARL2BP	-0.5	-27.5	0.00729	five_prime_UTR							MRPS14
miR-125b	FCER1G	-0.5	-26.7	0.007397	five_prime_UTR							STN1
miR-125b	MAST2	-0.5	-32.3	0.007476	five_prime_UTR							DVL1
miR-125b	MRPS14	-0.5	-28.5	0.007637	three_prime_UTR							ZNF512B
miR-125b	PPRC1	-0.5	-26	0.008158	five_prime_UTR							GMEB1
miR-125b	STN1	-0.5	-28.3	0.008453	five_prime_UTR							GGT7
miR-125b	DVL1	-0.5	-34.4	0.008906	three_prime_UTR							ANXA5
miR-125b	RPS28	-0.5	-29.4	0.009178	cds							PSMD4
miR-125b	ZNF512B	-0.5	-37.2	0.009376	three_prime_UTR							ZNF189
miR-125b	GMEB1	-0.5	-27.2	0.009403	three_prime_UTR							RAB35
miR-125b	GGT7	-0.5	-33	0.009657	three_prime_UTR							NUS1
miR-125b	ANXA5	-0.5	-28.2	0.009701	five_prime_UTR							PPP4R2
miR-125b	PSMD4	-0.5	-27.2	0.009926	three_prime_UTR							ZNF768
miR-125b	ZNF189	-0.5	-30.3	0.00995	five_prime_UTR							LIN52
miR-125b	RAB35	-0.5	-29	0.01003	three_prime_UTR							NEK2
miR-125b	NUS1	-0.5	-29.1	0.010055	five_prime_UTR							HSF2
miR-125b	PPP4R2	-0.5	-29.6	0.010188	five_prime_UTR							IARS2
miR-125b	RASGRF2	-0.5	-31.1	0.010878	five_prime_UTR							FNBP1
miR-125b	ZNF768	-0.5	-28	0.010879	five_prime_UTR							FLT1
miR-125b	LIN52	-0.5	-28.5	0.011133	five_prime_UTR							RNF130
miR-125b	NEK2	-0.5	-27.9	0.011225	five_prime_UTR							TMLHE
miR-125b	HSF2	-0.5	-28.6	0.011452	five_prime_UTR							MAP3K11
miR-125b	IARS2	-0.5	-25.8	0.012411	five_prime_UTR							ZNF593
miR-125b	FNBP1	-0.5	-28.9	0.012529	five_prime_UTR							RAB6B
miR-125b	FLT1	-0.5	-29.8	0.013067	five_prime_UTR							AIDA
miR-125b	RNF130	-0.5	-36.4	0.01328	three_prime_UTR							BRMS1
miR-125b	TMLHE	-0.5	-36.4	0.01328	three_prime_UTR							SLC7A8
miR-125b	MAP3K11	-0.5	-31.9	0.013305	three_prime_UTR							CAB39
miR-125b	ZNF593	-0.5	-30.9	0.013735	cds							CAMSAP3
miR-125b	RAB6B	-0.5	-30.9	0.014387	five_prime_UTR							ZNF771
miR-125b	AIDA	-0.5	-30.9	0.014626	five_prime_UTR							SBF1
miR-125b	BRMS1	-0.5	-27.5	0.014851	five_prime_UTR							SPEG
miR-125b	ACD	-0.5	-25.8	0.014935	three_prime_UTR							PNCK
miR-125b	CCS	-0.5	-26.3	0.014938	five_prime_UTR							LRRC45
miR-125b	SLC7A8	-0.5	-30.8	0.015562	three_prime_UTR							ARPC2
miR-125b	CAB39	-0.5	-30.8	0.016148	five_prime_UTR							EAF2
miR-125b	CAMSAP3	-0.5	-28.9	0.016325	three_prime_UTR							SMG5
miR-125b	ZNF771	-0.5	-29.2	0.016644	five_prime_UTR							FOSB
miR-125b	SBF1	-0.5	-28	0.016818	three_prime_UTR							BRD3
miR-125b	SPEG	-0.5	-32.9	0.017317	three_prime_UTR							TYSND1
miR-125b	PNCK	-0.5	-30.4	0.01743	three_prime_UTR							SLC35A1
miR-125b	LRRC45	-0.5	-29.7	0.018726	five_prime_UTR							ERGIC1
miR-125b	ARPC2	-0.5	-28.1	0.019269	five_prime_UTR							PRC1
miR-125b	EAF2	-0.5	-28	0.019323	cds							VMP1
miR-125b	SMG5	-0.5	-34.2	0.019871	three_prime_UTR							ZNF671
miR-125b	FOSB	-0.5	-32.7	0.020206	cds							COL9A3
miR-125b	BRD3	-0.5	-27.7	0.02044	five_prime_UTR							TPM3
miR-125b	TYSND1	-0.5	-35.4	0.020495	three_prime_UTR							PRR22
miR-125b	SLC35A1	-0.5	-27.2	0.020971	five_prime_UTR							DDX24
miR-125b	ERGIC1	-0.5	-27	0.021707	five_prime_UTR							DOT1L
miR-125b	PRC1	-0.5	-25.9	0.022149	five_prime_UTR							DPYSL2
miR-125b	VMP1	-0.5	-29.5	0.022802	five_prime_UTR							EFNA3
miR-125b	ZNF671	-0.5	-29.1	0.023672	cds							UBE2D3
miR-125b	COL9A3	-0.5	-25.4	0.02373	cds							CPQ
miR-125b	TPM3	-0.5	-26.1	0.023735	five_prime_UTR							OVOL1
miR-125b	PRR22	-0.5	-28.2	0.023969	cds							SELENOS
miR-125b	DDX24	-0.5	-32.6	0.02414	three_prime_UTR							MTMR8
miR-125b	DOT1L	-0.5	-28.2	0.024652	five_prime_UTR							DUSP1
miR-125b	DPYSL2	-0.5	-28.7	0.024852	five_prime_UTR							CLPX
miR-125b	EFNA3	-0.5	-25.3	0.025188	five_prime_UTR							NXT2
miR-125b	UBE2D3	-0.5	-32.9	0.025382	three_prime_UTR							CD37
miR-125b	CPQ	-0.5	-27.3	0.025498	five_prime_UTR							SECISBP2
miR-125b	OVOL1	-0.5	-28.8	0.02568	five_prime_UTR							SPTBN2
miR-125b	SELENOS	-0.5	-32	0.026119	three_prime_UTR							PRX
miR-125b	MTMR8	-0.5	-26.7	0.026297	cds							PHKA2
miR-125b	DUSP1	-0.5	-30.4	0.026725	five_prime_UTR							ZC3HC1
miR-125b	CLPX	-0.5	-27.1	0.026921	five_prime_UTR							DUS3L
miR-125b	NXT2	-0.5	-30.8	0.02724	cds							B4GALNT3
miR-125b	CD37	-0.5	-26.7	0.027474	five_prime_UTR							MEX3A
miR-125b	SECISBP2	-0.5	-31.9	0.027526	three_prime_UTR							SCP2
miR-125b	SPTBN2	-0.5	-33.6	0.027718	three_prime_UTR							SLC25A4
miR-125b	PRX	-0.5	-34.7	0.027737	three_prime_UTR							GEN1
miR-125b	PHKA2	-0.5	-26.9	0.028103	five_prime_UTR							HSF1
miR-125b	ZC3HC1	-0.5	-27.1	0.028213	five_prime_UTR							CADPS2
miR-125b	CC2D1A	-0.5	-27.8	0.028263	five_prime_UTR							RNF213
miR-125b	DUS3L	-0.5	-30.2	0.028505	cds							HPDL
miR-125b	B4GALNT3	-0.5	-29.7	0.028788	five_prime_UTR							DNAJC4
miR-125b	MEX3A	-0.5	-29.9	0.028897	five_prime_UTR							GPR27
miR-125b	SCP2	-0.5	-25.5	0.029383	five_prime_UTR							UBALD2
miR-125b	SLC25A4	-0.5	-25.1	0.029425	five_prime_UTR							PLCB3
miR-125b	GEN1	-0.5	-25.6	0.029471	five_prime_UTR							SERTAD3
miR-125b	HSF1	-0.5	-29.7	0.030078	three_prime_UTR							S1PR3
miR-125b	CADPS2	-0.5	-25.5	0.030305	five_prime_UTR							ATXN7L3
miR-125b	RNF213	-0.5	-26	0.030845	five_prime_UTR							TMEM203
miR-125b	HPDL	-0.5	-27.8	0.030954	five_prime_UTR							ZNF639
miR-125b	PCYOX1L	-0.5	-28.7	0.030977	cds							KXD1
miR-125b	SYMPK	-0.5	-26.1	0.031007	three_prime_UTR							RAB27B
miR-125b	DNAJC4	-0.5	-29.7	0.031238	five_prime_UTR							SEMA4B
miR-125b	GPR27	-0.5	-26.9	0.031789	five_prime_UTR							CCDC102A
miR-125b	UBALD2	-0.5	-31.4	0.031964	three_prime_UTR							KLHL30
miR-125b	PLCB3	-0.5	-28.9	0.032343	three_prime_UTR							C5orf38
miR-125b	SERTAD3	-0.5	-30.7	0.032599	three_prime_UTR							EAF1
miR-125b	S1PR3	-0.5	-30.5	0.032767	cds							SLC25A3
miR-125b	ATXN7L3	-0.5	-29.9	0.03306	three_prime_UTR							AFF3
miR-125b	TMEM203	-0.5	-27.4	0.033302	five_prime_UTR							GAS2L3
miR-125b	ZNF639	-0.5	-28.6	0.033751	five_prime_UTR							KIFC2
miR-125b	KXD1	-0.5	-31.1	0.034257	three_prime_UTR							NFE2L1
miR-125b	RAB27B	-0.5	-27.7	0.034423	cds							BMP2
miR-125b	SEMA4B	-0.5	-27.1	0.034646	five_prime_UTR							TFE3
miR-125b	CCDC102A	-0.5	-27.1	0.034922	five_prime_UTR							MBTD1
miR-125b	KLHL30	-0.5	-33.7	0.035165	cds							FNTA
miR-125b	C5orf38	-0.5	-25.5	0.035533	five_prime_UTR							FOXO4
miR-125b	EAF1	-0.5	-26.8	0.035562	cds							TRIM24
miR-125b	SLC25A3	-0.5	-25.8	0.036143	five_prime_UTR							FIBIN
miR-125b	AFF3	-0.5	-33.6	0.036554	cds							YIPF5
miR-125b	GAS2L3	-0.5	-25.4	0.037123	five_prime_UTR							PIM3
miR-125b	KIFC2	-0.5	-29.1	0.037209	cds							USF2
miR-125b	NFE2L1	-0.5	-29.8	0.037474	five_prime_UTR							EEF1D
miR-125b	BMP2	-0.5	-34	0.037489	three_prime_UTR							IL17RC
miR-125b	TFE3	-0.5	-25.3	0.038027	five_prime_UTR							S100A9
miR-125b	MBTD1	-0.5	-28.2	0.03835	five_prime_UTR							PRPF3
miR-125b	FNTA	-0.5	-26.7	0.038386	cds							FZR1
miR-125b	FOXO4	-0.5	-30.5	0.038633	five_prime_UTR							GNB5
miR-125b	TRIM24	-0.5	-27.8	0.038727	five_prime_UTR							ZNF71
miR-125b	FIBIN	-0.5	-28.9	0.040261	five_prime_UTR							BMP1
miR-125b	YIPF5	-0.5	-25.3	0.0404	five_prime_UTR							RNF40
miR-125b	PIM3	-0.5	-26.2	0.040629	five_prime_UTR							ARF1
miR-125b	USF2	-0.5	-25.4	0.040749	five_prime_UTR							RPLP0
miR-125b	EEF1D	-0.5	-29.5	0.041372	five_prime_UTR							ACADS
miR-125b	IL17RC	-0.5	-27.1	0.04142	five_prime_UTR							DUOX1
miR-125b	S100A9	-0.5	-28.2	0.041847	cds							FADS3
miR-125b	PRPF3	-0.5	-25.8	0.042177	five_prime_UTR							MDH1
miR-125b	FZR1	-0.5	-32.9	0.042515	three_prime_UTR							FGD4
miR-125b	GNB5	-0.5	-33.7	0.042635	three_prime_UTR							LYPLA1
miR-125b	ZNF71	-0.5	-26.9	0.043554	five_prime_UTR							ADAM12
miR-125b	BMP1	-0.5	-27.3	0.043633	five_prime_UTR							CRADD
miR-125b	RNF40	-0.5	-28	0.04379	cds							GTPBP6
miR-125b	ARF1	-0.5	-26.8	0.043983	five_prime_UTR							TMEM177
miR-125b	FIBIN	-0.5	-30	0.044549	cds							SYNGR1
miR-125b	RPLP0	-0.5	-27.8	0.044593	five_prime_UTR							AKAP1
miR-125b	ACADS	-0.5	-29.5	0.045867	three_prime_UTR							NELFB
miR-125b	DUOX1	-0.5	-30.1	0.046432	three_prime_UTR							SNX7
miR-125b	FADS3	-0.5	-27.5	0.046584	three_prime_UTR							SULT2B1
miR-125b	MDH1	-0.5	-28.7	0.046973	five_prime_UTR							CSRNP1
miR-125b	CEP68	-0.5	-27.7	0.047193	five_prime_UTR							RCAN1
miR-125b	FGD4	-0.5	-27.1	0.048181	five_prime_UTR							USP48
miR-125b	LYPLA1	-0.5	-30.1	0.048283	cds							ZC3H12A
miR-125b	ADAM12	-0.5	-33.4	0.048468	cds							CAVIN1
miR-125b	CRADD	-0.5	-28.3	0.048955	cds							PAFAH1B2
miR-125b	GTPBP6	-0.5	-29.3	0.049452	three_prime_UTR							CRK
miR-210	TMEM177	-0.5	-37.7	1.1e-05	five_prime_UTR							TTC30A
miR-210	SYNGR1	-0.5	-37	1.9e-05	five_prime_UTR							NF2
miR-210	AKAP1	-0.5	-36.7	2.7e-05	five_prime_UTR							TUBG2
miR-210	NELFB	-0.5	-32	4.1e-05	five_prime_UTR							ZNF641
miR-210	SNX7	-0.5	-30.3	6.3e-05	five_prime_UTR							PRELID2
miR-210	SULT2B1	-0.5	-34.3	8.4e-05	five_prime_UTR							NAMPT
miR-210	CSRNP1	-0.5	-37.6	0.000123	five_prime_UTR							KCTD6
miR-210	RCAN1	-0.5	-34.7	0.000123	five_prime_UTR							E2F1
miR-210	USP48	-0.5	-37.5	0.000126	five_prime_UTR							RPS16
miR-210	ZC3H12A	-0.5	-33.8	0.000142	five_prime_UTR							GABRE
miR-210	CAVIN1	-0.5	-37.9	0.000143	five_prime_UTR							PPIF
miR-210	PAFAH1B2	-0.5	-35.9	0.000145	five_prime_UTR							CRTC3
miR-210	CRK	-0.5	-34.4	0.000163	five_prime_UTR							SMIM1
miR-210	TTC30A	-0.5	-30.1	0.000173	five_prime_UTR							TUBGCP3
miR-210	NF2	-0.5	-40.5	0.000184	five_prime_UTR							MED25
miR-210	TUBG2	-0.5	-37.4	0.000185	five_prime_UTR							ASMTL
miR-210	ZNF641	-0.5	-42.4	0.0002	five_prime_UTR							PBX3
miR-210	PRELID2	-0.5	-30.8	0.000229	five_prime_UTR							ASB13
miR-210	NAMPT	-0.5	-33.4	0.000246	five_prime_UTR							ZBTB42
miR-210	KCTD6	-0.5	-34	0.000265	five_prime_UTR							CLDN16
miR-210	E2F1	-0.5	-34.1	0.000272	five_prime_UTR							ZNF180
miR-210	RPS16	-0.5	-30.1	0.000378	five_prime_UTR							RPL8
miR-210	GABRE	-0.5	-29.7	0.000419	five_prime_UTR							GPHN
miR-210	PPIF	-0.5	-31.5	0.000446	five_prime_UTR							PSMA7
miR-210	CRTC3	-0.5	-34.1	0.000451	five_prime_UTR							KLRG2
miR-210	SMIM1	-0.5	-27.9	0.000483	three_prime_UTR							SCARB1
miR-210	TUBGCP3	-0.5	-34.6	0.000485	five_prime_UTR							TRAPPC12
miR-210	MED25	-0.5	-30.1	0.00049	five_prime_UTR							GAN
miR-210	ASMTL	-0.5	-30.6	0.00053	five_prime_UTR							ZNF326
miR-210	PBX3	-0.5	-32.5	0.000533	five_prime_UTR							FAAP100
miR-210	ASB13	-0.5	-28.7	0.000537	five_prime_UTR							ROBO3
miR-210	ZBTB42	-0.5	-32.9	0.000555	five_prime_UTR							XBP1
miR-210	CLDN16	-0.5	-30.4	0.000611	three_prime_UTR							EIF2AK1
miR-210	ZNF180	-0.5	-36.2	0.000613	five_prime_UTR							ZPR1
miR-210	RPL8	-0.5	-30.2	0.000654	five_prime_UTR							GLDN
miR-210	GPHN	-0.5	-35.7	0.000674	cds							PM20D2
miR-210	PSMA7	-0.5	-31.3	0.000696	five_prime_UTR							H6PD
miR-210	FCER1G	-0.5	-31.1	0.000723	five_prime_UTR							CDC14B
miR-210	KLRG2	-0.5	-26.8	0.000729	five_prime_UTR							SLC35G1
miR-210	SCARB1	-0.5	-33.1	0.000733	five_prime_UTR							POMT1
miR-210	TRAPPC12	-0.5	-33.7	0.000756	five_prime_UTR							CABIN1
miR-210	GAN	-0.5	-33.7	0.000766	five_prime_UTR							TRMT61A
miR-210	ZNF326	-0.5	-33.1	0.000781	five_prime_UTR							CXCL1
miR-210	FAAP100	-0.5	-35.9	0.000784	cds							EIF2AK3
miR-210	FAAP100	-0.5	-28.3	0.00079	five_prime_UTR							BAIAP3
miR-210	ROBO3	-0.5	-33	0.0008	five_prime_UTR							STAT3
miR-210	XBP1	-0.5	-30.1	0.000834	five_prime_UTR							MAP3K4
miR-210	DVL1	-0.5	-28.3	0.000837	five_prime_UTR							PLXNC1
miR-210	EIF2AK1	-0.5	-31	0.000856	five_prime_UTR							LRRC37A3
miR-210	ZPR1	-0.5	-26.8	0.000871	five_prime_UTR							RNF114
miR-210	MYCL	-0.5	-32.2	0.000901	five_prime_UTR							KANK3
miR-210	GLDN	-0.5	-26.3	0.000942	five_prime_UTR							GYG1
miR-210	PM20D2	-0.5	-30.7	0.000971	five_prime_UTR							NANOS1
miR-210	H6PD	-0.5	-35.6	0.000976	five_prime_UTR							SIRT6
miR-210	CDC14B	-0.5	-37.2	0.000985	five_prime_UTR							CIB1
miR-210	SLC35G1	-0.5	-29.1	0.000988	five_prime_UTR							ACCS
miR-210	POMT1	-0.5	-35.7	0.001005	five_prime_UTR							DGCR2
miR-210	CABIN1	-0.5	-34.7	0.001042	five_prime_UTR							GALK1
miR-210	TRMT61A	-0.5	-30.8	0.001043	five_prime_UTR							RNF126
miR-210	CXCL1	-0.5	-35.7	0.001066	cds							GID8
miR-210	EIF2AK3	-0.5	-33.5	0.001097	five_prime_UTR							MBTPS2
miR-210	BAIAP3	-0.5	-31.7	0.00111	five_prime_UTR							CYC1
miR-210	STAT3	-0.5	-33.3	0.001182	five_prime_UTR							AGFG1
miR-210	MAP3K4	-0.5	-33.6	0.001226	five_prime_UTR							CPNE1
miR-210	PLXNC1	-0.5	-36.2	0.001238	five_prime_UTR							ARHGEF1
miR-210	LRRC37A3	-0.5	-27.3	0.001278	five_prime_UTR							NCAPH
miR-210	RNF114	-0.5	-29.6	0.001295	five_prime_UTR							SNX10
miR-210	KANK3	-0.5	-42.5	0.001331	cds							LIN28B
miR-210	COQ8A	-0.5	-32.1	0.001371	five_prime_UTR							CEBPD
miR-210	GYG1	-0.5	-33.9	0.001372	five_prime_UTR							SUMF2
miR-210	NANOS1	-0.5	-30	0.001402	five_prime_UTR							PTPN18
miR-210	SIRT6	-0.5	-31.6	0.001408	cds							BSPRY
miR-210	CIB1	-0.5	-28.2	0.001409	five_prime_UTR							ABHD6
miR-210	ACCS	-0.5	-33.8	0.001434	five_prime_UTR							RIC8B
miR-210	DGCR2	-0.5	-34	0.001484	five_prime_UTR							ATXN7L2
miR-210	GALK1	-0.5	-30.4	0.001485	five_prime_UTR							LMCD1
miR-210	RNF126	-0.5	-29.1	0.001547	five_prime_UTR							SERP2
miR-210	GID8	-0.5	-31	0.001571	five_prime_UTR							YIPF2
miR-210	MBTPS2	-0.5	-30.9	0.001633	five_prime_UTR							PSMD3
miR-210	CYC1	-0.5	-28.3	0.001639	five_prime_UTR							CLIP2
miR-210	AGFG1	-0.5	-34.1	0.001679	five_prime_UTR							SVEP1
miR-210	CPNE1	-0.5	-34.8	0.001682	five_prime_UTR							ZNF592
miR-210	ARHGEF1	-0.5	-31.4	0.001687	five_prime_UTR							FAM102B
miR-210	TSTD1	-0.5	-27.3	0.001703	five_prime_UTR							MYO5A
miR-210	NCAPH	-0.5	-28.4	0.001733	five_prime_UTR							PLEKHJ1
miR-210	SNX10	-0.5	-33.7	0.001739	five_prime_UTR							RECQL4
miR-210	LIN28B	-0.5	-34.2	0.001755	five_prime_UTR							P4HTM
miR-210	PNCK	-0.5	-32.4	0.001761	five_prime_UTR							ZNF665
miR-210	CEBPD	-0.5	-38.3	0.001768	cds							HNRNPLL
miR-210	SUMF2	-0.5	-34.5	0.00177	five_prime_UTR							RGS9BP
miR-210	PTPN18	-0.5	-28.3	0.001776	five_prime_UTR							NEDD4L
miR-210	BSPRY	-0.5	-26.4	0.001792	five_prime_UTR							DICER1
miR-210	ABHD6	-0.5	-35.6	0.0018	five_prime_UTR							LSM14A
miR-210	OXCT1	-0.5	-28.5	0.001822	five_prime_UTR							PRPSAP1
miR-210	NAA40	-0.5	-31.3	0.001845	five_prime_UTR							RPS12
miR-210	RIC8B	-0.5	-30.9	0.00186	five_prime_UTR							TCIRG1
miR-210	ATXN7L2	-0.5	-36.1	0.001868	five_prime_UTR							CUEDC2
miR-210	LMCD1	-0.5	-31.1	0.001873	five_prime_UTR							PSMD2
miR-210	SERP2	-0.5	-30.7	0.001904	five_prime_UTR							RPL14
miR-210	YIPF2	-0.5	-30.9	0.001916	five_prime_UTR							TRMT10B
miR-210	PSMD3	-0.5	-31.9	0.001922	five_prime_UTR							HSPD1
miR-210	CLIP2	-0.5	-35.3	0.001945	five_prime_UTR							ETV5
miR-210	SVEP1	-0.5	-32.6	0.001947	five_prime_UTR							PRKAR2B
miR-210	ZNF592	-0.5	-34.6	0.001957	five_prime_UTR							KCTD20
miR-210	FAM102B	-0.5	-34.7	0.001962	five_prime_UTR							ULK3
miR-210	POLR2C	-0.5	-28.2	0.002041	five_prime_UTR							EFHC1
miR-210	MYO5A	-0.5	-28.7	0.002045	five_prime_UTR							POLD1
miR-210	PLEKHJ1	-0.5	-38.1	0.002046	cds							DPY19L1
miR-210	RECQL4	-0.5	-27.1	0.002046	five_prime_UTR							KIF23
miR-210	P4HTM	-0.5	-34.9	0.002072	five_prime_UTR							GPT2
miR-210	HES4	-0.5	-32.5	0.002089	five_prime_UTR							PKD2
miR-210	ZNF665	-0.5	-29.5	0.002101	five_prime_UTR							DUSP3
miR-210	HNRNPLL	-0.5	-34.1	0.002108	five_prime_UTR							LRRC24
miR-210	RGS9BP	-0.5	-37.4	0.002109	cds							ZDHHC17
miR-210	NEDD4L	-0.5	-35.5	0.002122	five_prime_UTR							SUSD3
miR-210	DICER1	-0.5	-34.6	0.002125	five_prime_UTR							RAB4A
miR-210	LSM14A	-0.5	-31.1	0.002148	five_prime_UTR							LRRC75A
miR-210	PRPSAP1	-0.5	-32.7	0.002162	five_prime_UTR							GXYLT2
miR-210	RPS12	-0.5	-29	0.002171	five_prime_UTR							AK3
miR-210	TCIRG1	-0.5	-29.7	0.002209	five_prime_UTR							WIPI2
miR-210	CUEDC2	-0.5	-28.3	0.002216	five_prime_UTR							AP3M2
miR-210	PSMD2	-0.5	-28.3	0.002216	five_prime_UTR							SMG9
miR-210	RPL14	-0.5	-28.3	0.002216	five_prime_UTR							DYNC1LI1
miR-210	TRMT10B	-0.5	-28.8	0.002247	five_prime_UTR							NDUFB9
miR-210	HSPD1	-0.5	-27.8	0.002249	five_prime_UTR							ELK4
miR-210	ETV5	-0.5	-32.8	0.002275	five_prime_UTR							SLC19A3
miR-210	PRKAR2B	-0.5	-32.4	0.0023	five_prime_UTR							TMEM161A
miR-210	TMEM222	-0.5	-27.2	0.002334	five_prime_UTR							SLC25A33
miR-210	KCTD20	-0.5	-36.2	0.002364	five_prime_UTR							SARAF
miR-210	ULK3	-0.5	-27	0.002367	five_prime_UTR							NUDT6
miR-210	EFHC1	-0.5	-34.8	0.002416	five_prime_UTR							ZNF589
miR-210	FNBP1	-0.5	-32.5	0.002432	five_prime_UTR							FAM83B
miR-210	POLD1	-0.5	-32	0.002435	five_prime_UTR							EXOSC2
miR-210	DPY19L1	-0.5	-31	0.002437	five_prime_UTR							HDGF
miR-210	KIF23	-0.5	-32.6	0.00244	five_prime_UTR							GNG11
miR-210	GPT2	-0.5	-30.5	0.002467	five_prime_UTR							REX1BD
miR-210	PKD2	-0.5	-29.5	0.002487	five_prime_UTR							RASGRF1
miR-210	DUSP3	-0.5	-27.1	0.00249	five_prime_UTR							RPS19
miR-210	LRRC24	-0.5	-29	0.002493	three_prime_UTR							ABCB10
miR-210	ZDHHC17	-0.5	-36.7	0.002507	five_prime_UTR							SLC22A5
miR-210	SUSD3	-0.5	-27.2	0.002558	five_prime_UTR							ZNF599
miR-210	RAB4A	-0.5	-34.2	0.002561	cds							RBL1
miR-210	LRRC75A	-0.5	-32.2	0.002563	five_prime_UTR							LTC4S
miR-210	GXYLT2	-0.5	-31.9	0.002572	five_prime_UTR							TMSB4X
miR-210	AK3	-0.5	-30	0.002582	five_prime_UTR							MYLK
miR-210	WIPI2	-0.5	-32.5	0.002671	five_prime_UTR							TMC6
miR-210	AP3M2	-0.5	-33.5	0.002672	five_prime_UTR							HERPUD2
miR-210	SMG9	-0.5	-33.8	0.002676	five_prime_UTR							TSPYL2
miR-210	DYNC1LI1	-0.5	-28.9	0.002718	five_prime_UTR							MRRF
miR-210	NDUFB9	-0.5	-28.8	0.002738	five_prime_UTR							TKT
miR-210	LRRC24	-0.5	-30.4	0.00284	five_prime_UTR							ARFGEF3
miR-210	ELK4	-0.5	-33.1	0.002857	five_prime_UTR							DDX17
miR-210	ADAM12	-0.5	-33.6	0.002874	five_prime_UTR							CXorf56
miR-210	SLC19A3	-0.5	-28.8	0.002887	five_prime_UTR							TIFA
miR-210	TMEM161A	-0.5	-25.6	0.002895	five_prime_UTR							PHF23
miR-210	SLC25A33	-0.5	-32.4	0.002896	five_prime_UTR							FTH1
miR-210	SARAF	-0.5	-29.8	0.002917	five_prime_UTR							TNFRSF10C
miR-210	NUDT6	-0.5	-33.6	0.002951	cds							CDYL2
miR-210	ZNF589	-0.5	-28	0.002952	five_prime_UTR							TRPV5
miR-210	FAM83B	-0.5	-29.8	0.002974	five_prime_UTR							PKD1
miR-210	EXOSC2	-0.5	-27.9	0.003039	five_prime_UTR							INPP4A
miR-210	HDGF	-0.5	-32.6	0.003063	five_prime_UTR							SLC25A28
miR-210	GNG11	-0.5	-34.4	0.003175	five_prime_UTR							CD274
miR-210	REX1BD	-0.5	-35.5	0.003187	cds							RPL28
miR-210	RASGRF1	-0.5	-33	0.003257	five_prime_UTR							IMPA2
miR-210	RPS19	-0.5	-25.1	0.003291	five_prime_UTR							EDEM3
miR-210	ABCB10	-0.5	-26.8	0.003306	five_prime_UTR							BCL7B
miR-210	SLC22A5	-0.5	-32.7	0.00332	five_prime_UTR							COA5
miR-210	LRRC45	-0.5	-27.3	0.003333	cds							ADCY2
miR-210	ZNF599	-0.5	-34	0.003369	five_prime_UTR							GTF3C5
miR-210	RBL1	-0.5	-27.6	0.003423	five_prime_UTR							ANKRD6
miR-210	LTC4S	-0.5	-32.8	0.003447	three_prime_UTR							PTRHD1
miR-210	TMSB4X	-0.5	-27.9	0.003453	five_prime_UTR							MPPE1
miR-210	MYLK	-0.5	-34	0.003455	five_prime_UTR							ELOA
miR-210	TMC6	-0.5	-31.9	0.003487	five_prime_UTR							IFRD1
miR-210	HERPUD2	-0.5	-35.9	0.003498	five_prime_UTR							MINK1
miR-210	TSPYL2	-0.5	-35.7	0.003516	three_prime_UTR							LGALSL
miR-210	MRRF	-0.5	-33.8	0.00354	five_prime_UTR							BTBD19
miR-210	TKT	-0.5	-28.1	0.003545	five_prime_UTR							IWS1
miR-210	ARFGEF3	-0.5	-30.4	0.003572	five_prime_UTR							WWC1
miR-210	DDX17	-0.5	-32.2	0.003604	cds							ZNF618
miR-210	EHD1	-0.5	-30.6	0.003616	five_prime_UTR							DCTD
miR-210	CXorf56	-0.5	-35.1	0.003637	cds							SLC25A24
miR-210	TIFA	-0.5	-32.8	0.00364	five_prime_UTR							LRRC3
miR-210	PHF23	-0.5	-35.6	0.003644	three_prime_UTR							POLR2E
miR-210	FTH1	-0.5	-31.6	0.003655	five_prime_UTR							CHD1L
miR-210	TNFRSF10C	-0.5	-31.5	0.003671	five_prime_UTR							SESN2
miR-210	CDYL2	-0.5	-34.3	0.003689	five_prime_UTR							SETD6
miR-210	TRPV5	-0.5	-32.8	0.003741	five_prime_UTR							VPS13A
miR-210	PKD1	-0.5	-31.6	0.003764	five_prime_UTR							ATP5MC3
miR-210	DOT1L	-0.5	-32.3	0.003766	five_prime_UTR							HS2ST1
miR-210	INPP4A	-0.5	-34	0.003772	five_prime_UTR							CCL5
miR-210	SLC25A28	-0.5	-36	0.003781	cds							RBBP4
miR-210	CD274	-0.5	-29.1	0.003822	five_prime_UTR							IFFO2
miR-210	RPL28	-0.5	-32.7	0.003861	three_prime_UTR							CPPED1
miR-210	IMPA2	-0.5	-32.9	0.003871	cds							DAD1
miR-210	EDEM3	-0.5	-31.6	0.003874	five_prime_UTR							MYCN
miR-210	BCL7B	-0.5	-29.2	0.003903	five_prime_UTR							STK24
miR-210	COA5	-0.5	-31.8	0.003921	cds							FZD3
miR-210	ADCY2	-0.5	-30.5	0.003926	five_prime_UTR							BCAS4
miR-210	GTF3C5	-0.5	-34.3	0.003935	five_prime_UTR							DET1
miR-210	HINT2	-0.5	-34.7	0.003968	cds							PUS7
miR-210	ANKRD6	-0.5	-33.6	0.003979	five_prime_UTR							ALPK1
miR-210	PTRHD1	-0.5	-34.1	0.003979	cds							PDXDC1
miR-210	MPPE1	-0.5	-38	0.003985	cds							SEMA6C
miR-210	COL9A3	-0.5	-34.1	0.00411	three_prime_UTR							ERICH5
miR-210	ELOA	-0.5	-32.4	0.004122	five_prime_UTR							PLD1
miR-210	IFRD1	-0.5	-35.7	0.004123	five_prime_UTR							RNPEP
miR-210	MINK1	-0.5	-32	0.004141	five_prime_UTR							UBE3D
miR-210	LGALSL	-0.5	-31.8	0.004168	five_prime_UTR							DAP
miR-210	BTBD19	-0.5	-33.4	0.004179	three_prime_UTR							ST6GALNAC5
miR-210	IWS1	-0.5	-33.2	0.004195	three_prime_UTR							SLC25A10
miR-210	WWC1	-0.5	-34.7	0.004207	five_prime_UTR							L1CAM
miR-210	ZNF618	-0.5	-28.6	0.004237	five_prime_UTR							BLVRA
miR-210	DCTD	-0.5	-28.2	0.004247	five_prime_UTR							ASAP3
miR-210	SLC25A24	-0.5	-31.3	0.004257	five_prime_UTR							SLC46A1
miR-210	SLC30A2	-0.5	-31.5	0.004284	five_prime_UTR							CUL4A
miR-210	LRRC3	-0.5	-32.6	0.004321	five_prime_UTR							ANK2
miR-210	POLR2E	-0.5	-26.7	0.004337	five_prime_UTR							NAPSA
miR-210	CHD1L	-0.5	-26	0.004401	five_prime_UTR							SDCCAG8
miR-210	SESN2	-0.5	-33	0.004414	five_prime_UTR							POGK
miR-210	SETD6	-0.5	-26.6	0.004442	five_prime_UTR							SOGA1
miR-210	VPS13A	-0.5	-32.1	0.004449	five_prime_UTR							PIFO
miR-210	GAS2L3	-0.5	-29.6	0.004457	five_prime_UTR							FGFR4
miR-210	ATP5MC3	-0.5	-29.5	0.004477	five_prime_UTR							SYNC
miR-210	HS2ST1	-0.5	-33.7	0.004487	five_prime_UTR							NPC1
miR-210	CCL5	-0.5	-26.3	0.004497	five_prime_UTR							DLL4
miR-210	RBBP4	-0.5	-30.4	0.004506	five_prime_UTR							HEATR3
miR-210	IFFO2	-0.5	-33.1	0.004538	five_prime_UTR							CSNK1A1
miR-210	CPPED1	-0.5	-28.9	0.00456	five_prime_UTR							TSC1
miR-210	DAD1	-0.5	-26.8	0.004564	five_prime_UTR							PLD3
miR-210	MYCN	-0.5	-32.7	0.0046	five_prime_UTR							GHDC
miR-210	STK24	-0.5	-32.8	0.004641	five_prime_UTR							ZNF672
miR-210	FZD3	-0.5	-34.3	0.004668	five_prime_UTR							MRPL49
miR-210	BCAS4	-0.5	-35.3	0.004709	cds							SLC9A2
miR-210	DET1	-0.5	-29	0.00473	five_prime_UTR							TTL
miR-210	PUS7	-0.5	-31.8	0.004753	five_prime_UTR							CLSTN1
miR-210	ALPK1	-0.5	-35.1	0.004813	five_prime_UTR							NABP1
miR-210	PDXDC1	-0.5	-29.6	0.004918	five_prime_UTR							CRMP1
miR-210	SEMA6C	-0.5	-29.3	0.004988	five_prime_UTR							SPC24
miR-210	ZNF512B	-0.5	-29	0.004995	five_prime_UTR							SOCS3
miR-210	ERICH5	-0.5	-29.8	0.005006	five_prime_UTR							ZNF697
miR-210	PLD1	-0.5	-28.9	0.005013	five_prime_UTR							PXMP4
miR-210	RNPEP	-0.5	-39.3	0.005013	cds							TIGD5
miR-210	UBE3D	-0.5	-29.1	0.005059	five_prime_UTR							PRMT7
miR-210	DAP	-0.5	-30.2	0.005069	five_prime_UTR							SLC35B2
miR-210	ST6GALNAC5	-0.5	-30.8	0.005102	five_prime_UTR							ARL4C
miR-210	SLC25A10	-0.5	-30.7	0.005115	five_prime_UTR							PPA1
miR-210	L1CAM	-0.5	-28.6	0.005122	five_prime_UTR							PATZ1
miR-210	BLVRA	-0.5	-27.3	0.005144	five_prime_UTR							MSX2
miR-210	ASAP3	-0.5	-37.5	0.005189	cds							ABCA2
miR-210	SLC46A1	-0.5	-28.2	0.005252	five_prime_UTR							YWHAG
miR-210	CUL4A	-0.5	-34.6	0.005378	five_prime_UTR							ATP9B
miR-210	ANK2	-0.5	-39.2	0.005402	cds							ADAM9
miR-210	NAPSA	-0.5	-27.2	0.005469	three_prime_UTR							ZDHHC5
miR-210	SDCCAG8	-0.5	-32.3	0.005482	three_prime_UTR							GK5
miR-210	POGK	-0.5	-32.5	0.005541	five_prime_UTR							MRI1
miR-210	SOGA1	-0.5	-30.6	0.005542	five_prime_UTR							YEATS2
miR-210	PIFO	-0.5	-31.3	0.005624	three_prime_UTR							ERRFI1
miR-210	FGFR4	-0.5	-30	0.005639	five_prime_UTR							CHKA
miR-210	SYNC	-0.5	-28.5	0.005648	five_prime_UTR							MEX3C
miR-210	NPC1	-0.5	-34.3	0.005665	cds							PDIA3
miR-210	DLL4	-0.5	-32.5	0.005669	five_prime_UTR							PRR15
miR-210	HEATR3	-0.5	-29.9	0.005698	five_prime_UTR							ERO1A
miR-210	PLCB3	-0.5	-28.8	0.005707	five_prime_UTR							SPINT1
miR-210	CSNK1A1	-0.5	-33.8	0.00579	five_prime_UTR							ARHGAP20
miR-210	TSC1	-0.5	-29.2	0.005807	cds							CBWD1
miR-210	PLD3	-0.5	-32.5	0.005831	five_prime_UTR							CAND2
miR-210	KANK3	-0.5	-31.5	0.005876	three_prime_UTR							RAE1
miR-210	GHDC	-0.5	-31	0.005879	three_prime_UTR							SDHA
miR-210	ZNF672	-0.5	-37.6	0.005885	cds							TNFRSF8
miR-210	MRPL49	-0.5	-31.3	0.005999	five_prime_UTR							RHPN1
miR-210	SLC9A2	-0.5	-32	0.006012	five_prime_UTR							CPXM1
miR-210	CCDC102A	-0.5	-30.9	0.006019	five_prime_UTR							LRP6
miR-210	TTL	-0.5	-30.4	0.006029	five_prime_UTR							CACNA2D3
miR-210	CLSTN1	-0.5	-31.1	0.006051	five_prime_UTR							FOS
miR-210	NABP1	-0.5	-32.3	0.006068	five_prime_UTR							TJP2
miR-210	CRMP1	-0.5	-28.6	0.006074	five_prime_UTR							WWOX
miR-210	SPC24	-0.5	-34.7	0.006114	cds							KCTD18
miR-210	SOCS3	-0.5	-33.2	0.006134	five_prime_UTR							PSD4
miR-210	ZNF697	-0.5	-34.6	0.006166	five_prime_UTR							PER1
miR-210	PXMP4	-0.5	-28.1	0.006167	five_prime_UTR							NDUFV3
miR-210	TIGD5	-0.5	-26.8	0.006233	five_prime_UTR							ACLY
miR-210	PRMT7	-0.5	-30.1	0.006238	three_prime_UTR							TRA2B
miR-210	SLC35B2	-0.5	-29.3	0.006269	five_prime_UTR							C6orf136
miR-210	MGST3	-0.5	-27.5	0.006307	five_prime_UTR							VAV3
miR-210	ARL4C	-0.5	-34.3	0.006354	cds							CUTC
miR-210	PPA1	-0.5	-28	0.006444	five_prime_UTR							SMAP2
miR-210	PATZ1	-0.5	-35.2	0.006476	five_prime_UTR							TSPAN9
miR-210	MSX2	-0.5	-27	0.006509	five_prime_UTR							NT5DC1
miR-210	ABCA2	-0.5	-27.8	0.006511	five_prime_UTR							CAPZA2
miR-210	YWHAG	-0.5	-30.1	0.006518	five_prime_UTR							GOLGA4
miR-210	ATP9B	-0.5	-31.9	0.006534	cds							GIT1
miR-210	ADAM9	-0.5	-32	0.006557	five_prime_UTR							SNORC
miR-210	ZDHHC5	-0.5	-33.7	0.006569	five_prime_UTR							ADAMTS19
miR-210	GK5	-0.5	-28.8	0.006746	five_prime_UTR							B9D2
miR-210	MRI1	-0.5	-26.4	0.006751	five_prime_UTR							GRINA
miR-210	YEATS2	-0.5	-30.6	0.006882	five_prime_UTR							ZNF84
miR-210	ERRFI1	-0.5	-30.3	0.006896	five_prime_UTR							C2orf76
miR-210	CHKA	-0.5	-30.5	0.006939	five_prime_UTR							SLC7A5
miR-210	MEX3C	-0.5	-32.4	0.007081	five_prime_UTR							MEP1A
miR-210	PDIA3	-0.5	-28.7	0.007142	five_prime_UTR							NXNL2
miR-210	PRR15	-0.5	-34.7	0.007172	five_prime_UTR							EEF2K
miR-210	ERO1A	-0.5	-26.8	0.007192	five_prime_UTR							CFAP97
miR-210	SPINT1	-0.5	-30.8	0.007217	five_prime_UTR							ZMAT3
miR-210	ARHGAP20	-0.5	-31.5	0.007257	five_prime_UTR							TSFM
miR-210	CBWD1	-0.5	-27.3	0.007287	five_prime_UTR							GLS
miR-210	CAND2	-0.5	-31	0.007309	five_prime_UTR							AADAT
miR-210	RAE1	-0.5	-29	0.00732	five_prime_UTR							DMXL2
miR-210	SDHA	-0.5	-28.2	0.007386	five_prime_UTR							TPRA1
miR-210	TNFRSF8	-0.5	-31.6	0.007395	five_prime_UTR							L3MBTL3
miR-210	RHPN1	-0.5	-28.1	0.007407	five_prime_UTR							RNF44
miR-210	CPXM1	-0.5	-25.5	0.007604	five_prime_UTR							KATNBL1
miR-210	LRP6	-0.5	-31.7	0.007606	five_prime_UTR							C3orf70
miR-210	CACNA2D3	-0.5	-28.2	0.007614	five_prime_UTR							ZNF701
miR-210	FOS	-0.5	-33.5	0.007684	cds							SUN1
miR-210	WAC	-0.5	-34.1	0.007743	five_prime_UTR							PAIP2
miR-210	TJP2	-0.5	-33.2	0.007745	five_prime_UTR							PPP2R5D
miR-210	WWOX	-0.5	-32.1	0.007751	five_prime_UTR							TIRAP
miR-210	KCTD18	-0.5	-33.5	0.007763	five_prime_UTR							USP22
miR-210	PSD4	-0.5	-31.8	0.007795	five_prime_UTR							PLK3
miR-210	PER1	-0.5	-30.2	0.00786	five_prime_UTR							FBXO46
miR-210	NDUFV3	-0.5	-34.2	0.007972	five_prime_UTR							FBRSL1
miR-210	ACLY	-0.5	-27.9	0.008014	five_prime_UTR							NXPH3
miR-210	TRA2B	-0.5	-29.1	0.008036	five_prime_UTR							HSP90AA1
miR-210	C6orf136	-0.5	-29.9	0.008071	five_prime_UTR							ZNRF2
miR-210	ZGPAT	-0.5	-30.4	0.008076	three_prime_UTR							VWF
miR-210	VAV3	-0.5	-31.6	0.008103	five_prime_UTR							CDKN1C
miR-210	CUTC	-0.5	-32.7	0.00814	five_prime_UTR							SEL1L3
miR-210	SMAP2	-0.5	-28.8	0.008194	five_prime_UTR							PACS2
miR-210	TSPAN9	-0.5	-38.2	0.008299	three_prime_UTR							DHX35
miR-210	NT5DC1	-0.5	-26.7	0.00831	five_prime_UTR							RHOBTB1
miR-210	CAPZA2	-0.5	-27.6	0.008324	cds							HOOK3
miR-210	GOLGA4	-0.5	-32.2	0.008352	five_prime_UTR							DUSP5
miR-210	GIT1	-0.5	-29.4	0.008374	five_prime_UTR							MCUB
miR-210	SNORC	-0.5	-25.6	0.008374	cds							ZNF174
miR-210	ADAMTS19	-0.5	-27.8	0.008457	five_prime_UTR							ZNF598
miR-210	UBALD2	-0.5	-29.1	0.008457	five_prime_UTR							NPAS3
miR-210	B9D2	-0.5	-33.4	0.008482	cds							C9orf16
miR-210	GRINA	-0.5	-29.3	0.008547	five_prime_UTR							NBEAL2
miR-210	ZNF84	-0.5	-32.7	0.008587	five_prime_UTR							TIMM13
miR-210	DOT1L	-0.5	-35	0.008639	three_prime_UTR							DAZAP1
miR-210	C2orf76	-0.5	-33.3	0.008729	five_prime_UTR							STT3A
miR-210	SLC7A5	-0.5	-35.6	0.008749	three_prime_UTR							CCNT2
miR-210	MEP1A	-0.5	-31.2	0.008813	cds							MRPL21
miR-210	NXNL2	-0.5	-27.1	0.008817	five_prime_UTR							NINL
miR-210	EEF2K	-0.5	-33	0.008843	five_prime_UTR							IGF2R
miR-210	CFAP97	-0.5	-28	0.008899	five_prime_UTR							PIP5K1B
miR-210	AFF3	-0.5	-27.8	0.008982	five_prime_UTR							MAT2A
miR-210	ZMAT3	-0.5	-31.2	0.008982	five_prime_UTR							URGCP-MRPS24
miR-210	TSFM	-0.5	-33.1	0.009054	cds							GGACT
miR-210	GLS	-0.5	-30.8	0.009063	five_prime_UTR							PFKL
miR-210	AADAT	-0.5	-30.8	0.009096	five_prime_UTR							TMEM214
miR-210	DMXL2	-0.5	-31.1	0.009107	five_prime_UTR							ZFP1
miR-210	TPRA1	-0.5	-31.7	0.009107	five_prime_UTR							EFEMP1
miR-210	L3MBTL3	-0.5	-32.9	0.00914	five_prime_UTR							MAFG
miR-210	RNF44	-0.5	-33.1	0.009148	five_prime_UTR							IL3RA
miR-210	KATNBL1	-0.5	-29	0.009167	five_prime_UTR							PRKAA2
miR-210	C3orf70	-0.5	-34.5	0.009168	cds							SBDS
miR-210	ZNF701	-0.5	-31.9	0.009255	three_prime_UTR							ZNF101
miR-210	SUN1	-0.5	-31.8	0.00926	five_prime_UTR							DTNB
miR-210	PAIP2	-0.5	-33	0.009279	five_prime_UTR							CHTF8
miR-210	PPP2R5D	-0.5	-28.1	0.00929	five_prime_UTR							BZW2
miR-210	TIRAP	-0.5	-29.4	0.009359	five_prime_UTR							VWA8
miR-210	USP22	-0.5	-29.3	0.009362	five_prime_UTR							SLC6A11
miR-210	PLK3	-0.5	-26.8	0.009369	five_prime_UTR							VPS4A
miR-210	FBXO46	-0.5	-28.1	0.009442	five_prime_UTR							SAYSD1
miR-210	FBRSL1	-0.5	-35.5	0.009482	five_prime_UTR							MEX3B
miR-210	NXPH3	-0.5	-31.7	0.009496	five_prime_UTR							PDE7A
miR-210	HSP90AA1	-0.5	-25.4	0.009504	five_prime_UTR							GATAD2A
miR-210	ZNRF2	-0.5	-34.3	0.009541	cds							CEP131
miR-210	VWF	-0.5	-28.4	0.009562	three_prime_UTR							MUS81
miR-210	FERMT2	-0.5	-30	0.009579	five_prime_UTR							ADCY7
miR-210	CDKN1C	-0.5	-30.9	0.009719	five_prime_UTR							ASTN2
miR-210	MYLK	-0.5	-28.8	0.009747	three_prime_UTR							TRAF4
miR-210	SEL1L3	-0.5	-28.7	0.009791	five_prime_UTR							TFG
miR-210	PACS2	-0.5	-32.9	0.009811	five_prime_UTR							ALAS1
miR-210	DHX35	-0.5	-25.9	0.009832	five_prime_UTR							PHF7
miR-210	RHOBTB1	-0.5	-30.8	0.009841	five_prime_UTR							MCRIP2
miR-210	HOOK3	-0.5	-29.4	0.009866	five_prime_UTR							EMD
miR-210	PFKP	-0.5	-26.9	0.009875	five_prime_UTR							ARHGAP23
miR-210	DUSP5	-0.5	-29.9	0.009877	five_prime_UTR							WNT6
miR-210	DNAJC4	-0.5	-30.7	0.009888	three_prime_UTR							PPP1CB
miR-210	MCUB	-0.5	-28.1	0.009902	five_prime_UTR							KNL1
miR-210	ZNF174	-0.5	-34.5	0.009924	five_prime_UTR							ZSWIM9
miR-210	ZNF598	-0.5	-30.3	0.009948	five_prime_UTR							EPHX1
miR-210	NPAS3	-0.5	-32.5	0.009979	five_prime_UTR							SPTBN1
miR-210	C9orf16	-0.5	-28.4	0.010038	five_prime_UTR							NDC80
miR-210	NBEAL2	-0.5	-31.9	0.01004	three_prime_UTR							DDIT4
miR-210	RAB6B	-0.5	-32.2	0.010091	five_prime_UTR							POLK
miR-210	TIMM13	-0.5	-30.9	0.010101	cds							UBE2B
miR-210	DAZAP1	-0.5	-29.7	0.010102	five_prime_UTR							NDUFB8
miR-210	STT3A	-0.5	-29.8	0.010112	five_prime_UTR							VCL
miR-210	CCNT2	-0.5	-33.6	0.010133	five_prime_UTR							ZNF777
miR-210	NUTF2	-0.5	-31.9	0.01018	cds							SELENOW
miR-210	MRPL21	-0.5	-30.3	0.010181	five_prime_UTR							GTF2E2
miR-210	NINL	-0.5	-26.7	0.010193	five_prime_UTR							TMEM165
miR-210	PIM3	-0.5	-35.2	0.010222	cds							YBX3
miR-210	IGF2R	-0.5	-28.9	0.010292	five_prime_UTR							UNG
miR-210	PIM3	-0.5	-29.2	0.010331	five_prime_UTR							ARID4B
miR-210	PIP5K1B	-0.5	-34.3	0.010332	five_prime_UTR							BLVRB
miR-210	MAT2A	-0.5	-27.8	0.010395	five_prime_UTR							BMPR1A
miR-210	URGCP-MRPS24	-0.5	-32.4	0.010403	three_prime_UTR							ADAMTS13
miR-210	GGACT	-0.5	-32.5	0.010446	cds							PALD1
miR-210	HSBP1L1	-0.5	-28.6	0.010447	five_prime_UTR							SASH1
miR-210	PFKL	-0.5	-28	0.010483	cds							LBR
miR-210	TMEM214	-0.5	-27.3	0.010535	five_prime_UTR							LDB3
miR-210	ZFP1	-0.5	-32.4	0.010686	five_prime_UTR							GRSF1
miR-210	EFEMP1	-0.5	-27.7	0.010699	five_prime_UTR							RRP1B
miR-210	MAFG	-0.5	-30.1	0.010719	five_prime_UTR							TBC1D10C
miR-210	IL3RA	-0.5	-29.9	0.010729	three_prime_UTR							GABARAP
miR-210	PRKAA2	-0.5	-26	0.010763	five_prime_UTR							NFKBIA
miR-210	SBDS	-0.5	-28.9	0.010783	five_prime_UTR							DHX30
miR-210	ZNF101	-0.5	-29	0.010798	cds							THTPA
miR-210	DTNB	-0.5	-28.8	0.011006	five_prime_UTR							EIF4G1
miR-210	CHTF8	-0.5	-28.2	0.011018	five_prime_UTR							IPP
miR-210	BZW2	-0.5	-29.1	0.011029	five_prime_UTR							GTF2A1
miR-210	VWA8	-0.5	-26.8	0.011029	five_prime_UTR							BEND6
miR-210	SLC6A11	-0.5	-25.5	0.011063	five_prime_UTR							CASP2
miR-210	VPS4A	-0.5	-28.7	0.011094	five_prime_UTR							SEC61A1
miR-210	SAYSD1	-0.5	-26.9	0.011096	five_prime_UTR							GSTM3
miR-210	MEX3B	-0.5	-31	0.011158	five_prime_UTR							RPN2
miR-210	PDE7A	-0.5	-33	0.011242	five_prime_UTR							C2CD2
miR-210	GATAD2A	-0.5	-31.9	0.011269	five_prime_UTR							FAM102A
miR-210	CEP131	-0.5	-29.3	0.011292	five_prime_UTR							MTAP
miR-210	MUS81	-0.5	-30.8	0.011319	five_prime_UTR							TGFB2
miR-210	ADCY7	-0.5	-31.2	0.011378	five_prime_UTR							APP
miR-210	ASTN2	-0.5	-27.6	0.011398	cds							VDAC3
miR-210	TRAF4	-0.5	-32.1	0.011463	cds							BCL9L
miR-210	TFG	-0.5	-29	0.011526	five_prime_UTR							CALM3
miR-210	ALAS1	-0.5	-29.4	0.011549	five_prime_UTR							ZFAND2A
miR-210	PHF7	-0.5	-33.5	0.011705	five_prime_UTR							ESPN
miR-210	MCRIP2	-0.5	-32.4	0.011843	cds							PIP4K2B
miR-210	EMD	-0.5	-29.5	0.011985	five_prime_UTR							PIGX
miR-210	ARHGAP23	-0.5	-28.1	0.011989	five_prime_UTR							DVL2
miR-210	SLC46A2	-0.5	-29.2	0.012038	five_prime_UTR							SPAG4
miR-210	WNT6	-0.5	-31.6	0.01205	three_prime_UTR							KLHL35
miR-210	PPP1CB	-0.5	-29.5	0.012091	five_prime_UTR							PHLPP2
miR-210	KNL1	-0.5	-31.6	0.012158	five_prime_UTR							RCL1
miR-210	ZSWIM9	-0.5	-37.3	0.012159	cds							CXCL2
miR-210	EPHX1	-0.5	-26.2	0.01217	five_prime_UTR							ACADL
miR-210	SPTBN1	-0.5	-30	0.012187	five_prime_UTR							SRSF6
miR-210	NDC80	-0.5	-27.9	0.012258	five_prime_UTR							RBM24
miR-210	DDIT4	-0.5	-29.2	0.012272	five_prime_UTR							DGAT1
miR-210	NUS1	-0.5	-34.4	0.012424	cds							SRSF1
miR-210	POLK	-0.5	-28.7	0.012455	five_prime_UTR							EPB41L4B
miR-210	CAB39	-0.5	-31.9	0.012505	five_prime_UTR							PHYH
miR-210	UBE2B	-0.5	-27.6	0.01255	five_prime_UTR							PTCH1
miR-210	NDUFB8	-0.5	-32.8	0.012566	cds							CELSR2
miR-210	VCL	-0.5	-28.7	0.012594	five_prime_UTR							PELI3
miR-210	ZNF777	-0.5	-32.7	0.0126	cds							NSUN2
miR-210	SELENOW	-0.5	-29.2	0.012746	five_prime_UTR							EXOG
miR-210	GTF2E2	-0.5	-30.2	0.01275	five_prime_UTR							TBC1D24
miR-210	TMEM165	-0.5	-31.5	0.012782	cds							FOXB1
miR-210	YBX3	-0.5	-29.1	0.012831	five_prime_UTR							ALKBH8
miR-210	UNG	-0.5	-26.1	0.012849	five_prime_UTR							CPNE2
miR-210	ARID4B	-0.5	-27.9	0.012869	cds							CLGN
miR-210	BLVRB	-0.5	-25.8	0.012878	five_prime_UTR							SKA3
miR-210	BMPR1A	-0.5	-32.9	0.012881	five_prime_UTR							CAPN1
miR-210	ADAMTS13	-0.5	-31.4	0.012886	cds							CDC6
miR-210	PALD1	-0.5	-30.8	0.013004	five_prime_UTR							WDR46
miR-210	SASH1	-0.5	-30.6	0.013005	five_prime_UTR							SAMD1
miR-210	LBR	-0.5	-26.7	0.013023	five_prime_UTR							PLCXD3
miR-210	LDB3	-0.5	-29.9	0.013051	cds							MACROD1
miR-210	GRSF1	-0.5	-36	0.013052	cds							PRICKLE4
miR-210	RRP1B	-0.5	-26.9	0.013057	five_prime_UTR							KAZN
miR-210	TBC1D10C	-0.5	-34.5	0.013219	cds							FBXW5
miR-210	GLI4	-0.5	-26.3	0.01326	five_prime_UTR							CERK
miR-210	GABARAP	-0.5	-27.3	0.01332	five_prime_UTR							TM7SF3
miR-210	NFKBIA	-0.5	-26.9	0.013366	five_prime_UTR							PCLO
miR-210	B4GALNT3	-0.5	-31.8	0.013454	five_prime_UTR							SMAD3
miR-210	DHX30	-0.5	-31.7	0.013478	five_prime_UTR							NUDT15
miR-210	THTPA	-0.5	-33.5	0.013484	five_prime_UTR							PPP3CC
miR-210	AKAP17A	-0.5	-28.8	0.013544	five_prime_UTR							DNAH11
miR-210	EIF4G1	-0.5	-29.3	0.013577	five_prime_UTR							ZNF525
miR-210	IPP	-0.5	-26.8	0.013577	five_prime_UTR							DIP2A
miR-210	GNB4	-0.5	-28.4	0.013584	five_prime_UTR							ATP6V0C
miR-210	GTF2A1	-0.5	-31.8	0.013612	five_prime_UTR							RELB
miR-210	BEND6	-0.5	-31.9	0.013616	five_prime_UTR							ULK2
miR-210	CASP2	-0.5	-29.7	0.013661	five_prime_UTR							PTBP1
miR-210	SEC61A1	-0.5	-35.9	0.013721	cds							VCP
miR-210	GSTM3	-0.5	-29.5	0.01383	five_prime_UTR							TIMM10B
miR-210	RPN2	-0.5	-32.2	0.013845	cds							MINDY2
miR-210	S1PR3	-0.5	-27.6	0.013985	five_prime_UTR							FSD1
miR-210	C2CD2	-0.5	-27	0.014032	three_prime_UTR							SAP30
miR-210	FAM102A	-0.5	-34	0.01413	five_prime_UTR							IER2
miR-210	MTAP	-0.5	-27	0.014284	five_prime_UTR							SCARA5
miR-210	TGFB2	-0.5	-35.6	0.01431	five_prime_UTR							GREM2
miR-210	APP	-0.5	-27.4	0.014311	five_prime_UTR							RNASEH2A
miR-210	VDAC3	-0.5	-31.3	0.014315	five_prime_UTR							ICMT
miR-210	BCL9L	-0.5	-34.4	0.014326	five_prime_UTR							DNAL1
miR-210	CALM3	-0.5	-29.1	0.014338	five_prime_UTR							INPP5K
miR-210	ZFAND2A	-0.5	-28.3	0.014341	three_prime_UTR							SDK1
miR-210	ESPN	-0.5	-28.6	0.014344	five_prime_UTR							PECAM1
miR-210	PIP4K2B	-0.5	-26.5	0.014353	five_prime_UTR							RAP2B
miR-210	PIGX	-0.5	-32.2	0.014361	cds							MIDN
miR-210	DVL2	-0.5	-29.8	0.014363	five_prime_UTR							RSRP1
miR-210	SPAG4	-0.5	-28.5	0.014366	five_prime_UTR							ARID1B
miR-210	KLHL35	-0.5	-28.7	0.014448	three_prime_UTR							KLHL21
miR-210	PHLPP2	-0.5	-29.3	0.014529	cds							GTF2F1
miR-210	RCL1	-0.5	-27.9	0.01454	five_prime_UTR							PCMT1
miR-210	CXCL2	-0.5	-25.6	0.014549	five_prime_UTR							GANAB
miR-210	ACADL	-0.5	-28.6	0.014708	five_prime_UTR							PIP4P1
miR-210	SRSF6	-0.5	-27.7	0.014812	five_prime_UTR							OSTF1
miR-210	SLC25A3	-0.5	-27.9	0.014838	five_prime_UTR							RPS6KB2
miR-210	RBM24	-0.5	-29.2	0.014878	five_prime_UTR							FAM160B1
miR-210	DGAT1	-0.5	-29.2	0.014887	five_prime_UTR							MRPS11
miR-210	SRSF1	-0.5	-26.8	0.014925	five_prime_UTR							ZNF746
miR-210	EPB41L4B	-0.5	-32.2	0.014979	five_prime_UTR							DUSP2
miR-210	PHYH	-0.5	-32.1	0.015025	five_prime_UTR							HMG20B
miR-210	PTCH1	-0.5	-36.8	0.015027	cds							USP24
miR-210	CELSR2	-0.5	-32.3	0.015048	five_prime_UTR							DYNC1H1
miR-210	PELI3	-0.5	-27.1	0.015107	five_prime_UTR							GAS2L1
miR-210	NSUN2	-0.5	-25	0.01511	five_prime_UTR							SHROOM1
miR-210	EXOG	-0.5	-29.5	0.015182	five_prime_UTR							MTOR
miR-210	TBC1D24	-0.5	-29.4	0.015289	five_prime_UTR							EXD2
miR-210	LYPLA1	-0.5	-27.2	0.015306	five_prime_UTR							SIAH2
miR-210	FOXB1	-0.5	-34.3	0.015309	cds							N4BP1
miR-210	ALKBH8	-0.5	-27.6	0.01532	five_prime_UTR							CLASP1
miR-210	CPNE2	-0.5	-29.5	0.015411	five_prime_UTR							KDELR2
miR-210	CLGN	-0.5	-27.1	0.015445	five_prime_UTR							ANKRD24
miR-210	KIFC2	-0.5	-31	0.015483	five_prime_UTR							NPTN
miR-210	SKA3	-0.5	-25.2	0.015631	five_prime_UTR							TTC9
miR-210	CAPN1	-0.5	-25.7	0.015642	five_prime_UTR							EIF4B
miR-210	CDC6	-0.5	-29.2	0.015705	five_prime_UTR							C9orf64
miR-210	WDR46	-0.5	-25.1	0.015831	five_prime_UTR							SPATA18
miR-210	SAMD1	-0.5	-30.5	0.015906	five_prime_UTR							STX11
miR-210	PLCXD3	-0.5	-25.4	0.015987	five_prime_UTR							C6orf132
miR-210	MACROD1	-0.5	-34.2	0.016019	cds							FTCDNL1
miR-210	PRICKLE4	-0.5	-30.4	0.016037	three_prime_UTR							ZNF689
miR-210	KAZN	-0.5	-33.8	0.016127	five_prime_UTR							TNFRSF21
miR-210	FBXW5	-0.5	-32.4	0.016133	cds							UHRF2
miR-210	CERK	-0.5	-26.5	0.016182	five_prime_UTR							EIF4H
miR-210	TM7SF3	-0.5	-29	0.016216	five_prime_UTR							RNF20
miR-210	LTC4S	-0.5	-28.9	0.016246	cds							TBX20
miR-210	PCLO	-0.5	-36.6	0.016354	cds							HPS6
miR-210	SMAD3	-0.5	-30	0.016392	five_prime_UTR							CD34
miR-210	NUDT15	-0.5	-31.8	0.016539	cds							SLC22A15
miR-210	PPP3CC	-0.5	-32.4	0.01659	five_prime_UTR							PLIN3
miR-210	DNAH11	-0.5	-28.8	0.016695	five_prime_UTR							WDR26
miR-210	RPS28	-0.5	-30.8	0.016806	five_prime_UTR							CHST14
miR-210	ZNF525	-0.5	-27.3	0.01682	five_prime_UTR							DPH7
miR-210	DIP2A	-0.5	-29.3	0.016871	five_prime_UTR							PLEKHG6
miR-210	ATP6V0C	-0.5	-31.6	0.016903	three_prime_UTR							SSC4D
miR-210	PTCH1	-0.5	-33.8	0.017031	five_prime_UTR							VTCN1
miR-210	RELB	-0.5	-27.2	0.017037	five_prime_UTR							NUAK2
miR-210	ULK2	-0.5	-31.9	0.017043	five_prime_UTR							ZNF483
miR-210	PTBP1	-0.5	-31.2	0.017057	five_prime_UTR							MTSS1
miR-210	VCP	-0.5	-30.4	0.017088	five_prime_UTR							PRRG1
miR-210	TIMM10B	-0.5	-28.9	0.017106	cds							MVK
miR-210	MINDY2	-0.5	-28.7	0.017151	five_prime_UTR							ELOVL7
miR-210	FSD1	-0.5	-27.6	0.017321	five_prime_UTR							IQCN
miR-210	RPLP2	-0.5	-27.8	0.017418	five_prime_UTR							PDRG1
miR-210	BMP2	-0.5	-34.7	0.017428	five_prime_UTR							SLC6A17
miR-210	SAP30	-0.5	-30.6	0.017486	five_prime_UTR							CXCL3
miR-210	ZNF593	-0.5	-31	0.017499	cds							IDE
miR-210	VCL	-0.5	-28.1	0.017696	cds							RELL2
miR-210	IER2	-0.5	-32.7	0.017714	cds							LILRB5
miR-210	SCARA5	-0.5	-35.4	0.017753	cds							RASL11B
miR-210	TMEM147	-0.5	-29.2	0.017784	five_prime_UTR							IBA57
miR-210	GREM2	-0.5	-29.4	0.017837	five_prime_UTR							ATG16L2
miR-210	RNASEH2A	-0.5	-25.8	0.01785	five_prime_UTR							FAM151B
miR-210	TMEM70	-0.5	-34	0.01786	five_prime_UTR							VPS50
miR-210	ICMT	-0.5	-33.5	0.01788	cds							JOSD2
miR-210	DNAL1	-0.5	-30.5	0.017954	five_prime_UTR							SLC27A4
miR-210	INPP5K	-0.5	-26.6	0.018003	five_prime_UTR							FANCE
miR-210	SDK1	-0.5	-33.2	0.018209	cds							RAD9A
miR-210	PECAM1	-0.5	-29.5	0.018242	cds							FAM3C
miR-210	RAP2B	-0.5	-31.4	0.018312	five_prime_UTR							PTPN1
miR-210	IL3RA	-0.5	-30.4	0.018339	five_prime_UTR							ZNF628
miR-210	MIDN	-0.5	-32.5	0.018363	cds							MPDU1
miR-210	RSRP1	-0.5	-28.7	0.018398	five_prime_UTR							GAB2
miR-210	ARID1B	-0.5	-33.7	0.018472	five_prime_UTR							SLC25A25
miR-210	KLHL21	-0.5	-32.7	0.018521	three_prime_UTR							MAPKAPK2
miR-210	GTF2F1	-0.5	-27.9	0.0186	five_prime_UTR							ENPP4
miR-210	PCMT1	-0.5	-31.3	0.018619	five_prime_UTR							IDNK
miR-210	HNRNPD	-0.5	-30	0.018622	five_prime_UTR							CDS2
miR-210	GANAB	-0.5	-27.7	0.01863	cds							BCAT2
miR-210	PIP4P1	-0.5	-33.5	0.018635	three_prime_UTR							JUN
miR-210	OSTF1	-0.5	-28.1	0.018653	five_prime_UTR							SLC31A2
miR-210	RPS6KB2	-0.5	-25.6	0.018785	five_prime_UTR							LAMC2
miR-210	FAM160B1	-0.5	-30.2	0.018914	five_prime_UTR							GTF2H4
miR-210	MRPS11	-0.5	-31.2	0.018921	three_prime_UTR							ADNP2
miR-210	ZNF746	-0.5	-29.6	0.018952	five_prime_UTR							MCRIP1
miR-210	DUSP2	-0.5	-33.7	0.01906	cds							GLB1L2
miR-210	HMG20B	-0.5	-32.4	0.019109	cds							MAST4
miR-210	USP24	-0.5	-29.2	0.019123	five_prime_UTR							KLF3
miR-210	DYNC1H1	-0.5	-29.7	0.019134	cds							ANAPC4
miR-210	GAS2L1	-0.5	-32.1	0.019142	five_prime_UTR							GNG7
miR-210	SHROOM1	-0.5	-32.2	0.019157	cds							CCDC71L
miR-210	MTOR	-0.5	-33.7	0.019215	three_prime_UTR							PHLDA3
miR-210	RGS9BP	-0.5	-30.9	0.019239	five_prime_UTR							WDSUB1
miR-210	EXD2	-0.5	-26.9	0.019318	five_prime_UTR							RALGAPA2
miR-210	SIAH2	-0.5	-30	0.019349	five_prime_UTR							MRFAP1
miR-210	N4BP1	-0.5	-36.2	0.019367	cds							CNP
miR-210	ZNF598	-0.5	-36.2	0.019367	cds							PIGM
miR-210	CLASP1	-0.5	-31.6	0.019517	cds							TRPM6
miR-210	KDELR2	-0.5	-29.2	0.01953	three_prime_UTR							VPS16
miR-210	ANKRD24	-0.5	-29.9	0.019564	three_prime_UTR							CENPV
miR-210	NPTN	-0.5	-27.9	0.019636	five_prime_UTR							TMEM198
miR-210	TTC9	-0.5	-28.6	0.019741	five_prime_UTR							ADAP2
miR-210	EIF4B	-0.5	-28.4	0.019792	five_prime_UTR							SLC16A14
miR-210	C9orf64	-0.5	-29	0.019906	five_prime_UTR							RTN4RL1
miR-210	SPATA18	-0.5	-30.7	0.019975	five_prime_UTR							RPS25
miR-210	STX11	-0.5	-28.2	0.020098	five_prime_UTR							ZNF324B
miR-210	C6orf132	-0.5	-27.9	0.020165	five_prime_UTR							SNX18
miR-210	FTCDNL1	-0.5	-31	0.020185	five_prime_UTR							ZNF132
miR-210	ARID5A	-0.5	-25.4	0.02019	five_prime_UTR							HSD17B7
miR-210	ZNF689	-0.5	-36.1	0.020202	five_prime_UTR							C11orf95
miR-210	TNFRSF21	-0.5	-29.2	0.020215	five_prime_UTR							DACT2
miR-210	G2E3	-0.5	-28.4	0.020404	five_prime_UTR							PTEN
miR-210	XPO6	-0.5	-32	0.020405	five_prime_UTR							TMEM245
miR-210	UHRF2	-0.5	-30.1	0.020408	five_prime_UTR							HABP4
miR-210	EIF4H	-0.5	-27.4	0.02047	five_prime_UTR							GFER
miR-210	RNF20	-0.5	-25.5	0.020519	five_prime_UTR							ALG6
miR-210	TBX20	-0.5	-33.8	0.020627	five_prime_UTR							TRIM39
miR-210	HPS6	-0.5	-26.7	0.020645	five_prime_UTR							ALYREF
miR-210	CD34	-0.5	-34.2	0.020705	cds							MMP11
miR-210	AXIN1	-0.5	-30.9	0.020806	five_prime_UTR							EGFR
miR-210	POLD1	-0.5	-29.1	0.020866	three_prime_UTR							TMEM263
miR-210	SLC22A15	-0.5	-26.4	0.020908	five_prime_UTR							ABHD3
miR-210	PLIN3	-0.5	-25	0.020966	five_prime_UTR							NSL1
miR-210	WDR26	-0.5	-30	0.021039	cds							ELP1
miR-210	CHST14	-0.5	-28.7	0.021302	five_prime_UTR							ANKK1
miR-210	DPH7	-0.5	-26.8	0.021374	five_prime_UTR							VAV1
miR-210	PLEKHG6	-0.5	-27.2	0.021499	five_prime_UTR							MFSD2A
miR-210	ABCA2	-0.5	-32.4	0.021513	three_prime_UTR							TMEM248
miR-210	SSC4D	-0.5	-35.5	0.021521	cds							GPS1
miR-210	VTCN1	-0.5	-33.1	0.021597	cds							RUSC1
miR-210	SLC25A4	-0.5	-26.1	0.021613	five_prime_UTR							ARSG
miR-210	NUAK2	-0.5	-26.4	0.021618	five_prime_UTR							TECR
miR-210	ZNF483	-0.5	-28.7	0.021633	five_prime_UTR							STK32C
miR-210	MTSS1	-0.5	-31.4	0.021634	five_prime_UTR							EPC2
miR-210	PRRG1	-0.5	-26.7	0.021643	five_prime_UTR							UBE2M
miR-210	MVK	-0.5	-29.8	0.021654	five_prime_UTR							OSBPL1A
miR-210	ELOVL7	-0.5	-28.1	0.021702	five_prime_UTR							DHRS7
miR-210	IQCN	-0.5	-30.8	0.021772	cds							ZBTB20
miR-210	PDRG1	-0.5	-25.3	0.021824	five_prime_UTR							SLC4A3
miR-210	CALM3	-0.5	-27.3	0.021857	three_prime_UTR							ANKRD16
miR-210	SLC6A17	-0.5	-31.1	0.021875	five_prime_UTR							PSMD1
miR-210	CXCL2	-0.5	-29.8	0.021884	cds							SDHAF2
miR-210	CXCL3	-0.5	-29.8	0.021884	cds							OXSR1
miR-210	IDE	-0.5	-34.7	0.021897	cds							BLOC1S3
miR-210	RELL2	-0.5	-34.4	0.0219	five_prime_UTR							ATG9B
miR-210	LILRB5	-0.5	-25.1	0.021908	five_prime_UTR							FRA10AC1
miR-210	RASL11B	-0.5	-32.6	0.021944	cds							MBNL2
miR-210	IBA57	-0.5	-33.8	0.022011	cds							SART1
miR-210	ATG16L2	-0.5	-31.2	0.022136	cds							TRNT1
miR-210	FAM151B	-0.5	-27.3	0.02217	five_prime_UTR							WNK3
miR-210	VPS50	-0.5	-33.5	0.022197	cds							CASKIN2
miR-210	BAIAP3	-0.5	-33.4	0.022229	three_prime_UTR							P2RX6
miR-210	JOSD2	-0.5	-27.7	0.022258	three_prime_UTR							CBWD2
miR-210	SLC27A4	-0.5	-29.7	0.022303	five_prime_UTR							KLF6
miR-210	FANCE	-0.5	-32.6	0.022403	three_prime_UTR							SLC12A9
miR-210	SAMD1	-0.5	-34.4	0.022486	cds							MASTL
miR-210	RAD9A	-0.5	-32	0.022572	three_prime_UTR							VPS4B
miR-210	FAM3C	-0.5	-27.9	0.022751	five_prime_UTR							KIF15
miR-210	TMEM147	-0.5	-29.8	0.022812	three_prime_UTR							ADCK2
miR-210	PTPN1	-0.5	-25.6	0.022928	three_prime_UTR							PDZD2
miR-210	ZNF628	-0.5	-35.8	0.022928	cds							FHL1
miR-210	MPDU1	-0.5	-29.8	0.023046	five_prime_UTR							SPTBN5
miR-210	GAB2	-0.5	-25.8	0.023087	five_prime_UTR							FFAR4
miR-210	SLC25A25	-0.5	-26.3	0.023116	five_prime_UTR							AGPAT2
miR-210	MAPKAPK2	-0.5	-29.7	0.023146	five_prime_UTR							HECA
miR-210	ENPP4	-0.5	-28.6	0.023154	five_prime_UTR							PDIA5
miR-210	IDNK	-0.5	-30.6	0.02321	cds							GAB1
miR-210	CDS2	-0.5	-28.7	0.023307	five_prime_UTR							RREB1
miR-210	GTPBP6	-0.5	-34.9	0.023326	cds							TNFAIP8L1
miR-210	BCAT2	-0.5	-33.1	0.023356	cds							PAN2
miR-210	CCDC102A	-0.5	-31.5	0.023379	three_prime_UTR							METTL26
miR-210	JUN	-0.5	-33.4	0.023428	five_prime_UTR							PLEKHF1
miR-210	SLC31A2	-0.5	-25.7	0.023446	five_prime_UTR							SLC5A10
miR-210	LAMC2	-0.5	-34.5	0.02367	cds							ZNF281
miR-210	GTF2H4	-0.5	-34.5	0.023744	cds							TBC1D10A
miR-210	ADNP2	-0.5	-28.4	0.023824	five_prime_UTR							LZTR1
miR-210	MCRIP1	-0.5	-31.6	0.023897	three_prime_UTR							GABARAPL1
miR-210	GLB1L2	-0.5	-27.8	0.024016	five_prime_UTR							TRIB1
miR-210	MAST4	-0.5	-29.3	0.024066	five_prime_UTR							CXCL5
miR-210	KLF3	-0.5	-29.4	0.024069	five_prime_UTR							HSDL1
miR-210	ANAPC4	-0.5	-25.4	0.024219	five_prime_UTR							CLINT1
miR-210	GNG7	-0.5	-28.1	0.024292	cds							MGAT3
miR-210	CCDC71L	-0.5	-32.2	0.024316	cds							WWC3
miR-210	PHLDA3	-0.5	-30.3	0.024462	five_prime_UTR							DDX20
miR-210	WDSUB1	-0.5	-26.9	0.024462	five_prime_UTR							MYL6B
miR-210	RALGAPA2	-0.5	-27.3	0.024605	five_prime_UTR							WTIP
miR-210	MRFAP1	-0.5	-31.9	0.024665	five_prime_UTR							SYTL5
miR-210	CNP	-0.5	-26.3	0.024801	five_prime_UTR							SLC1A2
miR-210	PIGM	-0.5	-28.7	0.024843	five_prime_UTR							NDUFAF4
miR-210	TRPM6	-0.5	-25.6	0.024861	five_prime_UTR							ADAMTSL1
miR-210	VPS16	-0.5	-26.7	0.024948	cds							GCHFR
miR-210	CENPV	-0.5	-31.2	0.025047	cds							RP9
miR-210	TMEM198	-0.5	-31.5	0.025062	five_prime_UTR							GPS2
miR-210	ADAP2	-0.5	-29.5	0.025089	cds							EYA2
miR-210	SLC16A14	-0.5	-34.7	0.025113	cds							TMEM102
miR-210	RTN4RL1	-0.5	-30.8	0.025114	five_prime_UTR							TNIP2
miR-210	RPS25	-0.5	-29.7	0.025227	three_prime_UTR							POLE3
miR-210	ZNF324B	-0.5	-27.6	0.025286	five_prime_UTR							COL1A1
miR-210	SNX18	-0.5	-27.8	0.025412	five_prime_UTR							MXI1
miR-210	ZNF132	-0.5	-31	0.02551	three_prime_UTR							TRABD
miR-210	HSD17B7	-0.5	-28.7	0.025535	cds							TACSTD2
miR-210	C11orf95	-0.5	-27	0.025558	five_prime_UTR							DESI2
miR-210	ARHGAP23	-0.5	-31.4	0.025646	cds							CSNK1G2
miR-210	DACT2	-0.5	-26.2	0.025851	five_prime_UTR							BRCC3
miR-210	PLXNA3	-0.5	-35	0.025937	cds							UBAP2
miR-210	PTEN	-0.5	-35.5	0.026017	three_prime_UTR							APCDD1
miR-210	TMEM245	-0.5	-35.5	0.026017	cds							GIT2
miR-210	HABP4	-0.5	-25.9	0.026052	five_prime_UTR							YEATS4
miR-210	GFER	-0.5	-31.6	0.026061	cds							GNB1L
miR-210	FAAP100	-0.5	-34.6	0.026197	three_prime_UTR							PMM2
miR-210	ALG6	-0.5	-29.4	0.026257	five_prime_UTR							MSL1
miR-210	TRIM39	-0.5	-31.3	0.026383	five_prime_UTR							POC1A
miR-210	AP3M2	-0.5	-27.3	0.026407	three_prime_UTR							ABCA7
miR-210	ALYREF	-0.5	-32.4	0.026499	cds							MAL
miR-210	MMP11	-0.5	-29.6	0.026532	cds							HSD17B14
miR-210	EGFR	-0.5	-28.7	0.026583	five_prime_UTR							NADK2
miR-210	TMEM263	-0.5	-29.7	0.026598	five_prime_UTR							PTPN2
miR-210	ABHD3	-0.5	-25.8	0.026656	five_prime_UTR							MLH3
miR-210	NSL1	-0.5	-26.3	0.026757	five_prime_UTR							MYLIP
miR-210	ELP1	-0.5	-29.3	0.026759	five_prime_UTR							TPP1
miR-210	ANKK1	-0.5	-25.7	0.026771	five_prime_UTR							CDT1
miR-210	VAV1	-0.5	-25.5	0.026879	five_prime_UTR							TST
miR-210	MFSD2A	-0.5	-30	0.026891	five_prime_UTR							QPCT
miR-210	TMEM248	-0.5	-28.6	0.026901	five_prime_UTR							MAP6D1
miR-210	GPS1	-0.5	-32	0.027101	five_prime_UTR							ALG2
miR-210	DET1	-0.5	-35.4	0.027135	three_prime_UTR							ZSCAN23
miR-210	NBEAL2	-0.5	-35.4	0.027135	cds							PANX1
miR-210	RUSC1	-0.5	-35.4	0.027135	cds							COQ10A
miR-210	SLC27A3	-0.5	-35.4	0.027135	cds							LRP5L
miR-210	ARSG	-0.5	-34.6	0.027328	cds							SMU1
miR-210	TECR	-0.5	-30.2	0.027402	five_prime_UTR							INTS1
miR-210	STK32C	-0.5	-29.9	0.027429	five_prime_UTR							POLR2A
miR-210	EPC2	-0.5	-28.4	0.027475	five_prime_UTR							TRNAU1AP
miR-210	UBE2M	-0.5	-31.1	0.027667	cds							ACER3
miR-210	OSBPL1A	-0.5	-32.6	0.027675	five_prime_UTR							USB1
miR-210	DHRS7	-0.5	-25.1	0.027753	five_prime_UTR							YIPF3
miR-210	ZBTB20	-0.5	-28.8	0.027779	cds							TCTEX1D4
miR-210	SLC4A3	-0.5	-27.6	0.027783	five_prime_UTR							EIF4A3
miR-210	ANKRD16	-0.5	-31	0.027816	five_prime_UTR							TMEM185A
miR-210	PSMD1	-0.5	-27.4	0.027857	five_prime_UTR							CTDSP2
miR-210	SDHAF2	-0.5	-25.6	0.027859	five_prime_UTR							MAP2K5
miR-210	OXSR1	-0.5	-32.3	0.027907	five_prime_UTR							NAXD
miR-210	BLOC1S3	-0.5	-31.4	0.027996	cds							ANKRD13D
miR-210	ATG9B	-0.5	-32.4	0.028035	cds							CCDC113
miR-210	FRA10AC1	-0.5	-28	0.028077	five_prime_UTR							BRD3OS
miR-210	MBNL2	-0.5	-33.3	0.028099	cds							C1orf198
miR-210	SART1	-0.5	-30.7	0.028202	cds							BTBD1
miR-210	PDGFA	-0.5	-30.1	0.028224	five_prime_UTR							SRCIN1
miR-210	TRNT1	-0.5	-35	0.028247	three_prime_UTR							PPM1H
miR-210	WNK3	-0.5	-30.3	0.02825	five_prime_UTR							ZBTB1
miR-210	CASKIN2	-0.5	-35.3	0.028301	cds							CHPF2
miR-210	CLIP2	-0.5	-35.3	0.028301	cds							TMOD2
miR-210	P2RX6	-0.5	-35.3	0.028301	three_prime_UTR							SETD2
miR-210	LRRC45	-0.5	-29.5	0.028448	three_prime_UTR							KIAA0513
miR-210	CBWD2	-0.5	-27.3	0.028543	five_prime_UTR							PRAF2
miR-210	KLF6	-0.5	-27.6	0.028559	five_prime_UTR							ST3GAL4
miR-210	SLC12A9	-0.5	-30	0.028726	three_prime_UTR							EXOC3
miR-210	MASTL	-0.5	-31.3	0.028902	five_prime_UTR							SPTLC2
miR-210	VPS4B	-0.5	-27.9	0.028905	five_prime_UTR							TUG1
miR-210	KIF15	-0.5	-26.6	0.028917	five_prime_UTR							CELSR1
miR-210	ZNF771	-0.5	-32.8	0.029066	cds							APPL1
miR-210	MSX2	-0.5	-32.2	0.029149	cds							GGCX
miR-210	ADCK2	-0.5	-29.8	0.029324	five_prime_UTR							PKN3
miR-210	PDZD2	-0.5	-31.6	0.029347	five_prime_UTR							ZNF217
miR-210	FHL1	-0.5	-30	0.029421	five_prime_UTR							TAB1
miR-210	SPTBN5	-0.5	-33.7	0.029755	cds							RNF139
miR-210	FFAR4	-0.5	-30.7	0.02985	three_prime_UTR							TMEM129
miR-210	WNT6	-0.5	-33.2	0.029858	cds							CMTM8
miR-210	AGPAT2	-0.5	-31.9	0.029986	cds							RRS1
miR-210	HECA	-0.5	-29.1	0.030098	five_prime_UTR							MAP4K2
miR-210	RTN4RL1	-0.5	-33.8	0.030136	cds							CYGB
miR-210	PDIA5	-0.5	-26.5	0.030188	three_prime_UTR							MRPL27
miR-210	TRMT61A	-0.5	-32.4	0.030369	cds							WHAMM
miR-210	GAB1	-0.5	-30.1	0.030387	five_prime_UTR							HUNK
miR-210	RREB1	-0.5	-35.1	0.030396	cds							TMEM143
miR-210	TNFAIP8L1	-0.5	-25.8	0.030489	five_prime_UTR							NPTX1
miR-210	PAN2	-0.5	-33.9	0.030607	three_prime_UTR							CDC42BPA
miR-210	METTL26	-0.5	-30.9	0.030701	cds							MAP1LC3A
miR-210	PLEKHF1	-0.5	-29.4	0.030764	five_prime_UTR							FOXP1
miR-210	SLC5A10	-0.5	-35.1	0.030781	three_prime_UTR							LRTOMT
miR-210	ZNF281	-0.5	-26	0.030789	five_prime_UTR							KIAA2013
miR-210	EIF1AX	-0.5	-27.5	0.030956	five_prime_UTR							LRRC58
miR-210	TBC1D10A	-0.5	-34.2	0.030984	cds							BRI3
miR-210	LZTR1	-0.5	-29.4	0.031063	cds							PIGN
miR-210	GABARAPL1	-0.5	-30.4	0.031152	five_prime_UTR							ZNF700
miR-210	TRIB1	-0.5	-30.8	0.031298	five_prime_UTR							PIGS
miR-210	CXCL5	-0.5	-29.3	0.031306	cds							ECHDC3
miR-210	HSDL1	-0.5	-26.9	0.031322	five_prime_UTR							TRAF3
miR-210	CLINT1	-0.5	-27.6	0.031455	five_prime_UTR							CLPP
miR-210	MGAT3	-0.5	-30.8	0.031478	five_prime_UTR							TAF1D
miR-210	WWC3	-0.5	-31.6	0.031534	five_prime_UTR							MLLT1
miR-210	DDX20	-0.5	-29.9	0.03164	cds							STK10
miR-210	MYL6B	-0.5	-28.3	0.031658	three_prime_UTR							MDFIC
miR-210	WTIP	-0.5	-33.6	0.031721	cds							CCM2
miR-210	SYTL5	-0.5	-30.3	0.031732	five_prime_UTR							FAN1
miR-210	SLC1A2	-0.5	-31	0.031765	five_prime_UTR							FAM131A
miR-210	NDUFAF4	-0.5	-29.5	0.031768	five_prime_UTR							PAK2
miR-210	ADAMTSL1	-0.5	-28.5	0.031833	five_prime_UTR							PLAA
miR-210	GCHFR	-0.5	-25.6	0.032027	five_prime_UTR							SHB
miR-210	RP9	-0.5	-31.4	0.032152	cds							SUB1
miR-210	GPS2	-0.5	-28.5	0.032227	five_prime_UTR							GNB1
miR-210	EYA2	-0.5	-29.5	0.03233	five_prime_UTR							ITGA6
miR-210	TMEM102	-0.5	-34.1	0.032347	cds							RFNG
miR-210	TNIP2	-0.5	-29.9	0.032351	five_prime_UTR							AGPS
miR-210	POLE3	-0.5	-34.2	0.032394	three_prime_UTR							SCYL1
miR-210	COL1A1	-0.5	-30.4	0.032599	cds							ZNF22
miR-210	MXI1	-0.5	-27.5	0.032617	five_prime_UTR							P2RY2
miR-210	TRABD	-0.5	-25.1	0.032663	five_prime_UTR							MAP2K2
miR-210	POLR2E	-0.5	-31.2	0.032664	cds							PCNX3
miR-210	TACSTD2	-0.5	-32.6	0.0327	cds							S100A11
miR-210	DESI2	-0.5	-27.6	0.032797	five_prime_UTR							NEURL4
miR-210	PSMD3	-0.5	-29.5	0.032894	three_prime_UTR							DST
miR-210	CSNK1G2	-0.5	-33.4	0.03291	cds							FAAH
miR-210	BRCC3	-0.5	-25.4	0.032999	five_prime_UTR							MVD
miR-210	UBAP2	-0.5	-32.9	0.033027	cds							DDX6
miR-210	APCDD1	-0.5	-29.2	0.033065	five_prime_UTR							SFRP1
miR-210	GIT2	-0.5	-25	0.033098	cds							CUEDC1
miR-210	YEATS4	-0.5	-28.3	0.03314	five_prime_UTR							DENND2A
miR-210	GNB1L	-0.5	-32.6	0.033145	cds							HIP1R
miR-210	PMM2	-0.5	-31.3	0.033228	cds							SCRIB
miR-210	MSL1	-0.5	-31.2	0.033379	five_prime_UTR							TMEM65
miR-210	RAB4A	-0.5	-29.3	0.033415	five_prime_UTR							TRPV6
miR-210	POC1A	-0.5	-33.3	0.033442	cds							GNA11
miR-210	ABCA7	-0.5	-34.9	0.033476	cds							DDB1
miR-210	MAL	-0.5	-25.6	0.033637	five_prime_UTR							MEGF6
miR-210	NANOS1	-0.5	-32.2	0.033774	cds							COASY
miR-210	SUN1	-0.5	-27.9	0.033952	three_prime_UTR							LIN54
miR-210	HSD17B14	-0.5	-28.9	0.034007	cds							MRPL57
miR-210	NADK2	-0.5	-33.5	0.034014	cds							LANCL2
miR-210	PTPN2	-0.5	-27.3	0.03415	five_prime_UTR							SLC25A6
miR-210	IQCN	-0.5	-27.6	0.034153	five_prime_UTR							GABPB2
miR-210	MLH3	-0.5	-27.6	0.034153	five_prime_UTR							KLLN
miR-210	MYLIP	-0.5	-27.9	0.034198	five_prime_UTR							STOM
miR-210	TPP1	-0.5	-34.3	0.034275	cds							SH3GLB1
miR-210	CDT1	-0.5	-34.2	0.034278	cds							HDAC6
miR-210	TST	-0.5	-32.2	0.034317	cds							JUND
miR-210	EFNA3	-0.5	-31.5	0.034333	cds							ATRAID
miR-210	QPCT	-0.5	-29.7	0.034373	cds							EXO1
miR-210	UBE2D3	-0.5	-28.1	0.034428	five_prime_UTR							DLEU7
miR-210	MAP6D1	-0.5	-30.9	0.034487	cds							ATRIP
miR-210	ALG2	-0.5	-33.3	0.034504	cds							ELP6
miR-210	ZSCAN23	-0.5	-29.9	0.034604	cds							NCCRP1
miR-210	PANX1	-0.5	-30.1	0.034625	five_prime_UTR							CAPZB
miR-210	COQ10A	-0.5	-31.6	0.034659	cds							MTFR1L
miR-210	LRP5L	-0.5	-29.4	0.034667	three_prime_UTR							YTHDF3
miR-210	SMU1	-0.5	-34.8	0.034763	three_prime_UTR							TRAP1
miR-210	INTS1	-0.5	-34.8	0.034909	cds							ADCK5
miR-210	POLR2A	-0.5	-34.8	0.034909	cds							PRPF19
miR-210	TRNAU1AP	-0.5	-34.8	0.034909	three_prime_UTR							SIGIRR
miR-210	ACER3	-0.5	-27.6	0.034974	five_prime_UTR							NCOA3
miR-210	GNB5	-0.5	-33.1	0.034986	cds							HMOX1
miR-210	ABCA7	-0.5	-29	0.035024	five_prime_UTR							RPS15
miR-210	USB1	-0.5	-31.1	0.035232	cds							PLEKHB2
miR-210	YIPF3	-0.5	-25.6	0.035271	five_prime_UTR							KIF22
miR-210	TCTEX1D4	-0.5	-31.2	0.035301	cds							NDUFS8
miR-210	EIF4A3	-0.5	-26.7	0.035314	five_prime_UTR							CHD1
miR-210	TMEM185A	-0.5	-26.1	0.035376	five_prime_UTR							ASAP2
miR-210	CTDSP2	-0.5	-28.5	0.035487	five_prime_UTR							C19orf53
miR-210	KLHL35	-0.5	-27.6	0.035801	five_prime_UTR							MAFK
miR-210	MAP2K5	-0.5	-31	0.035881	five_prime_UTR							RHOBTB2
miR-210	NAXD	-0.5	-25.9	0.036016	five_prime_UTR							ENGASE
miR-210	C3orf70	-0.5	-27.8	0.036035	five_prime_UTR							SLC25A43
miR-210	ANKRD13D	-0.5	-34.4	0.036276	cds							SMYD4
miR-210	CCDC113	-0.5	-27.1	0.036347	cds							VPS13D
miR-210	BRD3OS	-0.5	-34.7	0.036402	three_prime_UTR							GRID1
miR-210	C1orf198	-0.5	-32.4	0.03642	cds							CBX5
miR-210	DHX30	-0.5	-28.1	0.036517	three_prime_UTR							AZIN1
miR-210	BTBD1	-0.5	-25	0.036661	five_prime_UTR							FREM2
miR-210	SRCIN1	-0.5	-27.9	0.036682	five_prime_UTR							HSPBAP1
miR-210	PPM1H	-0.5	-33.6	0.036793	five_prime_UTR							KLHDC1
miR-210	ZBTB1	-0.5	-30.6	0.036806	five_prime_UTR							ABAT
miR-210	ZNF132	-0.5	-26.7	0.036824	cds							INHBB
miR-210	CHPF2	-0.5	-28.2	0.036924	cds							HENMT1
miR-210	TMOD2	-0.5	-29.4	0.036968	five_prime_UTR							FAM53B
miR-210	SETD2	-0.5	-34.2	0.036996	three_prime_UTR							CDH3
miR-210	KIAA0513	-0.5	-33.1	0.037023	cds							ZDHHC8
miR-210	PRAF2	-0.5	-30.4	0.037023	cds							SNPH
miR-210	ST3GAL4	-0.5	-27.4	0.037065	five_prime_UTR							VAMP8
miR-210	EXOC3	-0.5	-26.7	0.037204	five_prime_UTR							KCTD13
miR-210	SPTLC2	-0.5	-34.1	0.037228	cds							HSPA14
miR-210	TUG1	-0.5	-29.9	0.037244	cds							PIGK
miR-210	RPLP0	-0.5	-28.7	0.037417	five_prime_UTR							ZNF12
miR-210	CELSR1	-0.5	-29.8	0.037512	five_prime_UTR							EDEM1
miR-210	APPL1	-0.5	-26.4	0.037715	five_prime_UTR							OAZ2
miR-210	VPS26B	-0.5	-29.8	0.037774	five_prime_UTR							KIFC1
miR-210	GGCX	-0.5	-34.6	0.037799	cds							TRAM2
miR-210	PKN3	-0.5	-29.5	0.03792	five_prime_UTR							RSRC2
miR-210	INPP4A	-0.5	-31.9	0.037925	cds							THRA
miR-210	ZNF217	-0.5	-29.6	0.037926	five_prime_UTR							SCNN1A
miR-210	TAB1	-0.5	-34	0.03793	three_prime_UTR							SEMA4F
miR-210	DPYSL2	-0.5	-28.4	0.037939	five_prime_UTR							CDKN2D
miR-210	RNF139	-0.5	-27.6	0.038028	five_prime_UTR							TIMELESS
miR-210	RAB35	-0.5	-25	0.038036	five_prime_UTR							SEC61A2
miR-210	TMEM129	-0.5	-30	0.038413	five_prime_UTR							GORAB
miR-210	CMTM8	-0.5	-28.9	0.038798	cds							FAM221A
miR-210	RRS1	-0.5	-32.6	0.038973	cds							ETFA
miR-210	MAP4K2	-0.5	-34.5	0.039085	cds							TM9SF3
miR-210	CYGB	-0.5	-26.5	0.039381	five_prime_UTR							KCNK1
miR-210	MRPL27	-0.5	-27.6	0.039437	three_prime_UTR							SCRN3
miR-210	SUN1	-0.5	-31.7	0.039439	cds							NOSIP
miR-210	WHAMM	-0.5	-34.5	0.039579	cds							BUB1B
miR-210	HUNK	-0.5	-30.9	0.039597	five_prime_UTR							ARFGEF2
miR-210	TMEM143	-0.5	-33.3	0.039638	cds							ETAA1
miR-210	NPTX1	-0.5	-33.1	0.039719	cds							RTN3
miR-210	CDC42BPA	-0.5	-32.3	0.039892	cds							TMEM19
miR-210	MAP1LC3A	-0.5	-25.8	0.040206	five_prime_UTR							CAPN10
miR-210	FOXP1	-0.5	-30.6	0.04032	five_prime_UTR							COQ10B
miR-210	LRTOMT	-0.5	-30.6	0.04032	five_prime_UTR							RPGRIP1L
miR-210	KIAA2013	-0.5	-34.3	0.040325	cds							DAB2
miR-210	LRRC58	-0.5	-32	0.040533	five_prime_UTR							PCSK7
miR-210	BRI3	-0.5	-28.3	0.040572	cds							MTFP1
miR-210	PIGN	-0.5	-27.6	0.040573	three_prime_UTR							KIF1C
miR-210	ZNF700	-0.5	-25.9	0.040695	five_prime_UTR							SEC22B
miR-210	PIGS	-0.5	-28.2	0.040822	three_prime_UTR							ACTN4
miR-210	ECHDC3	-0.5	-31.9	0.040832	cds							MRPL33
miR-210	TRAF3	-0.5	-29.1	0.040959	five_prime_UTR							TGM2
miR-210	CLPP	-0.5	-31.6	0.041058	cds							RIPOR3
miR-210	LRRC45	-0.5	-28.7	0.041106	five_prime_UTR							TUBG1
miR-210	TAF1D	-0.5	-27	0.041141	five_prime_UTR							CIT
miR-210	FBRSL1	-0.5	-34.4	0.041267	cds							ZNF513
miR-210	MLLT1	-0.5	-34.4	0.041267	three_prime_UTR							TRIP12
miR-210	STK10	-0.5	-34.4	0.041267	three_prime_UTR							MCM4
miR-210	MDFIC	-0.5	-29.1	0.0413	five_prime_UTR							ZNF570
miR-210	CCM2	-0.5	-29.3	0.041463	three_prime_UTR							AMMECR1
miR-210	PACS2	-0.5	-29.9	0.041471	cds							RACK1
miR-210	FAN1	-0.5	-28	0.04167	five_prime_UTR							TAZ
miR-210	FAM131A	-0.5	-29.4	0.041819	five_prime_UTR							FUZ
miR-210	PAK2	-0.5	-28.5	0.041824	five_prime_UTR							FDPS
miR-210	PLAA	-0.5	-26.9	0.041835	five_prime_UTR							MAP7
miR-210	SHB	-0.5	-30.4	0.04188	five_prime_UTR							ROGDI
miR-210	SUB1	-0.5	-28.1	0.041987	five_prime_UTR							MAD2L2
miR-210	MAP10	-0.5	-32.7	0.042011	cds							CHCHD10
miR-210	GNB1	-0.5	-28.7	0.042085	five_prime_UTR							OCRL
miR-210	CLSTN1	-0.5	-33.6	0.0421	three_prime_UTR							ZNF717
miR-210	ITGA6	-0.5	-28	0.04217	five_prime_UTR							DENND1A
miR-210	RFNG	-0.5	-32.1	0.042388	cds							PPP2R1B
miR-210	AGPS	-0.5	-30.3	0.042539	cds							OTUD7B
miR-210	SCYL1	-0.5	-26.3	0.042539	three_prime_UTR							KCTD7
miR-210	ZNF22	-0.5	-25.9	0.042648	five_prime_UTR							YKT6
miR-210	P2RY2	-0.5	-32.5	0.042649	cds							CCNC
miR-210	MAP2K2	-0.5	-27.6	0.042869	five_prime_UTR							GCC2
miR-210	GTF3C5	-0.5	-32.2	0.042949	cds							FARP2
miR-210	PCNX3	-0.5	-30.1	0.042955	five_prime_UTR							NICN1
miR-210	PFKL	-0.5	-34.3	0.043026	three_prime_UTR							RASSF8
miR-210	S100A11	-0.5	-33.4	0.043486	five_prime_UTR							ARL14EP
miR-210	NEURL4	-0.5	-29.8	0.04351	three_prime_UTR							SLC24A1
miR-210	VWCE	-0.5	-30.7	0.043963	cds							SNRPB
miR-210	DST	-0.5	-27	0.043984	five_prime_UTR							BACE1
miR-210	PNCK	-0.5	-29.1	0.044044	three_prime_UTR							NUMA1
miR-210	FAAH	-0.5	-27.8	0.044113	three_prime_UTR							CLCN7
miR-210	MVD	-0.5	-32.6	0.044165	cds							ARVCF
miR-210	DDX6	-0.5	-33.2	0.044411	cds							NPL
miR-210	SFRP1	-0.5	-28.3	0.044415	five_prime_UTR							PTGER3
miR-210	CUEDC1	-0.5	-29.8	0.044594	five_prime_UTR							CLDN23
miR-210	DENND2A	-0.5	-29.2	0.044759	five_prime_UTR							TBK1
miR-210	HIP1R	-0.5	-30.6	0.044815	five_prime_UTR							CIP2A
miR-210	WTIP	-0.5	-27.1	0.044818	five_prime_UTR							CHFR
miR-210	ZDHHC24	-0.5	-30.4	0.044845	cds							AKAP11
miR-210	SCRIB	-0.5	-34.2	0.044858	cds							SREBF1
miR-210	TMEM65	-0.5	-30.9	0.04503	cds							ST7
miR-210	TRPV6	-0.5	-28.6	0.045064	cds							STX5
miR-210	GNA11	-0.5	-28	0.045223	five_prime_UTR							SLC7A6
miR-210	SLC35A1	-0.5	-26.3	0.045283	five_prime_UTR							GJA5
miR-210	DDB1	-0.5	-33.2	0.045296	cds							NAT9
miR-210	MEGF6	-0.5	-27.4	0.04534	five_prime_UTR							EEF1B2
miR-210	COASY	-0.5	-27.8	0.045342	cds							ELMOD3
miR-210	LIN54	-0.5	-28.8	0.04536	five_prime_UTR							CLASRP
miR-210	MRPL57	-0.5	-28.2	0.045518	cds							CNNM2
miR-210	LANCL2	-0.5	-30.2	0.045545	five_prime_UTR							SLC25A22
miR-210	SLC25A6	-0.5	-29.4	0.045547	three_prime_UTR							CALU
miR-210	GABPB2	-0.5	-32.9	0.04557	cds							CORO1B
miR-210	KLLN	-0.5	-31.4	0.045669	three_prime_UTR							RPN1
miR-210	STOM	-0.5	-27.7	0.045732	three_prime_UTR							ANKRD10
miR-210	SH3GLB1	-0.5	-28.4	0.04575	five_prime_UTR							PRMT5
miR-210	HDAC6	-0.5	-26	0.045913	five_prime_UTR							FAM120C
miR-210	JUND	-0.5	-31	0.045957	three_prime_UTR							SLC9A6
miR-210	ATRAID	-0.5	-28.5	0.046073	five_prime_UTR							ILF3
miR-210	EXO1	-0.5	-30	0.04619	five_prime_UTR							DDX27
miR-210	DLEU7	-0.5	-28	0.046219	five_prime_UTR							INSIG2
miR-210	GPR27	-0.5	-26.7	0.046224	five_prime_UTR							PLPBP
miR-210	ATRIP	-0.5	-25.2	0.0463	five_prime_UTR							CTSD
miR-210	ELP6	-0.5	-25.2	0.0463	five_prime_UTR							VAPA
miR-210	PLCXD3	-0.5	-31.8	0.046392	cds							HIGD1A
miR-210	NCCRP1	-0.5	-31.3	0.046561	cds							FAM168A
miR-210	CAPZB	-0.5	-31	0.046679	three_prime_UTR							CDK2
miR-210	GLDN	-0.5	-33.5	0.046752	cds							SLC45A4
miR-210	RAB35	-0.5	-34.1	0.046767	three_prime_UTR							ASRGL1
miR-210	MTFR1L	-0.5	-28	0.046801	five_prime_UTR							TGS1
miR-210	YTHDF3	-0.5	-28.9	0.046888	five_prime_UTR							PTPN23
miR-210	TRAP1	-0.5	-26.4	0.046893	cds							DBP
miR-210	ADCK5	-0.5	-29.8	0.046913	three_prime_UTR							POLRMT
miR-210	PRPF19	-0.5	-26.8	0.046923	five_prime_UTR							MOSPD1
miR-210	SIGIRR	-0.5	-28.9	0.047075	cds							MARVELD2
miR-210	NCOA3	-0.5	-27.2	0.047219	five_prime_UTR							ZFAND6
miR-210	HMOX1	-0.5	-30	0.047628	cds							SPACA6
miR-210	RPS15	-0.5	-25.7	0.047629	five_prime_UTR							ARFGAP2
miR-210	PLEKHB2	-0.5	-30	0.047725	five_prime_UTR							PGRMC2
miR-210	KIF22	-0.5	-33.7	0.047855	cds							CTDP1
miR-210	NDUFS8	-0.5	-28.7	0.04786	cds							TATDN3
miR-210	FFAR4	-0.5	-32.1	0.047864	cds							DIP2B
miR-210	SPTBN2	-0.5	-29.8	0.047874	five_prime_UTR							PLCXD2
miR-210	CHD1	-0.5	-30.3	0.04792	five_prime_UTR							MPST
miR-210	ASAP2	-0.5	-28.4	0.04798	five_prime_UTR							FASN
miR-210	C19orf53	-0.5	-28	0.048016	cds							POLR3GL
miR-210	MAFK	-0.5	-27.3	0.048086	five_prime_UTR							TMCO4
miR-210	PCGF3	-0.5	-29.4	0.048223	five_prime_UTR							ANGEL2
miR-210	RHOBTB2	-0.5	-27.8	0.048366	five_prime_UTR							PPP1R9B
miR-210	SSBP4	-0.5	-26	0.048503	five_prime_UTR							CLCN6
miR-210	ENGASE	-0.5	-27.8	0.048643	three_prime_UTR							RANBP2
miR-210	CELSR1	-0.5	-34	0.048754	cds							DNAJB9
miR-210	SLC25A43	-0.5	-34	0.048754	three_prime_UTR							C11orf91
miR-210	SMYD4	-0.5	-26.5	0.048766	five_prime_UTR							ZFYVE9
miR-210	VPS13D	-0.5	-26.1	0.048936	five_prime_UTR							PEX6
miR-210	GRID1	-0.5	-28.9	0.048957	five_prime_UTR							PSMA5
miR-210	CBX5	-0.5	-25.9	0.049034	five_prime_UTR							SYNCRIP
miR-210	SEMA7A	-0.5	-32.7	0.049077	three_prime_UTR							CEP55
miR-210	AZIN1	-0.5	-30.1	0.049232	five_prime_UTR							ZNF622
miR-210	FREM2	-0.5	-27.6	0.049284	five_prime_UTR							NIPAL1
miR-210	HSPBAP1	-0.5	-28.4	0.049328	three_prime_UTR							HBG2
miR-210	KLHDC1	-0.5	-31.7	0.049439	three_prime_UTR							ABL2
miR-210	ABAT	-0.5	-26.3	0.049481	five_prime_UTR							FBXL16
miR-210	INHBB	-0.5	-32.4	0.04959	cds							DBR1
miR-210	HENMT1	-0.5	-27.2	0.049611	five_prime_UTR							EHF
miR-210	FAM53B	-0.5	-29.8	0.049667	five_prime_UTR							UBE2H
miR-210	CDH3	-0.5	-31.3	0.049692	three_prime_UTR							PLK2
miR-210	ZDHHC8	-0.5	-29.8	0.049806	cds							ABTB1
miR-210	KLRG2	-0.5	-32.4	0.049927	cds							CDC20
miR-193b	SNPH	-0.5	-45.5	4e-06	five_prime_UTR							SPRYD7
miR-193b	VAMP8	-0.5	-36.6	0.00012	five_prime_UTR							MAPK1
miR-193b	KCTD13	-0.5	-37	0.000126	five_prime_UTR							LAMTOR5
miR-193b	HSPA14	-0.5	-34.2	0.000136	five_prime_UTR							CAV2
miR-193b	PIGK	-0.5	-28.6	0.000142	five_prime_UTR							SEC16A
miR-193b	ZNF12	-0.5	-37	0.000146	five_prime_UTR							NRAS
miR-193b	EDEM1	-0.5	-30.7	0.000206	five_prime_UTR							COPB2
miR-193b	TMEM222	-0.5	-30.7	0.00023	five_prime_UTR							IRF6
miR-193b	OAZ2	-0.5	-36.6	0.000306	five_prime_UTR							ZBTB25
miR-193b	SEL1L3	-0.5	-34.6	0.000337	five_prime_UTR							ZNF302
miR-193b	KIFC1	-0.5	-34.6	0.000398	five_prime_UTR							SOWAHB
miR-193b	TRAM2	-0.5	-33.9	0.000447	five_prime_UTR							VSTM2L
miR-193b	RSRC2	-0.5	-31.4	0.000492	five_prime_UTR							SOCS2
miR-193b	THRA	-0.5	-38.3	0.000626	five_prime_UTR							NENF
miR-193b	GNA11	-0.5	-35.9	0.00072	five_prime_UTR							RNF181
miR-193b	SCNN1A	-0.5	-35	0.000749	cds							RABL6
miR-193b	SLC25A10	-0.5	-34	0.000799	five_prime_UTR							AHDC1
miR-193b	TMEM70	-0.5	-36.2	0.000842	cds							GBF1
miR-193b	SEMA4F	-0.5	-32.8	0.000888	five_prime_UTR							C4orf19
miR-193b	CDKN2D	-0.5	-35.9	0.000922	five_prime_UTR							CTTN
miR-193b	PRELID2	-0.5	-28.4	0.001019	five_prime_UTR							SELENON
miR-193b	TIMELESS	-0.5	-33.2	0.001067	five_prime_UTR							EML4
miR-193b	SEC61A2	-0.5	-32.5	0.001085	five_prime_UTR							KAT5
miR-193b	KIAA2013	-0.5	-33.4	0.001097	five_prime_UTR							MMP14
miR-193b	TBX20	-0.5	-40.1	0.001123	five_prime_UTR							SERP1
miR-193b	KATNBL1	-0.5	-32.6	0.001168	five_prime_UTR							TNS4
miR-193b	GORAB	-0.5	-30.4	0.001192	five_prime_UTR							RRAD
miR-193b	FAM221A	-0.5	-30.2	0.00121	five_prime_UTR							TM4SF1
miR-193b	ETFA	-0.5	-29.8	0.001228	five_prime_UTR							ZNF865
miR-193b	TM9SF3	-0.5	-32.9	0.001237	five_prime_UTR							ARFGAP1
miR-193b	KCNK1	-0.5	-28.9	0.001279	five_prime_UTR							SLC9A1
miR-193b	SCRN3	-0.5	-30.4	0.001318	five_prime_UTR							TMEM182
miR-193b	NOSIP	-0.5	-27.1	0.001384	five_prime_UTR							PTGR2
miR-193b	BUB1B	-0.5	-32.9	0.001578	five_prime_UTR							BCL7C
miR-193b	ARFGEF2	-0.5	-32.4	0.001671	five_prime_UTR							ERN1
miR-193b	ETAA1	-0.5	-35.1	0.001673	cds							TRMT112
miR-193b	RTN3	-0.5	-32.6	0.001721	five_prime_UTR							FKTN
miR-193b	TMEM19	-0.5	-39.1	0.001727	cds							PITPNA
miR-193b	CAPN10	-0.5	-28.6	0.001745	cds							KCTD11
miR-193b	LRRC24	-0.5	-29.5	0.00175	three_prime_UTR							LRRK1
miR-193b	COQ10B	-0.5	-31.3	0.001751	five_prime_UTR							SLC30A5
miR-193b	RPGRIP1L	-0.5	-28.3	0.001752	five_prime_UTR							ZIM2
miR-193b	DAB2	-0.5	-34.3	0.00178	cds							PTPN11
miR-193b	PCSK7	-0.5	-32.2	0.001866	five_prime_UTR							RHEB
miR-193b	MTFP1	-0.5	-33.6	0.001873	five_prime_UTR							URB1
miR-193b	KIF1C	-0.5	-34.7	0.002028	five_prime_UTR							KRBA1
miR-193b	LRP5L	-0.5	-36.1	0.002069	five_prime_UTR							ATG13
miR-193b	ASTN2	-0.5	-30.3	0.002279	cds							ARHGEF17
miR-193b	SEC22B	-0.5	-30.8	0.002366	five_prime_UTR							TMEM168
miR-193b	RRS1	-0.5	-38.7	0.002396	cds							INO80E
miR-193b	ACTN4	-0.5	-29.3	0.00254	five_prime_UTR							GTF3C2
miR-193b	MRPL33	-0.5	-27.5	0.002584	five_prime_UTR							IP6K1
miR-193b	TGM2	-0.5	-27.5	0.002584	five_prime_UTR							EML1
miR-193b	NSUN2	-0.5	-27.7	0.002588	five_prime_UTR							CCDC97
miR-193b	RIPOR3	-0.5	-34.8	0.0026	five_prime_UTR							GAMT
miR-193b	TUBG1	-0.5	-27	0.002764	five_prime_UTR							NPRL2
miR-193b	CIT	-0.5	-26.8	0.002872	five_prime_UTR							NSUN4
miR-193b	ZNF513	-0.5	-33.7	0.002881	five_prime_UTR							IFT20
miR-193b	TRIP12	-0.5	-31.4	0.002903	five_prime_UTR							SND1
miR-193b	MCM4	-0.5	-30.7	0.002919	five_prime_UTR							VPS18
miR-193b	ZNF570	-0.5	-33.4	0.003016	five_prime_UTR							TMEM69
miR-193b	AMMECR1	-0.5	-37.8	0.003079	cds							TMEM14A
miR-193b	TUBGCP3	-0.5	-36.7	0.00327	cds							SEC13
miR-193b	RACK1	-0.5	-29.2	0.003291	five_prime_UTR							KIAA1614
miR-193b	TAZ	-0.5	-33.3	0.003395	five_prime_UTR							LYSMD4
miR-193b	UBE3D	-0.5	-29.7	0.003407	five_prime_UTR							TCN2
miR-193b	TPRA1	-0.5	-33.5	0.003463	five_prime_UTR							IGSF22
miR-193b	TTPAL	-0.5	-29.9	0.003595	five_prime_UTR							TOM1L2
miR-193b	SLC5A10	-0.5	-31.6	0.003757	three_prime_UTR							ARFRP1
miR-193b	FUZ	-0.5	-38.2	0.003778	cds							EID2
miR-193b	ARF1	-0.5	-31.8	0.003832	five_prime_UTR							TTC7B
miR-193b	FDPS	-0.5	-33.8	0.003876	five_prime_UTR							DAP3
miR-193b	MAP7	-0.5	-32.1	0.003891	five_prime_UTR							TMEM141
miR-193b	ROGDI	-0.5	-26.9	0.00393	five_prime_UTR							RAB5C
miR-193b	MAD2L2	-0.5	-29.4	0.003981	five_prime_UTR							ANKRD50
miR-193b	CHCHD10	-0.5	-31.4	0.004186	three_prime_UTR							MAPK8IP1
miR-193b	OCRL	-0.5	-32.2	0.004389	five_prime_UTR							MID1IP1
miR-193b	ZNF717	-0.5	-30.4	0.004622	five_prime_UTR							LGALS8
miR-193b	DENND1A	-0.5	-31	0.004732	five_prime_UTR							VPS37A
miR-193b	SMG5	-0.5	-29.7	0.004781	five_prime_UTR							OXLD1
miR-193b	TMEM248	-0.5	-37.1	0.004803	three_prime_UTR							SRCAP
miR-193b	PPP2R1B	-0.5	-26	0.005038	cds							S100A7A
miR-193b	OTUD7B	-0.5	-32.7	0.005331	five_prime_UTR							HMGA1
miR-193b	KCTD7	-0.5	-36.1	0.005394	cds							RNF207
miR-193b	YKT6	-0.5	-30.2	0.005412	five_prime_UTR							ARMC7
miR-193b	CCNC	-0.5	-28.1	0.00567	five_prime_UTR							LCE2B
miR-193b	GCC2	-0.5	-27.4	0.005767	five_prime_UTR							EIF3A
miR-193b	FARP2	-0.5	-28.9	0.005882	five_prime_UTR							ZBTB4
miR-193b	NICN1	-0.5	-27.4	0.005919	five_prime_UTR							SDSL
miR-193b	LRRC24	-0.5	-29	0.006016	five_prime_UTR							SOD3
miR-193b	RASSF8	-0.5	-32.2	0.006055	five_prime_UTR							CHRNB1
miR-193b	ARL14EP	-0.5	-29.7	0.006072	five_prime_UTR							RMND5A
miR-193b	SLC24A1	-0.5	-37.7	0.006122	five_prime_UTR							SNX8
miR-193b	SNRPB	-0.5	-35.1	0.006164	cds							TMEM30A
miR-193b	BACE1	-0.5	-33.4	0.006373	five_prime_UTR							FLOT1
miR-193b	POLR2C	-0.5	-26.3	0.0064	five_prime_UTR							STK25
miR-193b	NUMA1	-0.5	-38.7	0.00651	cds							QPRT
miR-193b	CLCN7	-0.5	-25.6	0.00652	five_prime_UTR							PIM1
miR-193b	ARVCF	-0.5	-35.6	0.006546	three_prime_UTR							ESPL1
miR-193b	NPL	-0.5	-31.5	0.006606	five_prime_UTR							PDE8A
miR-193b	NEK2	-0.5	-29.2	0.006968	five_prime_UTR							AMIGO1
miR-193b	PTGER3	-0.5	-30.4	0.006987	five_prime_UTR							PABPC4
miR-193b	CLDN23	-0.5	-33.2	0.006993	five_prime_UTR							DLG3
miR-193b	EIF2AK3	-0.5	-30	0.007073	five_prime_UTR							MRPL40
miR-193b	TBK1	-0.5	-28.6	0.007101	five_prime_UTR							SNX14
miR-193b	CIP2A	-0.5	-26	0.007201	five_prime_UTR							KCNE3
miR-193b	CHFR	-0.5	-26.4	0.007244	five_prime_UTR							OGDH
miR-193b	PSMD1	-0.5	-35.1	0.007455	three_prime_UTR							STK16
miR-193b	PIM3	-0.5	-29.7	0.007496	five_prime_UTR							GOLGA3
miR-193b	SPAG4	-0.5	-29.5	0.007918	five_prime_UTR							IER5
miR-193b	AKAP11	-0.5	-29.5	0.008007	five_prime_UTR							ADAMTS1
miR-193b	SREBF1	-0.5	-35.3	0.008064	three_prime_UTR							C9orf116
miR-193b	ALPK1	-0.5	-33.9	0.008078	five_prime_UTR							METTL5
miR-193b	ST7	-0.5	-31.4	0.008174	five_prime_UTR							DRAM2
miR-193b	CUEDC1	-0.5	-27.3	0.008179	three_prime_UTR							GPR89B
miR-193b	STX5	-0.5	-28	0.008205	five_prime_UTR							RPS7
miR-193b	ZNF598	-0.5	-33.6	0.008591	three_prime_UTR							ROMO1
miR-193b	SLC7A6	-0.5	-38	0.008627	three_prime_UTR							ATM
miR-193b	GJA5	-0.5	-35.8	0.008628	cds							FOXP4
miR-193b	NAT9	-0.5	-26.9	0.008633	five_prime_UTR							CRYBG2
miR-193b	BMP2	-0.5	-32.1	0.008793	three_prime_UTR							ZDBF2
miR-193b	EEF1B2	-0.5	-28	0.008793	five_prime_UTR							DEXI
miR-193b	ELMOD3	-0.5	-36.5	0.008813	three_prime_UTR							BRAT1
miR-193b	ACTN4	-0.5	-29.9	0.008823	three_prime_UTR							ISCA2
miR-193b	CLASRP	-0.5	-27.1	0.008823	five_prime_UTR							PATL2
miR-193b	CNNM2	-0.5	-29.5	0.009015	five_prime_UTR							FBXL12
miR-193b	SLC25A22	-0.5	-32	0.009248	five_prime_UTR							RAB1B
miR-193b	CALU	-0.5	-28.7	0.0093	five_prime_UTR							B3GNT8
miR-193b	CORO1B	-0.5	-26.2	0.009362	five_prime_UTR							PSPH
miR-193b	ABHD6	-0.5	-32.2	0.009396	five_prime_UTR							PRKCH
miR-193b	GEN1	-0.5	-28	0.009397	five_prime_UTR							BRIP1
miR-193b	ARL4C	-0.5	-32.5	0.00997	five_prime_UTR							FANCG
miR-193b	DHX30	-0.5	-32.2	0.010052	five_prime_UTR							ELP3
miR-193b	NBEAL2	-0.5	-32.5	0.010093	cds							BDH1
miR-193b	RPN1	-0.5	-32.3	0.010201	three_prime_UTR							RGS19
miR-193b	ANKRD10	-0.5	-28.1	0.010365	five_prime_UTR							TGFBRAP1
miR-193b	ADAMTS13	-0.5	-31.8	0.010436	cds							SUPV3L1
miR-193b	PRMT5	-0.5	-29	0.01055	five_prime_UTR							TPM4
miR-193b	CNP	-0.5	-27.7	0.010633	five_prime_UTR							TMEM164
miR-193b	FAM120C	-0.5	-36.1	0.01067	cds							EXD3
miR-193b	SLC9A6	-0.5	-31.6	0.010797	five_prime_UTR							PRELID1
miR-193b	SLC4A3	-0.5	-37	0.01082	cds							RAB5A
miR-193b	CLDN16	-0.5	-32.7	0.010946	five_prime_UTR							IL24
miR-193b	SLC35A1	-0.5	-28.8	0.011016	five_prime_UTR							DNTTIP2
miR-193b	ILF3	-0.5	-30.9	0.011487	five_prime_UTR							GNAS
miR-193b	DDX27	-0.5	-32	0.011791	cds							KRT5
miR-193b	SLC5A10	-0.5	-32.9	0.011794	five_prime_UTR							KLF16
miR-193b	INSIG2	-0.5	-29.3	0.011872	five_prime_UTR							NUP98
miR-193b	PLPBP	-0.5	-25.3	0.011984	five_prime_UTR							RACGAP1
miR-193b	CTSD	-0.5	-33.8	0.012103	three_prime_UTR							ZNF572
miR-193b	PPA1	-0.5	-26.8	0.012263	five_prime_UTR							CD46
miR-193b	VAPA	-0.5	-29.8	0.012392	five_prime_UTR							DDX49
miR-193b	MAST2	-0.5	-31.8	0.012466	five_prime_UTR							FGF11
miR-193b	GOLGA4	-0.5	-31.3	0.012562	five_prime_UTR							ZC3H3
miR-193b	HIGD1A	-0.5	-25.8	0.012662	five_prime_UTR							GTF3C1
miR-193b	TMEM198	-0.5	-32.8	0.012888	five_prime_UTR							ZNF395
miR-193b	FAM168A	-0.5	-31.7	0.012891	three_prime_UTR							XKR8
miR-193b	STX5	-0.5	-32.9	0.013133	three_prime_UTR							SPSB2
miR-193b	CDK2	-0.5	-37	0.013207	three_prime_UTR							FAM234A
miR-193b	SLC45A4	-0.5	-29.1	0.013229	cds							TMEM266
miR-193b	ASRGL1	-0.5	-35	0.013316	three_prime_UTR							NWD1
miR-193b	FBXW5	-0.5	-35.6	0.013461	three_prime_UTR							CUTA
miR-193b	RASGRP2	-0.5	-29.4	0.01373	three_prime_UTR							OGFR
miR-193b	ASCC2	-0.5	-27.8	0.013954	five_prime_UTR							ACTL6A
miR-193b	TSPYL2	-0.5	-27.5	0.013954	five_prime_UTR							NIPSNAP2
miR-193b	TGS1	-0.5	-28.4	0.014209	five_prime_UTR							ZFP14
miR-193b	PTPN23	-0.5	-28.8	0.014305	cds							KCNQ1
miR-193b	DUSP1	-0.5	-33	0.014505	three_prime_UTR							ARID2
miR-193b	DBP	-0.5	-34.3	0.01465	cds							SMC3
miR-193b	POLRMT	-0.5	-36.7	0.015004	cds							ZNF597
miR-193b	MOSPD1	-0.5	-27.8	0.01504	five_prime_UTR							NAPA
miR-193b	MARVELD2	-0.5	-36	0.015148	cds							CCT3
miR-193b	ZFAND6	-0.5	-32.7	0.015158	cds							ARHGEF2
miR-193b	RAB35	-0.5	-26.5	0.015191	five_prime_UTR							HNRNPU
miR-193b	CCNA2	-0.5	-29.6	0.015267	five_prime_UTR							ZNF346
miR-193b	SPACA6	-0.5	-31.5	0.015337	cds							SLC13A3
miR-193b	ARFGAP2	-0.5	-29.8	0.015438	five_prime_UTR							ARFGAP3
miR-193b	CCM2	-0.5	-31.2	0.015614	three_prime_UTR							POLR2J
miR-193b	SMG9	-0.5	-36.6	0.015655	three_prime_UTR							SLAIN2
miR-193b	PGRMC2	-0.5	-33.2	0.015788	cds							AVL9
miR-193b	CTDP1	-0.5	-27.6	0.015829	five_prime_UTR							SURF1
miR-193b	KIAA2013	-0.5	-33.1	0.015838	three_prime_UTR							CALCOCO1
miR-193b	TATDN3	-0.5	-26.1	0.015992	five_prime_UTR							EFCAB14
miR-193b	DIP2B	-0.5	-27.8	0.016278	five_prime_UTR							ZSCAN2
miR-193b	PLCXD2	-0.5	-32.2	0.016474	five_prime_UTR							ZNF264
miR-193b	MPST	-0.5	-27.9	0.016929	five_prime_UTR							CCNH
miR-193b	FASN	-0.5	-33.3	0.017081	three_prime_UTR							PASK
miR-193b	POLR3GL	-0.5	-32.6	0.017149	cds							BPGM
miR-193b	TMCO4	-0.5	-29.2	0.017157	five_prime_UTR							HDAC11
miR-193b	ANGEL2	-0.5	-30.3	0.017305	five_prime_UTR							NME4
miR-193b	MAP3K10	-0.5	-32.3	0.017355	five_prime_UTR							ZSWIM4
miR-193b	PPP1R9B	-0.5	-32	0.017364	five_prime_UTR							STMN1
miR-193b	GAS2L1	-0.5	-32.2	0.017478	five_prime_UTR							GLYR1
miR-193b	CLCN6	-0.5	-27.9	0.017517	five_prime_UTR							ACVR2B
miR-193b	RANBP2	-0.5	-26.9	0.017673	five_prime_UTR							AGBL5
miR-193b	DNAJB9	-0.5	-29.2	0.017799	five_prime_UTR							GATA3
miR-193b	SLC45A4	-0.5	-29.9	0.017844	five_prime_UTR							PSMB7
miR-193b	C11orf91	-0.5	-32.1	0.017884	cds							FGD2
miR-193b	HSPA13	-0.5	-29	0.017997	five_prime_UTR							UVRAG
miR-193b	KCTD18	-0.5	-31.7	0.018159	five_prime_UTR							CCDC77
miR-193b	MAST4	-0.5	-29.8	0.018198	five_prime_UTR							DDX3X
miR-193b	ZFYVE9	-0.5	-31.2	0.018258	five_prime_UTR							ZNF888
miR-193b	HABP4	-0.5	-34.6	0.018449	cds							SWAP70
miR-193b	PEX6	-0.5	-31.3	0.01855	three_prime_UTR							ATP5PF
miR-193b	OVOL1	-0.5	-29.9	0.018567	five_prime_UTR							ADAMTS20
miR-193b	E2F1	-0.5	-34.6	0.01874	three_prime_UTR							CORIN
miR-193b	PSMA5	-0.5	-26.6	0.018769	five_prime_UTR							EEF1AKMT2
miR-193b	SYNCRIP	-0.5	-29.4	0.019021	five_prime_UTR							KLHL22
miR-193b	EAF2	-0.5	-26.1	0.019555	five_prime_UTR							MRPS2
miR-193b	SHROOM1	-0.5	-32.3	0.01967	three_prime_UTR							FABP3
miR-193b	CEP55	-0.5	-29.9	0.01993	five_prime_UTR							IQCD
miR-193b	BTBD19	-0.5	-33.2	0.020413	cds							RAD51B
miR-193b	ZNF622	-0.5	-26.9	0.020496	five_prime_UTR							C3orf18
miR-193b	NIPAL1	-0.5	-34.3	0.020514	five_prime_UTR							CACFD1
miR-193b	HBG2	-0.5	-30.9	0.020548	cds							LEP
miR-193b	ABL2	-0.5	-29.3	0.020755	five_prime_UTR							CDH5
miR-193b	FBXL16	-0.5	-29.6	0.020823	five_prime_UTR							PITPNM2
miR-193b	DBR1	-0.5	-26.6	0.021307	five_prime_UTR							DDI2
miR-193b	EHF	-0.5	-33.2	0.02139	cds							TGM1
miR-193b	UBE2H	-0.5	-30.5	0.021498	five_prime_UTR							ARHGEF10L
miR-193b	ABL2	-0.5	-35.1	0.021527	cds							NLRP2
miR-193b	SUMF2	-0.5	-29.6	0.021537	five_prime_UTR							ZNF629
miR-193b	PLK2	-0.5	-26.6	0.021632	five_prime_UTR							MCM2
miR-193b	ABTB1	-0.5	-27.6	0.022301	cds							COPG1
miR-193b	CDC20	-0.5	-34.8	0.022343	cds							KIAA0232
miR-193b	SPRYD7	-0.5	-25.9	0.022435	five_prime_UTR							CCR7
miR-193b	MAPK1	-0.5	-32.2	0.022546	three_prime_UTR							STYK1
miR-193b	NUDT1	-0.5	-30.9	0.022646	cds							SSH1
miR-193b	LAMTOR5	-0.5	-27	0.022754	five_prime_UTR							NCAPG
miR-193b	CAV2	-0.5	-31	0.022816	cds							ARAF
miR-193b	ZNF132	-0.5	-27.5	0.022819	cds							NABP2
miR-193b	CAPN10	-0.5	-30.5	0.022856	three_prime_UTR							POLR3A
miR-193b	SEC16A	-0.5	-35.7	0.022929	cds							TATDN2
miR-193b	VWCE	-0.5	-35.7	0.022929	three_prime_UTR							MMACHC
miR-193b	NRAS	-0.5	-26.6	0.022948	five_prime_UTR							RBM22
miR-193b	COPB2	-0.5	-25.9	0.023275	five_prime_UTR							HACD3
miR-193b	IRF6	-0.5	-29	0.023276	five_prime_UTR							SGPL1
miR-193b	SHROOM1	-0.5	-31.7	0.023289	cds							VPS25
miR-193b	SESN2	-0.5	-35.1	0.023297	three_prime_UTR							DHRS12
miR-193b	KLLN	-0.5	-33.5	0.023301	five_prime_UTR							ZNF285
miR-193b	MAPKAPK2	-0.5	-29.6	0.023349	five_prime_UTR							ZNF484
miR-193b	ATRIP	-0.5	-26.3	0.023783	five_prime_UTR							POLN
miR-193b	TACSTD2	-0.5	-32.5	0.023847	five_prime_UTR							KMT2A
miR-193b	ZBTB25	-0.5	-30.6	0.023909	three_prime_UTR							BANP
miR-193b	ZNF302	-0.5	-29.1	0.024256	five_prime_UTR							ENO3
miR-193b	RPS6KB2	-0.5	-25.1	0.024289	five_prime_UTR							MPV17L2
miR-193b	SOWAHB	-0.5	-29.2	0.024294	five_prime_UTR							EFR3B
miR-193b	VSTM2L	-0.5	-28.5	0.024469	five_prime_UTR							ZNF615
miR-193b	SOCS2	-0.5	-31.5	0.024821	cds							ZNF445
miR-193b	NENF	-0.5	-35.5	0.024953	three_prime_UTR							NDUFA7
miR-193b	RNF181	-0.5	-30.3	0.025091	cds							PIN1
miR-193b	PXMP4	-0.5	-31.7	0.025126	cds							B4GALT1
miR-193b	HMG20B	-0.5	-31.7	0.025138	cds							ZC3H11A
miR-193b	RABL6	-0.5	-28.6	0.02563	five_prime_UTR							ZDHHC13
miR-193b	UBE2M	-0.5	-29.9	0.025746	three_prime_UTR							DHDDS
miR-193b	AHDC1	-0.5	-35.4	0.026031	cds							ACADM
miR-193b	GBF1	-0.5	-30.9	0.026576	five_prime_UTR							PSMD13
miR-193b	CDC14B	-0.5	-30.4	0.027057	five_prime_UTR							TCL1B
miR-193b	TGS1	-0.5	-31.4	0.027068	cds							AP5B1
miR-193b	DDX17	-0.5	-28.3	0.02719	cds							FCAR
miR-193b	C4orf19	-0.5	-32.8	0.027499	cds							MAN1A2
miR-193b	CTTN	-0.5	-34.4	0.027657	cds							LONP1
miR-193b	SELENON	-0.5	-31	0.027769	three_prime_UTR							METTL27
miR-193b	EML4	-0.5	-28.5	0.027786	five_prime_UTR							PRDX4
miR-193b	KAT5	-0.5	-30.1	0.028161	three_prime_UTR							NDUFA8
miR-193b	HNRNPD	-0.5	-29.1	0.028277	five_prime_UTR							IVD
miR-193b	MMP14	-0.5	-34.7	0.02836	three_prime_UTR							FASTKD3
miR-193b	DDX20	-0.5	-30	0.028908	cds							CYSRT1
miR-193b	UBE2B	-0.5	-26.3	0.029266	cds							ZNRF1
miR-193b	SERP1	-0.5	-29.5	0.029286	five_prime_UTR							B3GNTL1
miR-193b	TNS4	-0.5	-27.3	0.029347	five_prime_UTR							PDGFRL
miR-193b	RRAD	-0.5	-29.8	0.029465	three_prime_UTR							PPP4R1
miR-193b	TM4SF1	-0.5	-31.2	0.029536	cds							STARD7
miR-193b	KIFC1	-0.5	-35.1	0.029545	cds							FRAS1
miR-193b	RECQL4	-0.5	-34.5	0.029839	cds							MAP7D1
miR-193b	WIPI2	-0.5	-31	0.029859	three_prime_UTR							TMPRSS3
miR-193b	AGFG1	-0.5	-28.5	0.029991	five_prime_UTR							NQO2
miR-193b	ZNF865	-0.5	-33.5	0.030133	cds							ZNF235
miR-193b	ARFGAP1	-0.5	-34.9	0.030314	three_prime_UTR							GOSR1
miR-193b	SLC9A1	-0.5	-32	0.030345	five_prime_UTR							BMF
miR-193b	TMEM182	-0.5	-28.4	0.0306	five_prime_UTR							FAHD2A
miR-193b	PTGR2	-0.5	-27.6	0.03071	five_prime_UTR							PRRG2
miR-193b	BCL7C	-0.5	-31.7	0.030807	cds							MT1F
miR-193b	ERN1	-0.5	-35	0.030818	three_prime_UTR							TMEM184A
miR-193b	SLC45A4	-0.5	-35	0.030818	three_prime_UTR							SPTY2D1
miR-193b	TRAPPC3	-0.5	-26.2	0.030861	five_prime_UTR							ZNF625-ZNF20
miR-193b	TRMT112	-0.5	-28.1	0.031025	cds							CDAN1
miR-193b	SBDS	-0.5	-26.9	0.03105	five_prime_UTR							PIK3C2B
miR-193b	FKTN	-0.5	-30.5	0.031262	cds							SLC26A7
miR-193b	EFHC1	-0.5	-29.6	0.031353	five_prime_UTR							FBXO7
miR-193b	PKN3	-0.5	-29.8	0.031418	five_prime_UTR							CFTR
miR-193b	PITPNA	-0.5	-32	0.031626	cds							APOC1
miR-193b	KCTD11	-0.5	-31.5	0.031719	cds							SPRY4
miR-193b	MYLK	-0.5	-29.5	0.031719	five_prime_UTR							DTL
miR-193b	CPXM1	-0.5	-28.2	0.031805	cds							FAU
miR-193b	ABCA7	-0.5	-26.4	0.031815	three_prime_UTR							PSTPIP2
miR-193b	TSPYL2	-0.5	-31	0.031816	three_prime_UTR							TCEAL5
miR-193b	LRRK1	-0.5	-30.2	0.031982	five_prime_UTR							PNKD
miR-193b	SLC30A5	-0.5	-33.9	0.032026	five_prime_UTR							RBM42
miR-193b	NICN1	-0.5	-31.2	0.032051	cds							ZNF460
miR-193b	ZIM2	-0.5	-29.5	0.032129	five_prime_UTR							ARHGAP42
miR-193b	PTPN11	-0.5	-31.8	0.032332	five_prime_UTR							EIF6
miR-193b	RHEB	-0.5	-29.5	0.032402	five_prime_UTR							PLEKHM2
miR-193b	URB1	-0.5	-34.8	0.032402	three_prime_UTR							NTHL1
miR-193b	KRBA1	-0.5	-25.3	0.032408	cds							RAB5B
miR-193b	ATG13	-0.5	-30.5	0.032506	five_prime_UTR							METTL1
miR-193b	ARHGEF17	-0.5	-29.3	0.032508	five_prime_UTR							CDHR2
miR-193b	TMEM168	-0.5	-29.3	0.032525	five_prime_UTR							XYLT2
miR-193b	INO80E	-0.5	-30.9	0.032778	five_prime_UTR							ABCA4
miR-193b	GSDMD	-0.5	-33.8	0.033027	cds							NFKBIB
miR-193b	GTF3C2	-0.5	-29.8	0.033523	five_prime_UTR							DGCR6L
miR-193b	CALU	-0.5	-34.8	0.033526	three_prime_UTR							TGFBR2
miR-193b	IP6K1	-0.5	-28.8	0.033652	five_prime_UTR							PMAIP1
miR-193b	EML1	-0.5	-26.1	0.033849	five_prime_UTR							LYPLA2
miR-193b	CCDC97	-0.5	-26.1	0.033976	five_prime_UTR							RPP25L
miR-193b	PTEN	-0.5	-31.9	0.03444	five_prime_UTR							ZNF619
miR-193b	GAMT	-0.5	-28.9	0.034693	three_prime_UTR							PES1
miR-193b	NPRL2	-0.5	-32.9	0.034726	cds							CBR4
miR-193b	NSUN4	-0.5	-29	0.034955	three_prime_UTR							SLC22A11
miR-193b	H6PD	-0.5	-34.7	0.034967	three_prime_UTR							PDLIM5
miR-193b	IFT20	-0.5	-27.6	0.035189	cds							MZT2A
miR-193b	SND1	-0.5	-31.6	0.035939	cds							TMEM167A
miR-193b	VPS18	-0.5	-32.3	0.035947	cds							XRCC6
miR-193b	ABCA2	-0.5	-31.2	0.03617	three_prime_UTR							NOL6
miR-193b	TMEM69	-0.5	-27	0.036178	five_prime_UTR							ZNF737
miR-193b	TMEM14A	-0.5	-26.2	0.036438	five_prime_UTR							TEX22
miR-193b	SEC13	-0.5	-27.3	0.036645	five_prime_UTR							SEM1
miR-193b	KIAA1614	-0.5	-26.7	0.037017	three_prime_UTR							ZNF846
miR-193b	LYSMD4	-0.5	-29.3	0.037419	cds							P2RY6
miR-193b	SNX18	-0.5	-27	0.037514	five_prime_UTR							RPIA
miR-193b	TCN2	-0.5	-32.9	0.037637	cds							AP5S1
miR-193b	DUS3L	-0.5	-30.1	0.037684	cds							SLC35A4
miR-193b	VPS16	-0.5	-34.5	0.038033	cds							GNPAT
miR-193b	IGSF22	-0.5	-26.1	0.038055	five_prime_UTR							PTDSS1
miR-193b	CORO1B	-0.5	-33.5	0.038156	cds							TRAF3IP1
miR-193b	TOM1L2	-0.5	-27.4	0.038405	three_prime_UTR							SLC47A1
miR-193b	ARFRP1	-0.5	-31.1	0.038965	five_prime_UTR							SPHK2
miR-193b	SPEG	-0.5	-31.7	0.039005	three_prime_UTR							ZNF514
miR-193b	EID2	-0.5	-31.1	0.039031	cds							MFHAS1
miR-193b	TTC7B	-0.5	-32.8	0.039101	three_prime_UTR							UCHL5
miR-193b	DAP3	-0.5	-32.3	0.039161	five_prime_UTR							PFN2
miR-193b	TMEM141	-0.5	-28.6	0.039189	cds							PPIP5K2
miR-193b	RAB5C	-0.5	-31.5	0.03921	three_prime_UTR							NAIF1
miR-193b	ANKRD50	-0.5	-32.3	0.039483	five_prime_UTR							MYH13
miR-193b	MAPK8IP1	-0.5	-34.4	0.039663	cds							DECR1
miR-193b	MID1IP1	-0.5	-32.3	0.03975	three_prime_UTR							PLEKHM1
miR-193b	CC2D1A	-0.5	-29.8	0.039816	three_prime_UTR							CDCA2
miR-193b	LGALS8	-0.5	-29.8	0.039879	five_prime_UTR							FBXO32
miR-193b	VPS37A	-0.5	-28.4	0.040593	five_prime_UTR							CSF2RA
miR-193b	TRAPPC12	-0.5	-26.4	0.040812	five_prime_UTR							MACF1
miR-193b	OXLD1	-0.5	-29.5	0.040849	cds							ZNF93
miR-193b	SRCAP	-0.5	-30.1	0.040941	five_prime_UTR							ZNF655
miR-193b	S100A7A	-0.5	-28.3	0.040947	cds							LETM1
miR-193b	HMGA1	-0.5	-29.8	0.041047	five_prime_UTR							BCKDHA
miR-193b	ZDHHC5	-0.5	-34.3	0.041084	cds							TMEM258
miR-193b	RNF207	-0.5	-31.1	0.041118	five_prime_UTR							TSEN54
miR-193b	ARMC7	-0.5	-28.6	0.04115	five_prime_UTR							ZFAND5
miR-193b	KANK3	-0.5	-34.3	0.041362	cds							NUF2
miR-193b	LCE2B	-0.5	-28.5	0.041601	cds							TOLLIP
miR-193b	EIF3A	-0.5	-25.8	0.04216	five_prime_UTR							UQCRC1
miR-193b	ZBTB4	-0.5	-32.3	0.042457	cds							IGSF3
miR-193b	SDSL	-0.5	-25.2	0.042557	five_prime_UTR							ISL1
miR-193b	SOD3	-0.5	-25.1	0.042619	five_prime_UTR							SDC4
miR-193b	GOLT1A	-0.5	-28.1	0.042707	three_prime_UTR							PALM3
miR-193b	SERTAD3	-0.5	-30.6	0.042891	three_prime_UTR							FNDC3B
miR-193b	CHRNB1	-0.5	-33.3	0.043013	cds							EFNB1
miR-193b	RMND5A	-0.5	-28.9	0.04303	five_prime_UTR							TCTEX1D2
miR-193b	SNX8	-0.5	-34.2	0.043132	three_prime_UTR							ZNF446
miR-193b	TMEM30A	-0.5	-26	0.04316	five_prime_UTR							MTMR10
miR-193b	VPS13D	-0.5	-32.2	0.043291	three_prime_UTR							P4HB
miR-193b	FLOT1	-0.5	-26.4	0.04337	five_prime_UTR							MYBL2
miR-193b	STK25	-0.5	-32.1	0.043409	three_prime_UTR							MPV17
miR-193b	QPRT	-0.5	-31.6	0.043473	cds							BRF1
miR-193b	EYA2	-0.5	-28.8	0.04399	five_prime_UTR							ELF3
miR-193b	PIM1	-0.5	-29.2	0.044008	five_prime_UTR							CCDC115
miR-193b	PRC1	-0.5	-25.1	0.044363	five_prime_UTR							PSMA6
miR-193b	ESPL1	-0.5	-34.1	0.044976	cds							S100A6
miR-193b	KXD1	-0.5	-28.1	0.045086	five_prime_UTR							ITGA2
miR-193b	PDE8A	-0.5	-29.9	0.045556	cds							GRIA3
miR-193b	PSMD2	-0.5	-30.5	0.04557	cds							SLC28A1
miR-193b	AMIGO1	-0.5	-28.9	0.045636	five_prime_UTR							HMGCS2
miR-193b	HSF1	-0.5	-33.1	0.045911	cds							KRT18
miR-193b	PABPC4	-0.5	-33.7	0.046131	cds							TRPV4
miR-193b	DYNC1H1	-0.5	-34	0.046304	three_prime_UTR							LAMB3
miR-193b	SPEG	-0.5	-34	0.046312	cds							TCTN3
miR-193b	DLG3	-0.5	-34	0.046896	cds							COPS7A
miR-193b	MRPL40	-0.5	-34	0.046896	three_prime_UTR							PSMA3
miR-193b	GLB1L2	-0.5	-26.5	0.047493	five_prime_UTR							MAN1C1
miR-193b	SNX14	-0.5	-25.5	0.048112	five_prime_UTR							CHID1
miR-193b	KCNE3	-0.5	-28.3	0.048259	five_prime_UTR							KCNJ2
miR-193b	OGDH	-0.5	-33.9	0.048288	cds							TCIM
miR-193b	STK16	-0.5	-26.1	0.048729	five_prime_UTR							SELE
miR-193b	CASKIN2	-0.5	-33.3	0.048866	cds							STRA6
miR-193b	GOLGA3	-0.5	-33.9	0.048897	three_prime_UTR							MT1X
miR-193b	TMC6	-0.5	-33.9	0.048897	cds							TPCN1
miR-193b	ZNRF2	-0.5	-30.7	0.048964	cds							ZNF605
miR-193b	MCRIP1	-0.5	-30	0.049017	three_prime_UTR							DHFR2
miR-193b	S1PR3	-0.5	-25.3	0.049123	five_prime_UTR							KISS1
miR-193b	POLE3	-0.5	-29.1	0.049632	cds							NECAP2
miR-193b	IER5	-0.5	-31.6	0.049648	cds							SLC38A7
miR-193b	ADAMTS1	-0.5	-33.9	0.04972	cds							DCUN1D3
miR-516b	C9orf116	-0.5	-27.4	2.7e-05	five_prime_UTR							ETNK1
miR-516b	METTL5	-0.5	-32.1	0.000111	five_prime_UTR							GRAMD4
miR-516b	DRAM2	-0.5	-32.5	0.001991	five_prime_UTR							COA3
miR-516b	EXOG	-0.5	-30	0.002556	cds							NCMAP
miR-516b	GPR89B	-0.5	-29.3	0.002672	five_prime_UTR							DNAH6
miR-516b	RPS7	-0.5	-28.1	0.003005	five_prime_UTR							GM2A
miR-516b	ROMO1	-0.5	-29.4	0.004057	five_prime_UTR							RAB21
miR-516b	ATM	-0.5	-32	0.004278	five_prime_UTR							TMEM272
miR-516b	FOXP4	-0.5	-26.8	0.004778	cds							SPRYD3
miR-516b	CRYBG2	-0.5	-30.3	0.005485	three_prime_UTR							TBC1D2
miR-516b	ZDBF2	-0.5	-31.5	0.005624	five_prime_UTR							TMEM25
miR-516b	AKAP1	-0.5	-26.4	0.005876	five_prime_UTR							BET1L
miR-516b	DEXI	-0.5	-27.3	0.006766	five_prime_UTR							C1orf216
miR-516b	BCAS4	-0.5	-32.8	0.007146	three_prime_UTR							CNPY4
miR-516b	BTBD1	-0.5	-26.4	0.007383	five_prime_UTR							GALNT15
miR-516b	BRAT1	-0.5	-29	0.007946	five_prime_UTR							ATAD2
miR-516b	CCDC113	-0.5	-30.5	0.008644	five_prime_UTR							PRDX2
miR-516b	MINK1	-0.5	-25.9	0.009694	cds							HPS1
miR-516b	RAB4A	-0.5	-29.9	0.010675	cds							PPP4R3A
miR-516b	TRMT112	-0.5	-27.6	0.011153	five_prime_UTR							TMEM40
miR-516b	ISCA2	-0.5	-31	0.01188	three_prime_UTR							PC
miR-516b	PATL2	-0.5	-25.5	0.012213	five_prime_UTR							OSR2
miR-516b	TMEM14A	-0.5	-26.7	0.013698	five_prime_UTR							DCUN1D4
miR-516b	POLD1	-0.5	-28.4	0.014367	three_prime_UTR							RPS18
miR-516b	FBXL12	-0.5	-28.4	0.014575	cds							TBL1X
miR-516b	RAB1B	-0.5	-29.7	0.015097	three_prime_UTR							CDPF1
miR-516b	B3GNT8	-0.5	-27.9	0.015122	three_prime_UTR							CFB
miR-516b	PSPH	-0.5	-29.1	0.015462	five_prime_UTR							POLR3C
miR-516b	PRKCH	-0.5	-25.9	0.016432	five_prime_UTR							SLC25A40
miR-516b	BRIP1	-0.5	-28.3	0.017308	five_prime_UTR							UNC45A
miR-516b	FANCG	-0.5	-26.7	0.017489	five_prime_UTR							PIGW
miR-516b	ELP3	-0.5	-27.2	0.018984	five_prime_UTR							PLEKHA2
miR-516b	BDH1	-0.5	-29.1	0.019851	five_prime_UTR							BAD
miR-516b	RGS19	-0.5	-30.9	0.020165	three_prime_UTR							YAP1
miR-516b	TGFBRAP1	-0.5	-32.3	0.020248	three_prime_UTR							ZNF709
miR-516b	SUPV3L1	-0.5	-29.3	0.020354	cds							WARS2
miR-516b	TPM4	-0.5	-27.1	0.020646	cds							COPE
miR-516b	RNF213	-0.5	-25.9	0.020959	five_prime_UTR							UROD
miR-516b	TMEM164	-0.5	-29.5	0.021116	cds							ZNF726
miR-516b	EXD3	-0.5	-29.3	0.021373	cds							GOLGA5
miR-516b	PRELID1	-0.5	-28.9	0.021926	three_prime_UTR							EVA1A
miR-516b	RAB5A	-0.5	-29.9	0.021927	five_prime_UTR							TIMM23
miR-516b	IL24	-0.5	-27.9	0.022087	five_prime_UTR							IL32
miR-516b	CBWD2	-0.5	-26.4	0.022983	five_prime_UTR							SRXN1
miR-516b	DNTTIP2	-0.5	-28.2	0.024026	cds							FOXJ2
miR-516b	ZNF671	-0.5	-28.2	0.024415	cds							ZNF493
miR-516b	TRAPPC3	-0.5	-30.3	0.024773	three_prime_UTR							KIAA0040
miR-516b	GNAS	-0.5	-28.6	0.026882	five_prime_UTR							SPAM1
miR-516b	KRT5	-0.5	-28.3	0.028602	three_prime_UTR							CA10
miR-516b	NEK2	-0.5	-25.5	0.02871	five_prime_UTR							PPP5C
miR-516b	KLF16	-0.5	-28.3	0.029654	three_prime_UTR							AJUBA
miR-516b	NUP98	-0.5	-27.3	0.031233	cds							MAP1LC3B
miR-516b	RACGAP1	-0.5	-28	0.031607	cds							CDC42EP3
miR-516b	ITGA6	-0.5	-27.2	0.031843	five_prime_UTR							PTPN21
miR-516b	ZNF593	-0.5	-25.4	0.03273	three_prime_UTR							CES4A
miR-516b	HPDL	-0.5	-28.4	0.033257	three_prime_UTR							ZNF394
miR-516b	ENPP4	-0.5	-26.6	0.03355	five_prime_UTR							KRT10
miR-516b	HEATR4	-0.5	-27.8	0.03419	five_prime_UTR							COPS3
miR-516b	CLDN23	-0.5	-33.2	0.034694	three_prime_UTR							PDZK1IP1
miR-516b	ZNF572	-0.5	-25.3	0.034712	five_prime_UTR							GMPPB
miR-516b	ZNF746	-0.5	-27.1	0.034857	five_prime_UTR							PRMT1
miR-516b	TMEM129	-0.5	-28.8	0.034872	five_prime_UTR							CDKN3
miR-516b	MRPS14	-0.5	-25.1	0.035056	three_prime_UTR							GSPT1
miR-516b	CD46	-0.5	-25.3	0.035521	five_prime_UTR							SH2B2
miR-516b	DDX49	-0.5	-25.1	0.035929	three_prime_UTR							HILPDA
miR-516b	PIFO	-0.5	-26.5	0.036011	three_prime_UTR							RAPGEF3
miR-516b	FGF11	-0.5	-28.4	0.03617	five_prime_UTR							SFXN1
miR-516b	ZC3H3	-0.5	-28.1	0.036222	three_prime_UTR							ZBTB39
miR-516b	SELENON	-0.5	-29.1	0.0365	three_prime_UTR							TALDO1
miR-516b	GTF3C1	-0.5	-31.8	0.036565	three_prime_UTR							LCE2A
miR-516b	ST3GAL4	-0.5	-25.8	0.036603	three_prime_UTR							SIGMAR1
miR-516b	ZNF395	-0.5	-33	0.037942	three_prime_UTR							TMA16
miR-516b	XKR8	-0.5	-26.6	0.038392	five_prime_UTR							SP4
miR-516b	SPSB2	-0.5	-25.1	0.038587	five_prime_UTR							TMIGD3
miR-516b	FAM234A	-0.5	-32.2	0.039799	cds							SHPRH
miR-516b	TMEM266	-0.5	-32.5	0.042061	three_prime_UTR							TMBIM4
miR-516b	NWD1	-0.5	-27.8	0.042762	cds							NIT2
miR-516b	CUTA	-0.5	-25.8	0.042897	three_prime_UTR							ABHD4
miR-516b	OGFR	-0.5	-27.4	0.042935	three_prime_UTR							SRP19
miR-516b	ACTL6A	-0.5	-25.5	0.043063	five_prime_UTR							PXMP2
miR-516b	NIPSNAP2	-0.5	-25.6	0.043341	cds							RANGAP1
miR-516b	SBDS	-0.5	-25.1	0.044528	five_prime_UTR							PPME1
miR-516b	GTF3C1	-0.5	-27.7	0.046153	cds							TBC1D20
miR-516b	CDKN2D	-0.5	-28.8	0.048208	three_prime_UTR							ACSF2
miR-516b	ZFP14	-0.5	-32.3	0.04825	three_prime_UTR							ING3
miR-516b	TAZ	-0.5	-29.2	0.049676	three_prime_UTR							RIDA
miR-518b	KCNQ1	-0.5	-36.9	0.001242	cds							GNPNAT1
miR-518b	ARID2	-0.5	-30.8	0.001476	five_prime_UTR							ATP6V0B
miR-518b	SMC3	-0.5	-29.1	0.003439	five_prime_UTR							ZNF324
miR-518b	ZNF597	-0.5	-30	0.005639	five_prime_UTR							CUL9
miR-518b	NAPA	-0.5	-28.2	0.005862	five_prime_UTR							RPS24
miR-518b	CCT3	-0.5	-27.6	0.006476	five_prime_UTR							RPLP1
miR-518b	TSHZ1	-0.5	-33.2	0.007863	five_prime_UTR							NUBPL
miR-518b	CERK	-0.5	-36.6	0.008464	cds							LSM7
miR-518b	ACADL	-0.5	-28.9	0.008985	five_prime_UTR							ROCK2
miR-518b	ARHGEF2	-0.5	-27.1	0.009437	five_prime_UTR							POMGNT1
miR-518b	ZNF700	-0.5	-27.7	0.010896	five_prime_UTR							ENPP5
miR-518b	HNRNPU	-0.5	-29.2	0.011728	five_prime_UTR							TNPO1
miR-518b	ZNF346	-0.5	-32.4	0.011908	cds							TMCO3
miR-518b	SLC13A3	-0.5	-29.3	0.012871	three_prime_UTR							GAPDH
miR-518b	ARFGAP3	-0.5	-25.8	0.013142	five_prime_UTR							MYEF2
miR-518b	POLR2J	-0.5	-29.9	0.017559	cds							CMTR1
miR-518b	SLAIN2	-0.5	-28	0.019318	five_prime_UTR							CERS2
miR-518b	AVL9	-0.5	-28.9	0.020214	five_prime_UTR							AKIRIN1
miR-518b	PANX1	-0.5	-30.4	0.022124	five_prime_UTR							MAP2K7
miR-518b	SURF1	-0.5	-32.5	0.022464	cds							ACTG1
miR-518b	ELP6	-0.5	-25.9	0.022818	five_prime_UTR							DCTN4
miR-518b	CALCOCO1	-0.5	-25.9	0.024275	cds							CD99L2
miR-518b	EFCAB14	-0.5	-32.5	0.028267	five_prime_UTR							SUPT6H
miR-518b	ZSCAN2	-0.5	-27.9	0.028837	five_prime_UTR							RPL38
miR-518b	ZNF264	-0.5	-29.4	0.02954	five_prime_UTR							EIF3J
miR-518b	CCNH	-0.5	-25.2	0.030266	five_prime_UTR							EEF2
miR-518b	PASK	-0.5	-29.7	0.030877	three_prime_UTR							KRT17
miR-518b	ARFRP1	-0.5	-30.9	0.032982	five_prime_UTR							LRIG3
miR-518b	SND1	-0.5	-29.9	0.034699	three_prime_UTR							TCHHL1
miR-518b	BPGM	-0.5	-28.1	0.036367	five_prime_UTR							KRT6A
miR-518b	AIDA	-0.5	-29	0.037015	five_prime_UTR							LTBR
miR-518b	HDAC11	-0.5	-30.5	0.040172	cds							METAP1
miR-518b	NME4	-0.5	-29.1	0.042628	five_prime_UTR							RBM25
miR-518b	ZSWIM4	-0.5	-31.5	0.04277	cds							RAB25
miR-518b	STMN1	-0.5	-25.2	0.044222	five_prime_UTR							PPL
miR-518b	GLYR1	-0.5	-32.7	0.045946	cds							SLC29A2
miR-518b	ACVR2B	-0.5	-32.6	0.046588	cds							SCAMP1
miR-518b	AGBL5	-0.5	-26.1	0.048419	cds							SMOX
miR-518b	GTF3C1	-0.5	-32	0.049195	three_prime_UTR							LSM11
miR-518b	GATA3	-0.5	-26.7	0.049313	cds							TXNRD3
miR-518b	RRS1	-0.5	-31.4	0.049728	cds							HGS
miR-518b	ADAMTS13	-0.5	-26.2	0.049891	three_prime_UTR							IL1B
miR-221	PSMB7	-0.5	-36.8	4.3e-05	three_prime_UTR							DPM3
miR-221	FGD2	-0.5	-31.2	0.000177	three_prime_UTR							ROCK1
miR-221	KLHDC1	-0.5	-32	0.000278	five_prime_UTR							B4GALNT2
miR-221	GSDMD	-0.5	-33.9	0.000362	three_prime_UTR							BBS7
miR-221	UVRAG	-0.5	-32.6	0.00068	cds							RPL30
miR-221	TMEM245	-0.5	-26.5	0.000762	five_prime_UTR							ADA2
miR-221	NDUFS8	-0.5	-31.2	0.000868	five_prime_UTR							ZNF320
miR-221	ZNF84	-0.5	-34.4	0.000896	cds							CYSTM1
miR-221	CCDC77	-0.5	-37.1	0.001019	five_prime_UTR							SYTL4
miR-221	DDX3X	-0.5	-36.8	0.001406	three_prime_UTR							MICU1
miR-221	ZNF888	-0.5	-32.4	0.001564	cds							C14orf119
miR-221	TRIP13	-0.5	-29.9	0.001819	five_prime_UTR							CFL1
miR-221	SWAP70	-0.5	-29.4	0.001912	five_prime_UTR							IRF2BP2
miR-221	ZNF22	-0.5	-36.3	0.002123	cds							CRYAB
miR-221	GK5	-0.5	-30.1	0.002128	five_prime_UTR							WDR27
miR-221	ASTN2	-0.5	-29.7	0.002257	cds							RRAGD
miR-221	ATP5PF	-0.5	-28.4	0.002331	three_prime_UTR							RAB42
miR-221	ADAMTS20	-0.5	-32.7	0.002518	five_prime_UTR							ART5
miR-221	CORIN	-0.5	-36.7	0.00275	cds							FXR2
miR-221	GAB1	-0.5	-31.6	0.002906	cds							DRAM1
miR-221	EEF1AKMT2	-0.5	-28.4	0.003004	cds							TMEM106C
miR-221	KLHL22	-0.5	-27	0.003036	five_prime_UTR							SLC7A4
miR-221	SARAF	-0.5	-29	0.003123	five_prime_UTR							PSMD6
miR-221	MRPS2	-0.5	-31	0.003469	five_prime_UTR							URI1
miR-221	FABP3	-0.5	-26.5	0.003619	five_prime_UTR							CNIH1
miR-221	TMEM165	-0.5	-33.1	0.003832	cds							RND3
miR-221	USB1	-0.5	-32.1	0.003852	three_prime_UTR							RPS11
miR-221	IQCD	-0.5	-30.4	0.004063	five_prime_UTR							GAL3ST4
miR-221	HERPUD2	-0.5	-34.7	0.004138	five_prime_UTR							XPR1
miR-221	ARHGAP20	-0.5	-31.8	0.004175	five_prime_UTR							BAG6
miR-221	RAD51B	-0.5	-32.2	0.004396	cds							ZNF763
miR-221	C3orf18	-0.5	-33.6	0.004513	cds							NFKBIZ
miR-221	TIGD5	-0.5	-26.7	0.004657	five_prime_UTR							SNRPD2
miR-221	MTFP1	-0.5	-30.6	0.005051	cds							SYPL1
miR-221	HSP90AA1	-0.5	-25.8	0.005085	five_prime_UTR							CSNK2B
miR-221	ILF3	-0.5	-31.8	0.005123	five_prime_UTR							RNF215
miR-221	CPQ	-0.5	-30	0.005307	five_prime_UTR							CLDN19
miR-221	SERP2	-0.5	-30.7	0.005427	cds							AURKAIP1
miR-221	PLEKHJ1	-0.5	-26.7	0.005568	three_prime_UTR							ZFP36
miR-221	CACFD1	-0.5	-28.3	0.005773	three_prime_UTR							THBS3
miR-221	LEP	-0.5	-33.2	0.005835	cds							MYOM1
miR-221	CDH5	-0.5	-29	0.00597	five_prime_UTR							SERPINF1
miR-221	PITPNM2	-0.5	-28.4	0.005999	cds							MELK
miR-221	VAMP8	-0.5	-31	0.00625	three_prime_UTR							SAP18
miR-221	PRPF19	-0.5	-29.8	0.006431	five_prime_UTR							RSC1A1
miR-221	NME4	-0.5	-31.7	0.006641	cds							SLC7A11
miR-221	DDI2	-0.5	-29.9	0.006685	five_prime_UTR							SHTN1
miR-221	TGM1	-0.5	-37.6	0.007228	cds							PKD1L2
miR-221	ARHGEF10L	-0.5	-30.9	0.007274	five_prime_UTR							SAR1A
miR-221	NLRP2	-0.5	-29	0.007314	five_prime_UTR							PANK3
miR-221	ZNF629	-0.5	-34.4	0.007375	five_prime_UTR							RPL23A
miR-221	MCM2	-0.5	-25.1	0.007432	five_prime_UTR							RCN1
miR-221	COPG1	-0.5	-27.1	0.007909	five_prime_UTR							KCNE5
miR-221	KIAA0232	-0.5	-29.8	0.007992	cds							BAG2
miR-221	RASSF8	-0.5	-35.5	0.008112	cds							MBD3
miR-221	CCR7	-0.5	-25.3	0.00819	five_prime_UTR							PDK4
miR-221	PSMD8	-0.5	-32	0.008225	three_prime_UTR							SGK1
miR-221	ADAMTS13	-0.5	-37.2	0.008617	cds							SERPINB5
miR-221	STYK1	-0.5	-30.4	0.00863	five_prime_UTR							CST3
miR-221	SSH1	-0.5	-26.3	0.008834	five_prime_UTR							ALG13
miR-221	AP3M2	-0.5	-28.6	0.009028	three_prime_UTR							NSMCE2
miR-221	NCAPG	-0.5	-26.7	0.009092	five_prime_UTR							TOP2A
miR-221	ARAF	-0.5	-29.3	0.00911	five_prime_UTR							TMEM135
miR-221	NABP2	-0.5	-30.9	0.00924	five_prime_UTR							CASTOR2
miR-221	POLR3A	-0.5	-31.4	0.009302	five_prime_UTR							ZNF547
miR-221	TATDN2	-0.5	-37	0.009408	cds							AKR1C2
miR-221	MMACHC	-0.5	-34	0.009637	cds							ZFPL1
miR-221	AFF3	-0.5	-29.1	0.009688	three_prime_UTR							TSNAX-DISC1
miR-221	SLC27A4	-0.5	-36.8	0.009756	cds							AKR1C1
miR-221	RBM22	-0.5	-25.7	0.009881	five_prime_UTR							TMEM170A
miR-221	HACD3	-0.5	-33.5	0.010267	five_prime_UTR							ZNF221
miR-221	SGPL1	-0.5	-36.6	0.010381	three_prime_UTR							ZNF624
miR-221	VPS25	-0.5	-32.2	0.010538	three_prime_UTR							TCTN1
miR-221	G2E3	-0.5	-28.9	0.01063	five_prime_UTR							ADORA1
miR-221	DHRS12	-0.5	-33.5	0.010675	three_prime_UTR							TXNDC15
miR-221	ZNF285	-0.5	-36.3	0.010684	cds							ENTPD1
miR-221	ZNF484	-0.5	-32.6	0.010938	cds							LLGL2
miR-221	ACTL6A	-0.5	-28.6	0.010967	five_prime_UTR							CORO2A
miR-221	POLN	-0.5	-28.7	0.011117	three_prime_UTR							CAPS2
miR-221	KMT2A	-0.5	-28.9	0.011274	cds							NRK
miR-221	TMEM245	-0.5	-35.4	0.011447	three_prime_UTR							INAFM1
miR-221	WDR46	-0.5	-28.1	0.011597	three_prime_UTR							BRD4
miR-221	BANP	-0.5	-25.7	0.011903	cds							RANBP17
miR-221	ENO3	-0.5	-29.4	0.012644	five_prime_UTR							GPC3
miR-221	MPV17L2	-0.5	-32.4	0.01272	cds							AKR1B1
miR-221	EFR3B	-0.5	-36.3	0.012792	three_prime_UTR							UBA1
miR-221	ZNF615	-0.5	-36.3	0.012792	cds							POU2F3
miR-221	ZNF445	-0.5	-34.4	0.012895	cds							GSPT2
miR-221	NDUFA7	-0.5	-30.3	0.013006	cds							GPR160
miR-221	PIN1	-0.5	-31.5	0.013102	three_prime_UTR							B3GAT3
miR-221	B4GALT1	-0.5	-28.2	0.013233	five_prime_UTR							FCHSD2
miR-221	ZC3H11A	-0.5	-31.4	0.013447	cds							LPP
miR-221	ZDHHC13	-0.5	-35.1	0.013815	cds							LRPAP1
miR-221	DHDDS	-0.5	-33.8	0.014112	three_prime_UTR							RCN2
miR-221	ACADM	-0.5	-34.2	0.014375	cds							ARHGEF16
miR-221	PSMD13	-0.5	-30.1	0.014444	cds							GIMAP4
miR-221	TCL1B	-0.5	-30.5	0.014555	cds							ZNF234
miR-221	AP5B1	-0.5	-30.4	0.015191	five_prime_UTR							PAF1
miR-221	FCAR	-0.5	-33.1	0.015217	cds							ACAP1
miR-221	MAN1A2	-0.5	-32.5	0.015583	five_prime_UTR							STX12
miR-221	LONP1	-0.5	-28.1	0.015847	three_prime_UTR							HLF
miR-221	METTL27	-0.5	-27.2	0.016215	three_prime_UTR							TRIM11
miR-221	PRDX4	-0.5	-28.9	0.016485	five_prime_UTR							VWA1
miR-221	NDUFA8	-0.5	-25.8	0.016708	five_prime_UTR							SLC35C2
miR-221	IVD	-0.5	-33.7	0.016731	three_prime_UTR							SCN4A
miR-221	FASTKD3	-0.5	-28.7	0.016953	five_prime_UTR							SIDT2
miR-221	CYSRT1	-0.5	-28.8	0.017011	three_prime_UTR							BRAP
miR-221	ZNRF1	-0.5	-31.9	0.017094	five_prime_UTR							ICAM1
miR-221	B3GNTL1	-0.5	-32.4	0.017336	three_prime_UTR							STMN3
miR-221	PDGFRL	-0.5	-33.7	0.017391	cds							LIMK2
miR-221	PPP4R1	-0.5	-25.1	0.017599	five_prime_UTR							DLX4
miR-221	STARD7	-0.5	-30.1	0.01766	five_prime_UTR							UBE2C
miR-221	FRAS1	-0.5	-32	0.017893	five_prime_UTR							UBXN1
miR-221	MAP7D1	-0.5	-32.2	0.018019	cds							UBALD1
miR-221	TMPRSS3	-0.5	-27.2	0.018078	five_prime_UTR							PAFAH1B3
miR-221	PCGF3	-0.5	-30.7	0.018096	five_prime_UTR							CTIF
miR-221	NQO2	-0.5	-27.7	0.018357	cds							GMPS
miR-221	ZNF235	-0.5	-28.5	0.018796	cds							EEF1G
miR-221	UBE2D3	-0.5	-28.6	0.018823	five_prime_UTR							RPL4
miR-221	XKR8	-0.5	-28.6	0.018823	five_prime_UTR							BTF3
miR-221	GOSR1	-0.5	-34	0.019104	three_prime_UTR							MAP3K21
miR-221	IRF6	-0.5	-34.2	0.019265	cds							PTK2B
miR-221	PACSIN3	-0.5	-30.1	0.019658	three_prime_UTR							AFG1L
miR-221	BMF	-0.5	-35.2	0.019932	three_prime_UTR							FAM193A
[truncated: 1,433 more rows]

## Sheet: IUGR 5 miRNAs
mirna	gene	Corr Coef	ENERGY	PVALUE	type				5 miRNAs	Target genes of 5 miRNAs
let-7d	ITPKC	-0.5	-31.8	0.000263	cds				let-7d	ITPKC
let-7d	ATL3	-0.5	-28	0.000271	five_prime_UTR				miR-424	ATL3
let-7d	EHF	-0.5	-36	0.000293	five_prime_UTR				miR-141	EHF
let-7d	ZNF746	-0.5	-35.6	0.000324	five_prime_UTR				miR-193b	ZNF746
let-7d	PAFAH1B3	-0.5	-27.7	0.000439	three_prime_UTR				miR-210	PAFAH1B3
let-7d	SFXN1	-0.5	-31.6	0.000631	five_prime_UTR					SFXN1
let-7d	MT1G	-0.5	-28.4	0.00096	five_prime_UTR					MT1G
let-7d	SDSL	-0.5	-32.2	0.001006	three_prime_UTR					SDSL
let-7d	COPS3	-0.5	-27.5	0.001097	five_prime_UTR					COPS3
let-7d	OXCT1	-0.5	-27.9	0.001114	five_prime_UTR					OXCT1
let-7d	TXNDC15	-0.5	-26.9	0.001444	five_prime_UTR					TXNDC15
let-7d	TMPRSS3	-0.5	-30.8	0.001477	five_prime_UTR					TMPRSS3
let-7d	DNAJC1	-0.5	-33	0.001519	five_prime_UTR					DNAJC1
let-7d	SUMO2	-0.5	-29.4	0.001915	five_prime_UTR					SUMO2
let-7d	SLTM	-0.5	-29	0.001985	five_prime_UTR					SLTM
let-7d	CETN3	-0.5	-28.2	0.002149	five_prime_UTR					CETN3
let-7d	TKT	-0.5	-27.5	0.002243	five_prime_UTR					TKT
let-7d	KANK3	-0.5	-26.7	0.002385	five_prime_UTR					KANK3
let-7d	SLC35B4	-0.5	-38.3	0.002488	three_prime_UTR					SLC35B4
let-7d	RIPOR2	-0.5	-31	0.003058	five_prime_UTR					RIPOR2
let-7d	ACADVL	-0.5	-29.7	0.003181	three_prime_UTR					ACADVL
let-7d	ZNF319	-0.5	-34	0.003834	five_prime_UTR					ZNF319
let-7d	ANKRD39	-0.5	-33.5	0.003971	cds					ANKRD39
let-7d	PCGF3	-0.5	-28.1	0.004027	cds					PCGF3
let-7d	METAP1D	-0.5	-26.2	0.004223	three_prime_UTR					METAP1D
let-7d	TNFRSF1A	-0.5	-31.7	0.004834	cds					TNFRSF1A
let-7d	POLR3E	-0.5	-25.7	0.00515	cds					POLR3E
let-7d	HBG2	-0.5	-32.1	0.00552	cds					HBG2
let-7d	AGPAT3	-0.5	-29.7	0.006051	five_prime_UTR					AGPAT3
let-7d	FCER1G	-0.5	-30.9	0.006348	cds					FCER1G
let-7d	SOD3	-0.5	-28.3	0.006466	cds					SOD3
let-7d	DHFR2	-0.5	-29.9	0.006939	five_prime_UTR					DHFR2
let-7d	GGCX	-0.5	-25	0.007141	five_prime_UTR					GGCX
let-7d	WDR5	-0.5	-32.2	0.007364	five_prime_UTR					WDR5
let-7d	TLR5	-0.5	-32.5	0.007857	five_prime_UTR					TLR5
let-7d	ZNF589	-0.5	-25.1	0.008426	five_prime_UTR					ZNF589
let-7d	HSPA14	-0.5	-26.1	0.008508	five_prime_UTR					HSPA14
let-7d	NXNL2	-0.5	-30.9	0.008812	cds					NXNL2
let-7d	ACAD9	-0.5	-31.2	0.008833	three_prime_UTR					ACAD9
let-7d	SLC35B2	-0.5	-29.7	0.008842	cds					SLC35B2
let-7d	TMOD2	-0.5	-30.8	0.009046	five_prime_UTR					TMOD2
let-7d	SNAI1	-0.5	-25.3	0.009338	five_prime_UTR					SNAI1
let-7d	COX14	-0.5	-27.9	0.009507	cds					COX14
let-7d	PIBF1	-0.5	-29.3	0.00956	five_prime_UTR					PIBF1
let-7d	NAPEPLD	-0.5	-31	0.009618	five_prime_UTR					NAPEPLD
let-7d	ZBTB9	-0.5	-28.8	0.010319	cds					ZBTB9
let-7d	GBF1	-0.5	-31.6	0.010362	three_prime_UTR					GBF1
let-7d	PPY	-0.5	-30.5	0.010517	cds					PPY
let-7d	ADPGK	-0.5	-25.1	0.010628	cds					ADPGK
let-7d	PSMA5	-0.5	-26.4	0.010663	five_prime_UTR					PSMA5
let-7d	RNASEH2A	-0.5	-27.7	0.010689	three_prime_UTR					RNASEH2A
let-7d	SCRN3	-0.5	-25.7	0.010948	five_prime_UTR					SCRN3
let-7d	PSMD3	-0.5	-27.4	0.011347	five_prime_UTR					PSMD3
let-7d	ZNF763	-0.5	-27.5	0.011544	five_prime_UTR					ZNF763
let-7d	RAB9A	-0.5	-29.1	0.01161	five_prime_UTR					RAB9A
let-7d	MIIP	-0.5	-29.1	0.01179	three_prime_UTR					MIIP
let-7d	SUPT6H	-0.5	-26	0.011806	three_prime_UTR					SUPT6H
let-7d	TRABD	-0.5	-25.6	0.011914	five_prime_UTR					TRABD
let-7d	MARVELD2	-0.5	-31.3	0.012052	five_prime_UTR					MARVELD2
let-7d	ACO2	-0.5	-29.2	0.012341	cds					ACO2
let-7d	TMEM203	-0.5	-28.4	0.012626	five_prime_UTR					TMEM203
let-7d	GNB2	-0.5	-26.5	0.012799	five_prime_UTR					GNB2
let-7d	CD177	-0.5	-34.1	0.012814	cds					CD177
let-7d	MIF4GD	-0.5	-30.9	0.01331	three_prime_UTR					MIF4GD
let-7d	TEX264	-0.5	-28	0.013866	five_prime_UTR					TEX264
let-7d	TNFRSF1A	-0.5	-29	0.01429	five_prime_UTR					GTF3C5
let-7d	GTF3C5	-0.5	-30.8	0.014364	three_prime_UTR					ENGASE
let-7d	ENGASE	-0.5	-25.9	0.015246	five_prime_UTR					ATG13
let-7d	ATG13	-0.5	-30.7	0.01545	five_prime_UTR					C6orf226
let-7d	C6orf226	-0.5	-28.9	0.015642	cds					VWA1
let-7d	VWA1	-0.5	-30.5	0.015775	cds					DTNB
let-7d	DTNB	-0.5	-26.8	0.016248	five_prime_UTR					CFAP70
let-7d	CFAP70	-0.5	-33.8	0.016545	cds					METTL27
let-7d	METTL27	-0.5	-26.5	0.01687	three_prime_UTR					SERP2
let-7d	SERP2	-0.5	-25.7	0.016945	five_prime_UTR					UHRF1
let-7d	UHRF1	-0.5	-30.8	0.017091	five_prime_UTR					CCDC113
let-7d	CCDC113	-0.5	-29.2	0.018067	five_prime_UTR					TMEM184B
let-7d	TMEM184B	-0.5	-33.1	0.018387	cds					PCF11
let-7d	PCF11	-0.5	-30.8	0.018637	three_prime_UTR					CEP290
let-7d	CEP290	-0.5	-26.6	0.018913	three_prime_UTR					MTSS1
let-7d	MTSS1	-0.5	-34.6	0.019171	three_prime_UTR					ZBTB10
let-7d	ZBTB10	-0.5	-26.5	0.019495	five_prime_UTR					TC2N
let-7d	TC2N	-0.5	-28.7	0.019929	five_prime_UTR					FKBP1B
let-7d	FKBP1B	-0.5	-30.7	0.020189	three_prime_UTR					CCDC85B
let-7d	CCDC85B	-0.5	-30.6	0.020734	cds					C15orf48
let-7d	C15orf48	-0.5	-29.2	0.020889	cds					TEAD4
let-7d	TEAD4	-0.5	-32.7	0.020894	cds					B4GALNT3
let-7d	B4GALNT3	-0.5	-32.3	0.021153	cds					MFSD2A
let-7d	MFSD2A	-0.5	-29.2	0.02125	three_prime_UTR					BMPR1A
let-7d	BMPR1A	-0.5	-33.4	0.021654	three_prime_UTR					HAUS4
let-7d	HAUS4	-0.5	-28.2	0.021753	three_prime_UTR					CASTOR2
let-7d	CASTOR2	-0.5	-28	0.022021	five_prime_UTR					FAM104A
let-7d	FAM104A	-0.5	-27.3	0.022037	three_prime_UTR					GSTM4
let-7d	GSTM4	-0.5	-28.1	0.022168	five_prime_UTR					HSPA1A
let-7d	HSPA1A	-0.5	-27.1	0.022352	five_prime_UTR					GAL3ST4
let-7d	GAL3ST4	-0.5	-30.8	0.022616	three_prime_UTR					DDB2
let-7d	DDB2	-0.5	-27.9	0.023121	cds					RPL12
let-7d	RPL12	-0.5	-29.7	0.023616	cds					MBD1
let-7d	MBD1	-0.5	-25.2	0.023743	five_prime_UTR					MAP3K11
let-7d	MAP3K11	-0.5	-29.9	0.023967	three_prime_UTR					MSL1
let-7d	MSL1	-0.5	-30.4	0.024969	five_prime_UTR					VRK2
let-7d	VRK2	-0.5	-31.6	0.025086	five_prime_UTR					TACSTD2
let-7d	TACSTD2	-0.5	-31.7	0.025205	cds					GAREM1
let-7d	GAREM1	-0.5	-28.8	0.025813	three_prime_UTR					ACSL4
let-7d	ACSL4	-0.5	-26.4	0.02583	cds					TET1
let-7d	TET1	-0.5	-29.7	0.025988	five_prime_UTR					CRYBG2
let-7d	CRYBG2	-0.5	-33.9	0.026254	cds					CROCC
let-7d	CROCC	-0.5	-26.8	0.026277	five_prime_UTR					AKR1C2
let-7d	AKR1C2	-0.5	-26.4	0.02634	five_prime_UTR					MGAT3
let-7d	MGAT3	-0.5	-32.5	0.026532	three_prime_UTR					NPTN
let-7d	NPTN	-0.5	-26.1	0.02719	five_prime_UTR					AKR1C1
let-7d	AKR1C1	-0.5	-26.4	0.027368	five_prime_UTR					CPT1A
let-7d	CPT1A	-0.5	-26.5	0.02745	three_prime_UTR					C6orf62
let-7d	C6orf62	-0.5	-30.4	0.02799	cds					NAPSA
let-7d	NAPSA	-0.5	-32.3	0.028074	cds					SUGCT
let-7d	SUGCT	-0.5	-25.1	0.028077	cds					RHOBTB1
let-7d	RHOBTB1	-0.5	-27.5	0.028094	five_prime_UTR					HSD11B1L
let-7d	HSD11B1L	-0.5	-28.9	0.028197	cds					WWOX
let-7d	WWOX	-0.5	-25.3	0.028294	cds					SEC23A
let-7d	SEC23A	-0.5	-32.1	0.02869	five_prime_UTR					DHCR7
let-7d	DHCR7	-0.5	-28.2	0.028714	cds					TTC21B
let-7d	TTC21B	-0.5	-33.7	0.028715	three_prime_UTR					IER5
let-7d	IER5	-0.5	-29.5	0.029141	three_prime_UTR					TMEM52
let-7d	TMEM52	-0.5	-27.6	0.029314	three_prime_UTR					PTCH1
let-7d	PTCH1	-0.5	-28.9	0.029609	cds					HMGCR
let-7d	HMGCR	-0.5	-30.4	0.029721	cds					GPX4
let-7d	GPX4	-0.5	-26.6	0.029924	three_prime_UTR					SPN
let-7d	SPN	-0.5	-29.8	0.030002	three_prime_UTR					SLC35F6
let-7d	SLC35F6	-0.5	-25.8	0.030355	cds					TMEM30A
let-7d	TMEM30A	-0.5	-32	0.030997	three_prime_UTR					FAM78A
let-7d	FAM78A	-0.5	-30.8	0.031342	cds					SFN
let-7d	SFN	-0.5	-29.1	0.032061	three_prime_UTR					LRRC58
let-7d	DNAJC1	-0.5	-25.1	0.032312	three_prime_UTR					CRH
let-7d	LRRC58	-0.5	-31.6	0.032494	cds					EEF2K
let-7d	CRH	-0.5	-29.6	0.032748	cds					LLGL1
let-7d	EEF2K	-0.5	-30.7	0.032844	three_prime_UTR					TMEM102
let-7d	LLGL1	-0.5	-31.9	0.033143	cds					AP3M2
let-7d	TMEM102	-0.5	-32.5	0.033724	cds					TP53I13
let-7d	AP3M2	-0.5	-27.3	0.034322	five_prime_UTR					TRIM3
let-7d	TP53I13	-0.5	-26.4	0.034882	cds					IL6
let-7d	TRIM3	-0.5	-27.2	0.034986	cds					DERL1
let-7d	IL6	-0.5	-29.7	0.035192	cds					RP2
let-7d	DERL1	-0.5	-27.6	0.035509	three_prime_UTR					KLHL26
let-7d	RP2	-0.5	-30.9	0.0357	three_prime_UTR					SAP30L
let-7d	KLHL26	-0.5	-27.4	0.035974	cds					ACOT8
let-7d	SAP30L	-0.5	-29.2	0.036002	cds					RAB36
let-7d	ACOT8	-0.5	-30.8	0.037375	cds					TNFAIP8L1
let-7d	RAB36	-0.5	-33.1	0.037543	three_prime_UTR					ARL4D
let-7d	TNFAIP8L1	-0.5	-31.4	0.039119	three_prime_UTR					PTGR2
let-7d	ARL4D	-0.5	-25.4	0.039434	five_prime_UTR					ARL8B
let-7d	PTGR2	-0.5	-26	0.039625	five_prime_UTR					PABPC1L
let-7d	ARL8B	-0.5	-30.1	0.039946	three_prime_UTR					SPATS2L
let-7d	PABPC1L	-0.5	-25.8	0.040361	three_prime_UTR					RPL37A
let-7d	SPATS2L	-0.5	-27.1	0.040717	five_prime_UTR					ELOC
let-7d	RPL37A	-0.5	-29.8	0.04124	three_prime_UTR					CAPZB
let-7d	ELOC	-0.5	-28.2	0.041521	three_prime_UTR					PRPF3
let-7d	CAPZB	-0.5	-30.1	0.042161	cds					CNN1
let-7d	PRPF3	-0.5	-26	0.042303	three_prime_UTR					PGM3
let-7d	CNN1	-0.5	-29	0.042676	five_prime_UTR					ACAD8
let-7d	PGM3	-0.5	-26.6	0.042682	three_prime_UTR					DICER1
let-7d	ACAD8	-0.5	-30.9	0.042699	three_prime_UTR					PAN2
let-7d	DICER1	-0.5	-32.8	0.042906	cds					WTIP
let-7d	PAN2	-0.5	-32.8	0.042906	cds					CGA
let-7d	WTIP	-0.5	-32.8	0.042906	three_prime_UTR					ZNF260
let-7d	CGA	-0.5	-26.5	0.043378	three_prime_UTR					SPHK2
let-7d	ZNF260	-0.5	-31.6	0.04339	three_prime_UTR					LARS2
let-7d	SPHK2	-0.5	-28.6	0.043403	five_prime_UTR					PDS5B
let-7d	LARS2	-0.5	-32.7	0.044854	three_prime_UTR					CSH1
let-7d	PDS5B	-0.5	-32.7	0.044854	cds					CSH2
let-7d	CSH1	-0.5	-27.5	0.045656	cds					TMEM184A
let-7d	CSH2	-0.5	-27.5	0.045656	cds					LENG8
let-7d	TMEM184A	-0.5	-31.2	0.045767	cds					INAFM1
let-7d	LENG8	-0.5	-27.7	0.046033	cds					FANCF
let-7d	INAFM1	-0.5	-27.5	0.046855	three_prime_UTR					SCN4A
let-7d	FANCF	-0.5	-32.6	0.04689	three_prime_UTR					XAGE2
let-7d	SCN4A	-0.5	-32.6	0.04689	cds					MYLK
let-7d	XAGE2	-0.5	-25.6	0.047211	five_prime_UTR					RLIM
let-7d	MYLK	-0.5	-32	0.048857	cds					ZC3H6
let-7d	RLIM	-0.5	-32.5	0.049015	three_prime_UTR					AP1AR
let-7d	ZC3H6	-0.5	-32.5	0.049015	three_prime_UTR					CD37
let-7d	AP1AR	-0.5	-27.2	0.049062	five_prime_UTR					ZNF784
let-7d	CD37	-0.5	-28.1	0.049194	cds					BIVM
let-7d	ZNF784	-0.5	-30.3	0.049238	cds					OTUD7B
let-7d	BIVM	-0.5	-30.8	0.04931	five_prime_UTR					SLC2A3
let-7d	OTUD7B	-0.5	-25.4	0.049751	three_prime_UTR					ERRFI1
miR-424	SLC2A3	-0.5	-28.5	0.002223	five_prime_UTR					CRAMP1
miR-424	ERRFI1	-0.5	-28.5	0.003324	cds					CLASRP
miR-424	CRAMP1	-0.5	-26.1	0.003887	five_prime_UTR					METTL26
miR-424	CLASRP	-0.5	-26.6	0.004851	three_prime_UTR					D2HGDH
miR-424	METTL26	-0.5	-25.1	0.005591	five_prime_UTR					SLC28A1
miR-424	D2HGDH	-0.5	-28.2	0.006341	five_prime_UTR					PITPNM2
miR-424	SLC28A1	-0.5	-28.4	0.007278	five_prime_UTR					VWF
miR-424	PITPNM2	-0.5	-26.5	0.007518	cds					GPR155
miR-424	VWF	-0.5	-26.6	0.007747	three_prime_UTR					REXO2
miR-424	GPR155	-0.5	-27.6	0.007869	five_prime_UTR					TRAP1
miR-424	REXO2	-0.5	-25	0.009613	five_prime_UTR					KIF20A
miR-424	TRAP1	-0.5	-27.1	0.009667	cds					XPO5
miR-424	KIF20A	-0.5	-26.5	0.010199	five_prime_UTR					DNASE1
miR-424	XPO5	-0.5	-26.5	0.013182	five_prime_UTR					SAMD4A
miR-424	DNASE1	-0.5	-27.3	0.017654	cds					ABCB10
miR-424	SAMD4A	-0.5	-33.6	0.018676	three_prime_UTR					ATP2B1
miR-424	CGA	-0.5	-28.1	0.019038	cds					SYMPK
miR-424	ABCB10	-0.5	-27.2	0.019499	cds					RAB3B
miR-424	ATP2B1	-0.5	-26.6	0.020245	five_prime_UTR					SEC61A1
miR-424	SYMPK	-0.5	-33.3	0.021502	cds					CENPBD1
miR-424	RAB3B	-0.5	-32.9	0.025936	three_prime_UTR					TACC2
miR-424	SEC61A1	-0.5	-25.4	0.026591	three_prime_UTR					AGPAT5
miR-424	CENPBD1	-0.5	-28.8	0.028957	cds					ERMARD
miR-424	TACC2	-0.5	-27.5	0.029284	five_prime_UTR					DCAF8
miR-424	AGPAT5	-0.5	-30.8	0.029307	cds					DPH7
miR-424	ERMARD	-0.5	-28.3	0.030577	five_prime_UTR					KIAA2013
miR-424	DCAF8	-0.5	-27.9	0.030687	five_prime_UTR					CHCHD6
miR-424	DPH7	-0.5	-31.3	0.03167	cds					PLCD4
miR-424	KIAA2013	-0.5	-25.3	0.03217	five_prime_UTR					SPC24
miR-424	CHCHD6	-0.5	-29	0.03287	three_prime_UTR					TDP2
miR-424	PLCD4	-0.5	-25.5	0.034203	cds					PLK1
miR-424	SPC24	-0.5	-28.8	0.034302	cds					RAD54L2
miR-424	TDP2	-0.5	-27.4	0.034521	five_prime_UTR					ZNF706
miR-424	PLK1	-0.5	-28.1	0.037082	cds					ADCY7
miR-424	RAD54L2	-0.5	-32.1	0.037681	cds					PLA2G12A
miR-424	ZNF706	-0.5	-25.6	0.038169	cds					B3GAT3
miR-424	ADCY7	-0.5	-25.7	0.039334	cds					INF2
miR-424	PLA2G12A	-0.5	-25.9	0.039651	five_prime_UTR					SERPINB4
miR-424	B3GAT3	-0.5	-27.2	0.039971	three_prime_UTR					NAT9
miR-424	INF2	-0.5	-26.9	0.044472	cds					AGPAT1
miR-424	SERPINB4	-0.5	-30.1	0.045781	cds					GSPT1
miR-424	NAT9	-0.5	-28.2	0.046553	cds					DHRS13
miR-424	AGPAT1	-0.5	-29.1	0.047068	cds					DPH2
miR-424	GSPT1	-0.5	-25.3	0.047149	five_prime_UTR					EIF6
miR-424	DHRS13	-0.5	-26.8	0.047361	five_prime_UTR					CEP68
miR-424	DPH2	-0.5	-26.6	0.04835	three_prime_UTR					MT1X
miR-424	EIF6	-0.5	-28.6	0.048908	cds					PTPN21
miR-424	CEP68	-0.5	-26.1	0.049359	five_prime_UTR					CES4A
miR-141	MT1X	-0.5	-31.2	0.004559	three_prime_UTR					ZNF394
miR-141	PTPN21	-0.5	-28.6	0.007999	five_prime_UTR					KRT10
miR-141	CES4A	-0.5	-26.8	0.018505	five_prime_UTR					SEMA4F
miR-141	ZNF394	-0.5	-26.6	0.021644	five_prime_UTR					PABPC4
miR-141	KRT10	-0.5	-27.6	0.021929	three_prime_UTR					ZNF717
miR-141	SEMA4F	-0.5	-25.5	0.026792	five_prime_UTR					ABCA2
miR-141	PABPC4	-0.5	-28.6	0.029561	three_prime_UTR					ABCA7
miR-141	COPS3	-0.5	-28.5	0.0385	three_prime_UTR					ABHD6
miR-141	ZNF717	-0.5	-25.1	0.044051	five_prime_UTR					ABL2
miR-193b	ABCA2	-31.2	0.03617	three_prime_UTR						ABTB1
miR-193b	ABCA7	-26.4	0.031815	three_prime_UTR						ACTN4
miR-193b	ABHD6	-32.2	0.009396	five_prime_UTR						ADAMTS1
miR-193b	ABL2	-35.1	0.021527	cds						ADAMTS13
miR-193b	ABL2	-29.3	0.020755	five_prime_UTR						AGFG1
miR-193b	ABTB1	-27.6	0.022301	cds						AHDC1
miR-193b	ACTN4	-29.9	0.008823	three_prime_UTR						AKAP11
miR-193b	ACTN4	-29.3	0.00254	five_prime_UTR						ALPK1
miR-193b	ADAMTS1	-33.9	0.04972	cds						AMIGO1
miR-193b	ADAMTS13	-31.8	0.010436	cds						AMMECR1
miR-193b	AGFG1	-28.5	0.029991	five_prime_UTR						ANGEL2
miR-193b	AHDC1	-35.4	0.026031	cds						ANKRD10
miR-193b	AKAP11	-29.5	0.008007	five_prime_UTR						ANKRD50
miR-193b	ALPK1	-33.9	0.008078	five_prime_UTR						ARF1
miR-193b	AMIGO1	-28.9	0.045636	five_prime_UTR						ARFGAP1
miR-193b	AMMECR1	-37.8	0.003079	cds						ARFGAP2
miR-193b	ANGEL2	-30.3	0.017305	five_prime_UTR						ARFGEF2
miR-193b	ANKRD10	-28.1	0.010365	five_prime_UTR						ARFRP1
miR-193b	ANKRD50	-32.3	0.039483	five_prime_UTR						ARHGEF17
miR-193b	ARF1	-31.8	0.003832	five_prime_UTR						ARL14EP
miR-193b	ARFGAP1	-34.9	0.030314	three_prime_UTR						ARL4C
miR-193b	ARFGAP2	-29.8	0.015438	five_prime_UTR						ARMC7
miR-193b	ARFGEF2	-32.4	0.001671	five_prime_UTR						ARVCF
miR-193b	ARFRP1	-31.1	0.038965	five_prime_UTR						ASCC2
miR-193b	ARHGEF17	-29.3	0.032508	five_prime_UTR						ASRGL1
miR-193b	ARL14EP	-29.7	0.006072	five_prime_UTR						ASTN2
miR-193b	ARL4C	-32.5	0.00997	five_prime_UTR						ATRIP
miR-193b	ARMC7	-28.6	0.04115	five_prime_UTR						BACE1
miR-193b	ARVCF	-35.6	0.006546	three_prime_UTR						BCL7C
miR-193b	ASCC2	-27.8	0.013954	five_prime_UTR						BMP2
miR-193b	ASRGL1	-35	0.013316	three_prime_UTR						BTBD19
miR-193b	ASTN2	-30.3	0.002279	cds						BUB1B
miR-193b	ATG13	-30.5	0.032506	five_prime_UTR						C11orf91
miR-193b	ATRIP	-26.3	0.023783	five_prime_UTR						C4orf19
miR-193b	BACE1	-33.4	0.006373	five_prime_UTR						CALU
miR-193b	BCL7C	-31.7	0.030807	cds						CAPN10
miR-193b	BMP2	-32.1	0.008793	three_prime_UTR						CASKIN2
miR-193b	BTBD19	-33.2	0.020413	cds						CAV2
miR-193b	BUB1B	-32.9	0.001578	five_prime_UTR						CC2D1A
miR-193b	C11orf91	-32.1	0.017884	cds						CCDC97
miR-193b	C4orf19	-32.8	0.027499	cds						CCM2
miR-193b	CALU	-34.8	0.033526	three_prime_UTR						CCNA2
miR-193b	CALU	-28.7	0.0093	five_prime_UTR						CCNC
miR-193b	CAPN10	-30.5	0.022856	three_prime_UTR						CDC14B
miR-193b	CAPN10	-28.6	0.001745	cds						CDC20
miR-193b	CASKIN2	-33.3	0.048866	cds						CDK2
miR-193b	CAV2	-31	0.022816	cds						CDKN2D
miR-193b	CC2D1A	-29.8	0.039816	three_prime_UTR						CEP55
miR-193b	CCDC97	-26.1	0.033976	five_prime_UTR						CHCHD10
miR-193b	CCM2	-31.2	0.015614	three_prime_UTR						CHFR
miR-193b	CCNA2	-29.6	0.015267	five_prime_UTR						CHRNB1
miR-193b	CCNC	-28.1	0.00567	five_prime_UTR						CIP2A
miR-193b	CDC14B	-30.4	0.027057	five_prime_UTR						CIT
miR-193b	CDC20	-34.8	0.022343	cds						CLCN6
miR-193b	CDK2	-37	0.013207	three_prime_UTR						CLCN7
miR-193b	CDKN2D	-35.9	0.000922	five_prime_UTR						CLDN16
miR-193b	CEP55	-29.9	0.01993	five_prime_UTR						CLDN23
miR-193b	CHCHD10	-31.4	0.004186	three_prime_UTR						CNNM2
miR-193b	CHFR	-26.4	0.007244	five_prime_UTR						CNP
miR-193b	CHRNB1	-33.3	0.043013	cds						COPB2
miR-193b	CIP2A	-26	0.007201	five_prime_UTR						COQ10B
miR-193b	CIT	-26.8	0.002872	five_prime_UTR						CORO1B
miR-193b	CLASRP	-27.1	0.008823	five_prime_UTR						CPXM1
miR-193b	CLCN6	-27.9	0.017517	five_prime_UTR						CTDP1
miR-193b	CLCN7	-25.6	0.00652	five_prime_UTR						CTSD
miR-193b	CLDN16	-32.7	0.010946	five_prime_UTR						CTTN
miR-193b	CLDN23	-33.2	0.006993	five_prime_UTR						CUEDC1
miR-193b	CNNM2	-29.5	0.009015	five_prime_UTR						DAB2
miR-193b	CNP	-27.7	0.010633	five_prime_UTR						DAP3
miR-193b	COPB2	-25.9	0.023275	five_prime_UTR						DBP
miR-193b	COQ10B	-31.3	0.001751	five_prime_UTR						DBR1
miR-193b	CORO1B	-33.5	0.038156	cds						DDX17
miR-193b	CORO1B	-26.2	0.009362	five_prime_UTR						DDX20
miR-193b	CPXM1	-28.2	0.031805	cds						DDX27
miR-193b	CTDP1	-27.6	0.015829	five_prime_UTR						DENND1A
miR-193b	CTSD	-33.8	0.012103	three_prime_UTR						DHX30
miR-193b	CTTN	-34.4	0.027657	cds						DIP2B
miR-193b	CUEDC1	-27.3	0.008179	three_prime_UTR						DLG3
miR-193b	DAB2	-34.3	0.00178	cds						DNAJB9
miR-193b	DAP3	-32.3	0.039161	five_prime_UTR						DUS3L
miR-193b	DBP	-34.3	0.01465	cds						DUSP1
miR-193b	DBR1	-26.6	0.021307	five_prime_UTR						DYNC1H1
miR-193b	DDX17	-28.3	0.02719	cds						E2F1
miR-193b	DDX20	-30	0.028908	cds						EAF2
miR-193b	DDX27	-32	0.011791	cds						EDEM1
miR-193b	DENND1A	-31	0.004732	five_prime_UTR						EEF1B2
miR-193b	DHX30	-32.2	0.010052	five_prime_UTR						EFHC1
miR-193b	DIP2B	-27.8	0.016278	five_prime_UTR						EID2
miR-193b	DLG3	-34	0.046896	cds						EIF2AK3
miR-193b	DNAJB9	-29.2	0.017799	five_prime_UTR						EIF3A
miR-193b	DUS3L	-30.1	0.037684	cds						ELMOD3
miR-193b	DUSP1	-33	0.014505	three_prime_UTR						EML1
miR-193b	DYNC1H1	-34	0.046304	three_prime_UTR						EML4
miR-193b	E2F1	-34.6	0.01874	three_prime_UTR						ERN1
miR-193b	EAF2	-26.1	0.019555	five_prime_UTR						ESPL1
miR-193b	EDEM1	-30.7	0.000206	five_prime_UTR						ETAA1
miR-193b	EEF1B2	-28	0.008793	five_prime_UTR						ETFA
miR-193b	EFHC1	-29.6	0.031353	five_prime_UTR						EYA2
miR-193b	EHF	-33.2	0.02139	cds						FAM120C
miR-193b	EID2	-31.1	0.039031	cds						FAM168A
miR-193b	EIF2AK3	-30	0.007073	five_prime_UTR						FAM221A
miR-193b	EIF3A	-25.8	0.04216	five_prime_UTR						FARP2
miR-193b	ELMOD3	-36.5	0.008813	three_prime_UTR						FASN
miR-193b	EML1	-26.1	0.033849	five_prime_UTR						FBXL16
miR-193b	EML4	-28.5	0.027786	five_prime_UTR						FBXW5
miR-193b	ERN1	-35	0.030818	three_prime_UTR						FDPS
miR-193b	ESPL1	-34.1	0.044976	cds						FKTN
miR-193b	ETAA1	-35.1	0.001673	cds						FLOT1
miR-193b	ETFA	-29.8	0.001228	five_prime_UTR						FUZ
miR-193b	EYA2	-28.8	0.04399	five_prime_UTR						GAMT
miR-193b	FAM120C	-36.1	0.01067	cds						GAS2L1
miR-193b	FAM168A	-31.7	0.012891	three_prime_UTR						GCC2
miR-193b	FAM221A	-30.2	0.00121	five_prime_UTR						GEN1
miR-193b	FARP2	-28.9	0.005882	five_prime_UTR						GJA5
miR-193b	FASN	-33.3	0.017081	three_prime_UTR						GLB1L2
miR-193b	FBXL16	-29.6	0.020823	five_prime_UTR						GNA11
miR-193b	FBXW5	-35.6	0.013461	three_prime_UTR						GOLGA3
miR-193b	FDPS	-33.8	0.003876	five_prime_UTR						GOLGA4
miR-193b	FKTN	-30.5	0.031262	cds						GOLT1A
miR-193b	FLOT1	-26.4	0.04337	five_prime_UTR						GORAB
miR-193b	FUZ	-38.2	0.003778	cds						GSDMD
miR-193b	GAMT	-28.9	0.034693	three_prime_UTR						GTF3C2
miR-193b	GAS2L1	-32.2	0.017478	five_prime_UTR						H6PD
miR-193b	GBF1	-30.9	0.026576	five_prime_UTR						HABP4
miR-193b	GCC2	-27.4	0.005767	five_prime_UTR						HIGD1A
miR-193b	GEN1	-28	0.009397	five_prime_UTR						HMG20B
miR-193b	GJA5	-35.8	0.008628	cds						HMGA1
miR-193b	GLB1L2	-26.5	0.047493	five_prime_UTR						HNRNPD
miR-193b	GNA11	-35.9	0.00072	five_prime_UTR						HSF1
miR-193b	GOLGA3	-33.9	0.048897	three_prime_UTR						HSPA13
miR-193b	GOLGA4	-31.3	0.012562	five_prime_UTR						IFT20
miR-193b	GOLT1A	-28.1	0.042707	three_prime_UTR						IGSF22
miR-193b	GORAB	-30.4	0.001192	five_prime_UTR						ILF3
miR-193b	GSDMD	-33.8	0.033027	cds						INO80E
miR-193b	GTF3C2	-29.8	0.033523	five_prime_UTR						INSIG2
miR-193b	H6PD	-34.7	0.034967	three_prime_UTR						IP6K1
miR-193b	HABP4	-34.6	0.018449	cds						IRF6
miR-193b	HBG2	-30.9	0.020548	cds						KAT5
miR-193b	HIGD1A	-25.8	0.012662	five_prime_UTR						KATNBL1
miR-193b	HMG20B	-31.7	0.025138	cds						KCNE3
miR-193b	HMGA1	-29.8	0.041047	five_prime_UTR						KCNK1
miR-193b	HNRNPD	-29.1	0.028277	five_prime_UTR						KCTD11
miR-193b	HSF1	-33.1	0.045911	cds						KCTD13
miR-193b	HSPA13	-29	0.017997	five_prime_UTR						KCTD18
miR-193b	HSPA14	-34.2	0.000136	five_prime_UTR						KCTD7
miR-193b	IER5	-31.6	0.049648	cds						KIAA1614
miR-193b	IFT20	-27.6	0.035189	cds						KIF1C
miR-193b	IGSF22	-26.1	0.038055	five_prime_UTR						KIFC1
miR-193b	ILF3	-30.9	0.011487	five_prime_UTR						KLLN
miR-193b	INO80E	-30.9	0.032778	five_prime_UTR						KRBA1
miR-193b	INSIG2	-29.3	0.011872	five_prime_UTR						KXD1
miR-193b	IP6K1	-28.8	0.033652	five_prime_UTR						LAMTOR5
miR-193b	IRF6	-29	0.023276	five_prime_UTR						LCE2B
miR-193b	KANK3	-34.3	0.041362	cds						LGALS8
miR-193b	KAT5	-30.1	0.028161	three_prime_UTR						LRP5L
miR-193b	KATNBL1	-32.6	0.001168	five_prime_UTR						LRRC24
miR-193b	KCNE3	-28.3	0.048259	five_prime_UTR						LRRK1
miR-193b	KCNK1	-28.9	0.001279	five_prime_UTR						LYSMD4
miR-193b	KCTD11	-31.5	0.031719	cds						MAD2L2
miR-193b	KCTD13	-37	0.000126	five_prime_UTR						MAP3K10
miR-193b	KCTD18	-31.7	0.018159	five_prime_UTR						MAP7
miR-193b	KCTD7	-36.1	0.005394	cds						MAPK1
miR-193b	KIAA1614	-26.7	0.037017	three_prime_UTR						MAPK8IP1
miR-193b	KIAA2013	-33.1	0.015838	three_prime_UTR						MAPKAPK2
miR-193b	KIAA2013	-33.4	0.001097	five_prime_UTR						MAST2
miR-193b	KIF1C	-34.7	0.002028	five_prime_UTR						MAST4
miR-193b	KIFC1	-35.1	0.029545	cds						MCM4
miR-193b	KIFC1	-34.6	0.000398	five_prime_UTR						MCRIP1
miR-193b	KLLN	-33.5	0.023301	five_prime_UTR						MID1IP1
miR-193b	KRBA1	-25.3	0.032408	cds						MMP14
miR-193b	KXD1	-28.1	0.045086	five_prime_UTR						MOSPD1
miR-193b	LAMTOR5	-27	0.022754	five_prime_UTR						MPST
miR-193b	LCE2B	-28.5	0.041601	cds						MRPL33
miR-193b	LGALS8	-29.8	0.039879	five_prime_UTR						MRPL40
miR-193b	LRP5L	-36.1	0.002069	five_prime_UTR						MTFP1
miR-193b	LRRC24	-29	0.006016	five_prime_UTR						NBEAL2
miR-193b	LRRC24	-29.5	0.00175	three_prime_UTR						NEK2
miR-193b	LRRK1	-30.2	0.031982	five_prime_UTR						NENF
miR-193b	LYSMD4	-29.3	0.037419	cds						NICN1
miR-193b	MAD2L2	-29.4	0.003981	five_prime_UTR						NIPAL1
miR-193b	MAP3K10	-32.3	0.017355	five_prime_UTR						NOSIP
miR-193b	MAP7	-32.1	0.003891	five_prime_UTR						NPL
miR-193b	MAPK1	-32.2	0.022546	three_prime_UTR						NPRL2
miR-193b	MAPK8IP1	-34.4	0.039663	cds						NRAS
miR-193b	MAPKAPK2	-29.6	0.023349	five_prime_UTR						NSUN2
miR-193b	MARVELD2	-36	0.015148	cds						NSUN4
miR-193b	MAST2	-31.8	0.012466	five_prime_UTR						NUDT1
miR-193b	MAST4	-29.8	0.018198	five_prime_UTR						NUMA1
miR-193b	MCM4	-30.7	0.002919	five_prime_UTR						OAZ2
miR-193b	MCRIP1	-30	0.049017	three_prime_UTR						OCRL
miR-193b	MID1IP1	-32.3	0.03975	three_prime_UTR						OGDH
miR-193b	MMP14	-34.7	0.02836	three_prime_UTR						OVOL1
miR-193b	MOSPD1	-27.8	0.01504	five_prime_UTR						OXLD1
miR-193b	MPST	-27.9	0.016929	five_prime_UTR						PCSK7
miR-193b	MRPL33	-27.5	0.002584	five_prime_UTR						PDE8A
miR-193b	MRPL40	-34	0.046896	three_prime_UTR						PEX6
miR-193b	MTFP1	-33.6	0.001873	five_prime_UTR						PGRMC2
miR-193b	MYLK	-29.5	0.031719	five_prime_UTR						PIGK
miR-193b	NAT9	-26.9	0.008633	five_prime_UTR						PIM1
miR-193b	NBEAL2	-32.5	0.010093	cds						PIM3
miR-193b	NEK2	-29.2	0.006968	five_prime_UTR						PITPNA
miR-193b	NENF	-35.5	0.024953	three_prime_UTR						PKN3
miR-193b	NICN1	-31.2	0.032051	cds						PLCXD2
miR-193b	NICN1	-27.4	0.005919	five_prime_UTR						PLK2
miR-193b	NIPAL1	-34.3	0.020514	five_prime_UTR						PLPBP
miR-193b	NOSIP	-27.1	0.001384	five_prime_UTR						POLE3
miR-193b	NPL	-31.5	0.006606	five_prime_UTR						POLR2C
miR-193b	NPRL2	-32.9	0.034726	cds						POLR3GL
miR-193b	NRAS	-26.6	0.022948	five_prime_UTR						POLRMT
miR-193b	NSUN2	-27.7	0.002588	five_prime_UTR						PPA1
miR-193b	NSUN4	-29	0.034955	three_prime_UTR						PPP1R9B
miR-193b	NUDT1	-30.9	0.022646	cds						PPP2R1B
miR-193b	NUMA1	-38.7	0.00651	cds						PRC1
miR-193b	OAZ2	-36.6	0.000306	five_prime_UTR						PRELID2
miR-193b	OCRL	-32.2	0.004389	five_prime_UTR						PRMT5
miR-193b	OGDH	-33.9	0.048288	cds						PSMD1
miR-193b	OTUD7B	-32.7	0.005331	five_prime_UTR						PSMD2
miR-193b	OVOL1	-29.9	0.018567	five_prime_UTR						PTEN
miR-193b	OXLD1	-29.5	0.040849	cds						PTGER3
miR-193b	PABPC4	-33.7	0.046131	cds						PTPN11
miR-193b	PCSK7	-32.2	0.001866	five_prime_UTR						PTPN23
miR-193b	PDE8A	-29.9	0.045556	cds						PXMP4
miR-193b	PEX6	-31.3	0.01855	three_prime_UTR						QPRT
miR-193b	PGRMC2	-33.2	0.015788	cds						RAB35
miR-193b	PIGK	-28.6	0.000142	five_prime_UTR						RAB5C
miR-193b	PIM1	-29.2	0.044008	five_prime_UTR						RABL6
miR-193b	PIM3	-29.7	0.007496	five_prime_UTR						RACK1
miR-193b	PITPNA	-32	0.031626	cds						RANBP2
miR-193b	PKN3	-29.8	0.031418	five_prime_UTR						RASGRP2
miR-193b	PLCXD2	-32.2	0.016474	five_prime_UTR						RASSF8
miR-193b	PLK2	-26.6	0.021632	five_prime_UTR						RECQL4
miR-193b	PLPBP	-25.3	0.011984	five_prime_UTR						RHEB
miR-193b	POLE3	-29.1	0.049632	cds						RIPOR3
miR-193b	POLR2C	-26.3	0.0064	five_prime_UTR						RMND5A
miR-193b	POLR3GL	-32.6	0.017149	cds						RNF181
miR-193b	POLRMT	-36.7	0.015004	cds						RNF207
miR-193b	PPA1	-26.8	0.012263	five_prime_UTR						ROGDI
miR-193b	PPP1R9B	-32	0.017364	five_prime_UTR						RPGRIP1L
miR-193b	PPP2R1B	-26	0.005038	cds						RPN1
miR-193b	PRC1	-25.1	0.044363	five_prime_UTR						RPS6KB2
miR-193b	PRELID2	-28.4	0.001019	five_prime_UTR						RRAD
miR-193b	PRMT5	-29	0.01055	five_prime_UTR						RRS1
miR-193b	PSMA5	-26.6	0.018769	five_prime_UTR						RSRC2
miR-193b	PSMD1	-35.1	0.007455	three_prime_UTR						RTN3
miR-193b	PSMD2	-30.5	0.04557	cds						S100A7A
miR-193b	PTEN	-31.9	0.03444	five_prime_UTR						S1PR3
miR-193b	PTGER3	-30.4	0.006987	five_prime_UTR						SBDS
miR-193b	PTGR2	-27.6	0.03071	five_prime_UTR						SCNN1A
miR-193b	PTPN11	-31.8	0.032332	five_prime_UTR						SEC13
miR-193b	PTPN23	-28.8	0.014305	cds						SEC16A
miR-193b	PXMP4	-31.7	0.025126	cds						SEC22B
miR-193b	QPRT	-31.6	0.043473	cds						SEC61A2
miR-193b	RAB35	-26.5	0.015191	five_prime_UTR						SEL1L3
miR-193b	RAB5C	-31.5	0.03921	three_prime_UTR						SELENON
miR-193b	RABL6	-28.6	0.02563	five_prime_UTR						SERP1
miR-193b	RACK1	-29.2	0.003291	five_prime_UTR						SERTAD3
miR-193b	RANBP2	-26.9	0.017673	five_prime_UTR						SESN2
miR-193b	RASGRP2	-29.4	0.01373	three_prime_UTR						SHROOM1
miR-193b	RASSF8	-32.2	0.006055	five_prime_UTR						SLC24A1
miR-193b	RECQL4	-34.5	0.029839	cds						SLC25A10
miR-193b	RHEB	-29.5	0.032402	five_prime_UTR						SLC25A22
miR-193b	RIPOR3	-34.8	0.0026	five_prime_UTR						SLC30A5
miR-193b	RMND5A	-28.9	0.04303	five_prime_UTR						SLC35A1
miR-193b	RNF181	-30.3	0.025091	cds						SLC45A4
miR-193b	RNF207	-31.1	0.041118	five_prime_UTR						SLC4A3
miR-193b	ROGDI	-26.9	0.00393	five_prime_UTR						SLC5A10
miR-193b	RPGRIP1L	-28.3	0.001752	five_prime_UTR						SLC7A6
miR-193b	RPN1	-32.3	0.010201	three_prime_UTR						SLC9A1
miR-193b	RPS6KB2	-25.1	0.024289	five_prime_UTR						SLC9A6
miR-193b	RRAD	-29.8	0.029465	three_prime_UTR						SMG5
miR-193b	RRS1	-38.7	0.002396	cds						SMG9
miR-193b	RSRC2	-31.4	0.000492	five_prime_UTR						SND1
miR-193b	RTN3	-32.6	0.001721	five_prime_UTR						SNPH
miR-193b	S100A7A	-28.3	0.040947	cds						SNRPB
miR-193b	S1PR3	-25.3	0.049123	five_prime_UTR						SNX14
miR-193b	SBDS	-26.9	0.03105	five_prime_UTR						SNX18
miR-193b	SCNN1A	-35	0.000749	cds						SNX8
miR-193b	SCRN3	-30.4	0.001318	five_prime_UTR						SOCS2
miR-193b	SDSL	-25.2	0.042557	five_prime_UTR						SOWAHB
miR-193b	SEC13	-27.3	0.036645	five_prime_UTR						SPACA6
miR-193b	SEC16A	-35.7	0.022929	cds						SPAG4
miR-193b	SEC22B	-30.8	0.002366	five_prime_UTR						SPEG
miR-193b	SEC61A2	-32.5	0.001085	five_prime_UTR						SPRYD7
miR-193b	SEL1L3	-34.6	0.000337	five_prime_UTR						SRCAP
miR-193b	SELENON	-31	0.027769	three_prime_UTR						SREBF1
miR-193b	SEMA4F	-32.8	0.000888	five_prime_UTR						ST7
miR-193b	SERP1	-29.5	0.029286	five_prime_UTR						STK16
miR-193b	SERTAD3	-30.6	0.042891	three_prime_UTR						STK25
miR-193b	SESN2	-35.1	0.023297	three_prime_UTR						STX5
miR-193b	SHROOM1	-31.7	0.023289	cds						SUMF2
miR-193b	SHROOM1	-32.3	0.01967	three_prime_UTR						SYNCRIP
miR-193b	SLC24A1	-37.7	0.006122	five_prime_UTR						TATDN3
miR-193b	SLC25A10	-34	0.000799	five_prime_UTR						TAZ
miR-193b	SLC25A22	-32	0.009248	five_prime_UTR						TBK1
miR-193b	SLC30A5	-33.9	0.032026	five_prime_UTR						TBX20
miR-193b	SLC35A1	-28.8	0.011016	five_prime_UTR						TCN2
miR-193b	SLC45A4	-35	0.030818	three_prime_UTR						TGM2
miR-193b	SLC45A4	-29.9	0.017844	five_prime_UTR						TGS1
miR-193b	SLC45A4	-29.1	0.013229	cds						THRA
miR-193b	SLC4A3	-37	0.01082	cds						TIMELESS
miR-193b	SLC5A10	-32.9	0.011794	five_prime_UTR						TM4SF1
miR-193b	SLC5A10	-31.6	0.003757	three_prime_UTR						TM9SF3
miR-193b	SLC7A6	-38	0.008627	three_prime_UTR						TMC6
miR-193b	SLC9A1	-32	0.030345	five_prime_UTR						TMCO4
miR-193b	SLC9A6	-31.6	0.010797	five_prime_UTR						TMEM141
miR-193b	SMG5	-29.7	0.004781	five_prime_UTR						TMEM14A
miR-193b	SMG9	-36.6	0.015655	three_prime_UTR						TMEM168
miR-193b	SND1	-31.6	0.035939	cds						TMEM182
miR-193b	SNPH	-45.5	4e-06	five_prime_UTR						TMEM19
miR-193b	SNRPB	-35.1	0.006164	cds						TMEM198
miR-193b	SNX14	-25.5	0.048112	five_prime_UTR						TMEM222
miR-193b	SNX18	-27	0.037514	five_prime_UTR						TMEM248
miR-193b	SNX8	-34.2	0.043132	three_prime_UTR						TMEM69
miR-193b	SOCS2	-31.5	0.024821	cds						TMEM70
miR-193b	SOD3	-25.1	0.042619	five_prime_UTR						TNS4
miR-193b	SOWAHB	-29.2	0.024294	five_prime_UTR						TOM1L2
miR-193b	SPACA6	-31.5	0.015337	cds						TPRA1
miR-193b	SPAG4	-29.5	0.007918	five_prime_UTR						TRAM2
miR-193b	SPEG	-34	0.046312	cds						TRAPPC12
miR-193b	SPEG	-31.7	0.039005	three_prime_UTR						TRAPPC3
miR-193b	SPRYD7	-25.9	0.022435	five_prime_UTR						TRIP12
miR-193b	SRCAP	-30.1	0.040941	five_prime_UTR						TRMT112
miR-193b	SREBF1	-35.3	0.008064	three_prime_UTR						TSPYL2
miR-193b	ST7	-31.4	0.008174	five_prime_UTR						TTC7B
miR-193b	STK16	-26.1	0.048729	five_prime_UTR						TTPAL
miR-193b	STK25	-32.1	0.043409	three_prime_UTR						TUBG1
miR-193b	STX5	-32.9	0.013133	three_prime_UTR						TUBGCP3
miR-193b	STX5	-28	0.008205	five_prime_UTR						UBE2B
miR-193b	SUMF2	-29.6	0.021537	five_prime_UTR						UBE2H
miR-193b	SYNCRIP	-29.4	0.019021	five_prime_UTR						UBE2M
miR-193b	TACSTD2	-32.5	0.023847	five_prime_UTR						UBE3D
miR-193b	TATDN3	-26.1	0.015992	five_prime_UTR						URB1
miR-193b	TAZ	-33.3	0.003395	five_prime_UTR						VAMP8
miR-193b	TBK1	-28.6	0.007101	five_prime_UTR						VAPA
miR-193b	TBX20	-40.1	0.001123	five_prime_UTR						VPS13D
miR-193b	TCN2	-32.9	0.037637	cds						VPS16
miR-193b	TGM2	-27.5	0.002584	five_prime_UTR						VPS18
miR-193b	TGS1	-31.4	0.027068	cds						VPS37A
miR-193b	TGS1	-28.4	0.014209	five_prime_UTR						VSTM2L
miR-193b	THRA	-38.3	0.000626	five_prime_UTR						VWCE
miR-193b	TIMELESS	-33.2	0.001067	five_prime_UTR						WIPI2
miR-193b	TM4SF1	-31.2	0.029536	cds						YKT6
miR-193b	TM9SF3	-32.9	0.001237	five_prime_UTR						ZBTB25
miR-193b	TMC6	-33.9	0.048897	cds						ZBTB4
miR-193b	TMCO4	-29.2	0.017157	five_prime_UTR						ZDHHC5
miR-193b	TMEM141	-28.6	0.039189	cds						ZFAND6
miR-193b	TMEM14A	-26.2	0.036438	five_prime_UTR						ZFYVE9
miR-193b	TMEM168	-29.3	0.032525	five_prime_UTR						ZIM2
miR-193b	TMEM182	-28.4	0.0306	five_prime_UTR						ZNF12
miR-193b	TMEM19	-39.1	0.001727	cds						ZNF132
miR-193b	TMEM198	-32.8	0.012888	five_prime_UTR						ZNF302
miR-193b	TMEM222	-30.7	0.00023	five_prime_UTR						ZNF513
miR-193b	TMEM248	-37.1	0.004803	three_prime_UTR						ZNF570
miR-193b	TMEM30A	-26	0.04316	five_prime_UTR						ZNF598
miR-193b	TMEM69	-27	0.036178	five_prime_UTR						ZNF622
miR-193b	TMEM70	-36.2	0.000842	cds						ZNF865
miR-193b	TNS4	-27.3	0.029347	five_prime_UTR						ZNRF2
miR-193b	TOM1L2	-27.4	0.038405	three_prime_UTR						AADAT
miR-193b	TPRA1	-33.5	0.003463	five_prime_UTR						ABAT
miR-193b	TRAM2	-33.9	0.000447	five_prime_UTR						ABHD3
miR-193b	TRAPPC12	-26.4	0.040812	five_prime_UTR						ACADL
miR-193b	TRAPPC3	-26.2	0.030861	five_prime_UTR						ACCS
miR-193b	TRIP12	-31.4	0.002903	five_prime_UTR						ACER3
miR-193b	TRMT112	-28.1	0.031025	cds						ACLY
miR-193b	TSPYL2	-31	0.031816	three_prime_UTR						ADAM12
miR-193b	TSPYL2	-27.5	0.013954	five_prime_UTR						ADAM9
miR-193b	TTC7B	-32.8	0.039101	three_prime_UTR						ADAMTS19
miR-193b	TTPAL	-29.9	0.003595	five_prime_UTR						ADAMTSL1
miR-193b	TUBG1	-27	0.002764	five_prime_UTR						ADAP2
miR-193b	TUBGCP3	-36.7	0.00327	cds						ADCK2
miR-193b	UBE2B	-26.3	0.029266	cds						ADCK5
miR-193b	UBE2H	-30.5	0.021498	five_prime_UTR						ADCY2
miR-193b	UBE2M	-29.9	0.025746	three_prime_UTR						ADNP2
miR-193b	UBE3D	-29.7	0.003407	five_prime_UTR						AFF3
miR-193b	URB1	-34.8	0.032402	three_prime_UTR						AGPAT2
miR-193b	VAMP8	-36.6	0.00012	five_prime_UTR						AGPS
miR-193b	VAPA	-29.8	0.012392	five_prime_UTR						AK3
miR-193b	VPS13D	-32.2	0.043291	three_prime_UTR						AKAP1
miR-193b	VPS16	-34.5	0.038033	cds						AKAP17A
miR-193b	VPS18	-32.3	0.035947	cds						ALAS1
miR-193b	VPS37A	-28.4	0.040593	five_prime_UTR						ALG2
miR-193b	VSTM2L	-28.5	0.024469	five_prime_UTR						ALG6
miR-193b	VWCE	-35.7	0.022929	three_prime_UTR						ALKBH8
miR-193b	WIPI2	-31	0.029859	three_prime_UTR						ALYREF
miR-193b	YKT6	-30.2	0.005412	five_prime_UTR						ANAPC4
miR-193b	ZBTB25	-30.6	0.023909	three_prime_UTR						ANK2
miR-193b	ZBTB4	-32.3	0.042457	cds						ANKK1
miR-193b	ZDHHC5	-34.3	0.041084	cds						ANKRD13D
miR-193b	ZFAND6	-32.7	0.015158	cds						ANKRD16
miR-193b	ZFYVE9	-31.2	0.018258	five_prime_UTR						ANKRD24
miR-193b	ZIM2	-29.5	0.032129	five_prime_UTR						ANKRD6
miR-193b	ZNF12	-37	0.000146	five_prime_UTR						APCDD1
miR-193b	ZNF132	-27.5	0.022819	cds						APP
miR-193b	ZNF302	-29.1	0.024256	five_prime_UTR						APPL1
miR-193b	ZNF513	-33.7	0.002881	five_prime_UTR						ARFGEF3
miR-193b	ZNF570	-33.4	0.003016	five_prime_UTR						ARHGAP20
miR-193b	ZNF598	-33.6	0.008591	three_prime_UTR						ARHGAP23
miR-193b	ZNF622	-26.9	0.020496	five_prime_UTR						ARHGEF1
miR-193b	ZNF717	-30.4	0.004622	five_prime_UTR						ARID1B
miR-193b	ZNF865	-33.5	0.030133	cds						ARID4B
miR-193b	ZNRF2	-30.7	0.048964	cds						ARID5A
miR-210	AADAT	-30.8	0.009096	five_prime_UTR						ARSG
miR-210	ABAT	-26.3	0.049481	five_prime_UTR						ASAP2
miR-210	ABCA2	-32.4	0.021513	three_prime_UTR						ASAP3
miR-210	ABCA2	-27.8	0.006511	five_prime_UTR						ASB13
miR-210	ABCA7	-29	0.035024	five_prime_UTR						ASMTL
miR-210	ABCA7	-34.9	0.033476	cds						ATG16L2
miR-210	ABCB10	-26.8	0.003306	five_prime_UTR						ATG9B
miR-210	ABHD3	-25.8	0.026656	five_prime_UTR						ATP5MC3
miR-210	ABHD6	-35.6	0.0018	five_prime_UTR						ATP6V0C
miR-210	ACADL	-28.6	0.014708	five_prime_UTR						ATP9B
miR-210	ACCS	-33.8	0.001434	five_prime_UTR						ATRAID
miR-210	ACER3	-27.6	0.034974	five_prime_UTR						ATXN7L2
miR-210	ACLY	-27.9	0.008014	five_prime_UTR						AXIN1
miR-210	ADAM12	-33.6	0.002874	five_prime_UTR						AZIN1
miR-210	ADAM9	-32	0.006557	five_prime_UTR						B9D2
miR-210	ADAMTS13	-31.4	0.012886	cds						BAIAP3
miR-210	ADAMTS19	-27.8	0.008457	five_prime_UTR						BCAS4
miR-210	ADAMTSL1	-28.5	0.031833	five_prime_UTR						BCAT2
miR-210	ADAP2	-29.5	0.025089	cds						BCL7B
miR-210	ADCK2	-29.8	0.029324	five_prime_UTR						BCL9L
miR-210	ADCK5	-29.8	0.046913	three_prime_UTR						BEND6
miR-210	ADCY2	-30.5	0.003926	five_prime_UTR						BLOC1S3
miR-210	ADCY7	-31.2	0.011378	five_prime_UTR						BLVRA
miR-210	ADNP2	-28.4	0.023824	five_prime_UTR						BLVRB
miR-210	AFF3	-27.8	0.008982	five_prime_UTR						BRCC3
miR-210	AGFG1	-34.1	0.001679	five_prime_UTR						BRD3OS
miR-210	AGPAT2	-31.9	0.029986	cds						BRI3
miR-210	AGPS	-30.3	0.042539	cds						BSPRY
miR-210	AK3	-30	0.002582	five_prime_UTR						BTBD1
miR-210	AKAP1	-36.7	2.7e-05	five_prime_UTR						BZW2
miR-210	AKAP17A	-28.8	0.013544	five_prime_UTR						C11orf95
miR-210	ALAS1	-29.4	0.011549	five_prime_UTR						C19orf53
miR-210	ALG2	-33.3	0.034504	cds						C1orf198
miR-210	ALG6	-29.4	0.026257	five_prime_UTR						C2CD2
miR-210	ALKBH8	-27.6	0.01532	five_prime_UTR						C2orf76
miR-210	ALPK1	-35.1	0.004813	five_prime_UTR						C3orf70
miR-210	ALYREF	-32.4	0.026499	cds						C6orf132
miR-210	ANAPC4	-25.4	0.024219	five_prime_UTR						C6orf136
miR-210	ANK2	-39.2	0.005402	cds						C9orf16
miR-210	ANKK1	-25.7	0.026771	five_prime_UTR						C9orf64
miR-210	ANKRD13D	-34.4	0.036276	cds						CAB39
miR-210	ANKRD16	-31	0.027816	five_prime_UTR						CABIN1
miR-210	ANKRD24	-29.9	0.019564	three_prime_UTR						CACNA2D3
miR-210	ANKRD6	-33.6	0.003979	five_prime_UTR						CALM3
miR-210	AP3M2	-27.3	0.026407	three_prime_UTR						CAND2
miR-210	AP3M2	-33.5	0.002672	five_prime_UTR						CAPN1
miR-210	APCDD1	-29.2	0.033065	five_prime_UTR						CAPZA2
miR-210	APP	-27.4	0.014311	five_prime_UTR						CASP2
miR-210	APPL1	-26.4	0.037715	five_prime_UTR						CAVIN1
miR-210	ARFGEF3	-30.4	0.003572	five_prime_UTR						CBWD1
miR-210	ARHGAP20	-31.5	0.007257	five_prime_UTR						CBWD2
miR-210	ARHGAP23	-31.4	0.025646	cds						CBX5
miR-210	ARHGAP23	-28.1	0.011989	five_prime_UTR						CCDC102A
miR-210	ARHGEF1	-31.4	0.001687	five_prime_UTR						CCDC71L
miR-210	ARID1B	-33.7	0.018472	five_prime_UTR						CCL5
miR-210	ARID4B	-27.9	0.012869	cds						CCNT2
miR-210	ARID5A	-25.4	0.02019	five_prime_UTR						CD274
miR-210	ARL4C	-34.3	0.006354	cds						CD34
miR-210	ARSG	-34.6	0.027328	cds						CDC42BPA
miR-210	ASAP2	-28.4	0.04798	five_prime_UTR						CDC6
miR-210	ASAP3	-37.5	0.005189	cds						CDH3
miR-210	ASB13	-28.7	0.000537	five_prime_UTR						CDKN1C
miR-210	ASMTL	-30.6	0.00053	five_prime_UTR						CDS2
miR-210	ASTN2	-27.6	0.011398	cds						CDT1
miR-210	ATG16L2	-31.2	0.022136	cds						CDYL2
miR-210	ATG9B	-32.4	0.028035	cds						CEBPD
miR-210	ATP5MC3	-29.5	0.004477	five_prime_UTR						CELSR1
miR-210	ATP6V0C	-31.6	0.016903	three_prime_UTR						CELSR2
miR-210	ATP9B	-31.9	0.006534	cds						CENPV
miR-210	ATRAID	-28.5	0.046073	five_prime_UTR						CEP131
miR-210	ATRIP	-25.2	0.0463	five_prime_UTR						CERK
miR-210	ATXN7L2	-36.1	0.001868	five_prime_UTR						CFAP97
miR-210	AXIN1	-30.9	0.020806	five_prime_UTR						CHD1
miR-210	AZIN1	-30.1	0.049232	five_prime_UTR						CHD1L
miR-210	B4GALNT3	-31.8	0.013454	five_prime_UTR						CHKA
miR-210	B9D2	-33.4	0.008482	cds						CHPF2
miR-210	BAIAP3	-33.4	0.022229	three_prime_UTR						CHST14
miR-210	BAIAP3	-31.7	0.00111	five_prime_UTR						CHTF8
miR-210	BCAS4	-35.3	0.004709	cds						CIB1
miR-210	BCAT2	-33.1	0.023356	cds						CLASP1
miR-210	BCL7B	-29.2	0.003903	five_prime_UTR						CLGN
miR-210	BCL9L	-34.4	0.014326	five_prime_UTR						CLINT1
miR-210	BEND6	-31.9	0.013616	five_prime_UTR						CLIP2
miR-210	BLOC1S3	-31.4	0.027996	cds						CLPP
miR-210	BLVRA	-27.3	0.005144	five_prime_UTR						CLSTN1
miR-210	BLVRB	-25.8	0.012878	five_prime_UTR						CMTM8
miR-210	BMP2	-34.7	0.017428	five_prime_UTR						COA5
miR-210	BMPR1A	-32.9	0.012881	five_prime_UTR						COASY
miR-210	BRCC3	-25.4	0.032999	five_prime_UTR						COL1A1
miR-210	BRD3OS	-34.7	0.036402	three_prime_UTR						COL9A3
miR-210	BRI3	-28.3	0.040572	cds						COQ10A
miR-210	BSPRY	-26.4	0.001792	five_prime_UTR						COQ8A
miR-210	BTBD1	-25	0.036661	five_prime_UTR						CPNE1
miR-210	BTBD19	-33.4	0.004179	three_prime_UTR						CPNE2
miR-210	BZW2	-29.1	0.011029	five_prime_UTR						CPPED1
miR-210	C11orf95	-27	0.025558	five_prime_UTR						CRK
miR-210	C19orf53	-28	0.048016	cds						CRMP1
miR-210	C1orf198	-32.4	0.03642	cds						CRTC3
miR-210	C2CD2	-27	0.014032	three_prime_UTR						CSNK1A1
miR-210	C2orf76	-33.3	0.008729	five_prime_UTR						CSNK1G2
miR-210	C3orf70	-27.8	0.036035	five_prime_UTR						CSRNP1
miR-210	C3orf70	-34.5	0.009168	cds						CTDSP2
miR-210	C6orf132	-27.9	0.020165	five_prime_UTR						CUEDC2
miR-210	C6orf136	-29.9	0.008071	five_prime_UTR						CUL4A
miR-210	C9orf16	-28.4	0.010038	five_prime_UTR						CUTC
miR-210	C9orf64	-29	0.019906	five_prime_UTR						CXCL1
miR-210	CAB39	-31.9	0.012505	five_prime_UTR						CXCL2
miR-210	CABIN1	-34.7	0.001042	five_prime_UTR						CXCL3
miR-210	CACNA2D3	-28.2	0.007614	five_prime_UTR						CXCL5
miR-210	CALM3	-27.3	0.021857	three_prime_UTR						CXorf56
miR-210	CALM3	-29.1	0.014338	five_prime_UTR						CYC1
miR-210	CAND2	-31	0.007309	five_prime_UTR						CYGB
miR-210	CAPN1	-25.7	0.015642	five_prime_UTR						DACT2
miR-210	CAPZA2	-27.6	0.008324	cds						DAD1
miR-210	CAPZB	-31	0.046679	three_prime_UTR						DAP
miR-210	CASKIN2	-35.3	0.028301	cds						DAZAP1
miR-210	CASP2	-29.7	0.013661	five_prime_UTR						DCTD
miR-210	CAVIN1	-37.9	0.000143	five_prime_UTR						DDB1
miR-210	CBWD1	-27.3	0.007287	five_prime_UTR						DDIT4
miR-210	CBWD2	-27.3	0.028543	five_prime_UTR						DDX6
miR-210	CBX5	-25.9	0.049034	five_prime_UTR						DENND2A
miR-210	CCDC102A	-31.5	0.023379	three_prime_UTR						DESI2
miR-210	CCDC102A	-30.9	0.006019	five_prime_UTR						DET1
miR-210	CCDC113	-27.1	0.036347	cds						DGAT1
miR-210	CCDC71L	-32.2	0.024316	cds						DGCR2
miR-210	CCL5	-26.3	0.004497	five_prime_UTR						DHRS7
miR-210	CCM2	-29.3	0.041463	three_prime_UTR						DHX35
miR-210	CCNT2	-33.6	0.010133	five_prime_UTR						DIP2A
miR-210	CD274	-29.1	0.003822	five_prime_UTR						DLEU7
miR-210	CD34	-34.2	0.020705	cds						DLL4
miR-210	CDC14B	-37.2	0.000985	five_prime_UTR						DMXL2
miR-210	CDC42BPA	-32.3	0.039892	cds						DNAH11
miR-210	CDC6	-29.2	0.015705	five_prime_UTR						DNAJC4
miR-210	CDH3	-31.3	0.049692	three_prime_UTR						DNAL1
miR-210	CDKN1C	-30.9	0.009719	five_prime_UTR						DOT1L
miR-210	CDS2	-28.7	0.023307	five_prime_UTR						DPY19L1
miR-210	CDT1	-34.2	0.034278	cds						DPYSL2
miR-210	CDYL2	-34.3	0.003689	five_prime_UTR						DST
miR-210	CEBPD	-38.3	0.001768	cds						DUSP2
miR-210	CELSR1	-34	0.048754	cds						DUSP3
miR-210	CELSR1	-29.8	0.037512	five_prime_UTR						DUSP5
miR-210	CELSR2	-32.3	0.015048	five_prime_UTR						DVL1
miR-210	CENPV	-31.2	0.025047	cds						DVL2
miR-210	CEP131	-29.3	0.011292	five_prime_UTR						DYNC1LI1
miR-210	CERK	-26.5	0.016182	five_prime_UTR						ECHDC3
miR-210	CFAP97	-28	0.008899	five_prime_UTR						EDEM3
miR-210	CHD1	-30.3	0.04792	five_prime_UTR						EFEMP1
miR-210	CHD1L	-26	0.004401	five_prime_UTR						EFNA3
miR-210	CHKA	-30.5	0.006939	five_prime_UTR						EGFR
miR-210	CHPF2	-28.2	0.036924	cds						EHD1
miR-210	CHST14	-28.7	0.021302	five_prime_UTR						EIF1AX
miR-210	CHTF8	-28.2	0.011018	five_prime_UTR						EIF2AK1
miR-210	CIB1	-28.2	0.001409	five_prime_UTR						EIF4A3
miR-210	CLASP1	-31.6	0.019517	cds						EIF4B
miR-210	CLDN16	-30.4	0.000611	three_prime_UTR						EIF4G1
miR-210	CLGN	-27.1	0.015445	five_prime_UTR						EIF4H
miR-210	CLINT1	-27.6	0.031455	five_prime_UTR						ELK4
miR-210	CLIP2	-35.3	0.028301	cds						ELOA
miR-210	CLIP2	-35.3	0.001945	five_prime_UTR						ELOVL7
miR-210	CLPP	-31.6	0.041058	cds						ELP1
miR-210	CLSTN1	-33.6	0.0421	three_prime_UTR						ELP6
miR-210	CLSTN1	-31.1	0.006051	five_prime_UTR						EMD
miR-210	CMTM8	-28.9	0.038798	cds						ENPP4
miR-210	CNP	-26.3	0.024801	five_prime_UTR						EPB41L4B
miR-210	COA5	-31.8	0.003921	cds						EPC2
miR-210	COASY	-27.8	0.045342	cds						EPHX1
miR-210	COL1A1	-30.4	0.032599	cds						ERICH5
miR-210	COL9A3	-34.1	0.00411	three_prime_UTR						ERO1A
miR-210	COQ10A	-31.6	0.034659	cds						ESPN
miR-210	COQ8A	-32.1	0.001371	five_prime_UTR						ETV5
miR-210	CPNE1	-34.8	0.001682	five_prime_UTR						EXD2
miR-210	CPNE2	-29.5	0.015411	five_prime_UTR						EXO1
miR-210	CPPED1	-28.9	0.00456	five_prime_UTR						EXOC3
miR-210	CPXM1	-25.5	0.007604	five_prime_UTR						EXOG
miR-210	CRK	-34.4	0.000163	five_prime_UTR						EXOSC2
miR-210	CRMP1	-28.6	0.006074	five_prime_UTR						FAAH
miR-210	CRTC3	-34.1	0.000451	five_prime_UTR						FAAP100
miR-210	CSNK1A1	-33.8	0.00579	five_prime_UTR						FAM102A
miR-210	CSNK1G2	-33.4	0.03291	cds						FAM102B
miR-210	CSRNP1	-37.6	0.000123	five_prime_UTR						FAM131A
miR-210	CTDSP2	-28.5	0.035487	five_prime_UTR						FAM151B
miR-210	CUEDC1	-29.8	0.044594	five_prime_UTR						FAM160B1
miR-210	CUEDC2	-28.3	0.002216	five_prime_UTR						FAM3C
miR-210	CUL4A	-34.6	0.005378	five_prime_UTR						FAM53B
miR-210	CUTC	-32.7	0.00814	five_prime_UTR						FAM83B
miR-210	CXCL1	-35.7	0.001066	cds						FAN1
miR-210	CXCL2	-29.8	0.021884	cds						FANCE
miR-210	CXCL2	-25.6	0.014549	five_prime_UTR						FBRSL1
miR-210	CXCL3	-29.8	0.021884	cds						FBXO46
miR-210	CXCL5	-29.3	0.031306	cds						FERMT2
miR-210	CXorf56	-35.1	0.003637	cds						FFAR4
miR-210	CYC1	-28.3	0.001639	five_prime_UTR						FGFR4
miR-210	CYGB	-26.5	0.039381	five_prime_UTR						FHL1
miR-210	DACT2	-26.2	0.025851	five_prime_UTR						FNBP1
miR-210	DAD1	-26.8	0.004564	five_prime_UTR						FOS
miR-210	DAP	-30.2	0.005069	five_prime_UTR						FOXB1
miR-210	DAZAP1	-29.7	0.010102	five_prime_UTR						FOXP1
miR-210	DCTD	-28.2	0.004247	five_prime_UTR						FRA10AC1
miR-210	DDB1	-33.2	0.045296	cds						FREM2
miR-210	DDIT4	-29.2	0.012272	five_prime_UTR						FSD1
miR-210	DDX17	-32.2	0.003604	cds						FTCDNL1
miR-210	DDX20	-29.9	0.03164	cds						FTH1
miR-210	DDX6	-33.2	0.044411	cds						FZD3
miR-210	DENND2A	-29.2	0.044759	five_prime_UTR						G2E3
miR-210	DESI2	-27.6	0.032797	five_prime_UTR						GAB1
miR-210	DET1	-35.4	0.027135	three_prime_UTR						GAB2
miR-210	DET1	-29	0.00473	five_prime_UTR						GABARAP
miR-210	DGAT1	-29.2	0.014887	five_prime_UTR						GABARAPL1
miR-210	DGCR2	-34	0.001484	five_prime_UTR						GABPB2
miR-210	DHRS7	-25.1	0.027753	five_prime_UTR						GABRE
miR-210	DHX30	-28.1	0.036517	three_prime_UTR						GALK1
miR-210	DHX30	-31.7	0.013478	five_prime_UTR						GAN
miR-210	DHX35	-25.9	0.009832	five_prime_UTR						GANAB
miR-210	DICER1	-34.6	0.002125	five_prime_UTR						GAS2L3
miR-210	DIP2A	-29.3	0.016871	five_prime_UTR						GATAD2A
miR-210	DLEU7	-28	0.046219	five_prime_UTR						GCHFR
miR-210	DLL4	-32.5	0.005669	five_prime_UTR						GFER
miR-210	DMXL2	-31.1	0.009107	five_prime_UTR						GGACT
miR-210	DNAH11	-28.8	0.016695	five_prime_UTR						GHDC
miR-210	DNAJC4	-30.7	0.009888	three_prime_UTR						GID8
miR-210	DNAL1	-30.5	0.017954	five_prime_UTR						GIT1
miR-210	DOT1L	-35	0.008639	three_prime_UTR						GIT2
miR-210	DOT1L	-32.3	0.003766	five_prime_UTR						GK5
miR-210	DPH7	-26.8	0.021374	five_prime_UTR						GLDN
miR-210	DPY19L1	-31	0.002437	five_prime_UTR						GLI4
miR-210	DPYSL2	-28.4	0.037939	five_prime_UTR						GLS
miR-210	DST	-27	0.043984	five_prime_UTR						GNB1
miR-210	DTNB	-28.8	0.011006	five_prime_UTR						GNB1L
miR-210	DUSP2	-33.7	0.01906	cds						GNB4
miR-210	DUSP3	-27.1	0.00249	five_prime_UTR						GNB5
miR-210	DUSP5	-29.9	0.009877	five_prime_UTR						GNG11
miR-210	DVL1	-28.3	0.000837	five_prime_UTR						GNG7
miR-210	DVL2	-29.8	0.014363	five_prime_UTR						GPHN
miR-210	DYNC1H1	-29.7	0.019134	cds						GPR27
miR-210	DYNC1LI1	-28.9	0.002718	five_prime_UTR						GPS1
miR-210	E2F1	-34.1	0.000272	five_prime_UTR						GPS2
miR-210	ECHDC3	-31.9	0.040832	cds						GPT2
miR-210	EDEM3	-31.6	0.003874	five_prime_UTR						GREM2
miR-210	EEF2K	-33	0.008843	five_prime_UTR						GRID1
miR-210	EFEMP1	-27.7	0.010699	five_prime_UTR						GRINA
miR-210	EFHC1	-34.8	0.002416	five_prime_UTR						GRSF1
miR-210	EFNA3	-31.5	0.034333	cds						GSTM3
miR-210	EGFR	-28.7	0.026583	five_prime_UTR						GTF2A1
miR-210	EHD1	-30.6	0.003616	five_prime_UTR						GTF2E2
miR-210	EIF1AX	-27.5	0.030956	five_prime_UTR						GTF2F1
miR-210	EIF2AK1	-31	0.000856	five_prime_UTR						GTF2H4
miR-210	EIF2AK3	-33.5	0.001097	five_prime_UTR						GTPBP6
miR-210	EIF4A3	-26.7	0.035314	five_prime_UTR						GXYLT2
miR-210	EIF4B	-28.4	0.019792	five_prime_UTR						GYG1
miR-210	EIF4G1	-29.3	0.013577	five_prime_UTR						HDAC6
miR-210	EIF4H	-27.4	0.02047	five_prime_UTR						HDGF
miR-210	ELK4	-33.1	0.002857	five_prime_UTR						HEATR3
miR-210	ELOA	-32.4	0.004122	five_prime_UTR						HECA
miR-210	ELOVL7	-28.1	0.021702	five_prime_UTR						HENMT1
miR-210	ELP1	-29.3	0.026759	five_prime_UTR						HERPUD2
miR-210	ELP6	-25.2	0.0463	five_prime_UTR						HES4
miR-210	EMD	-29.5	0.011985	five_prime_UTR						HINT2
miR-210	ENGASE	-27.8	0.048643	three_prime_UTR						HIP1R
miR-210	ENPP4	-28.6	0.023154	five_prime_UTR						HMOX1
miR-210	EPB41L4B	-32.2	0.014979	five_prime_UTR						HNRNPLL
miR-210	EPC2	-28.4	0.027475	five_prime_UTR						HOOK3
miR-210	EPHX1	-26.2	0.01217	five_prime_UTR						HPS6
miR-210	ERICH5	-29.8	0.005006	five_prime_UTR						HS2ST1
miR-210	ERO1A	-26.8	0.007192	five_prime_UTR						HSBP1L1
miR-210	ERRFI1	-30.3	0.006896	five_prime_UTR						HSD17B14
miR-210	ESPN	-28.6	0.014344	five_prime_UTR						HSD17B7
miR-210	ETV5	-32.8	0.002275	five_prime_UTR						HSDL1
miR-210	EXD2	-26.9	0.019318	five_prime_UTR						HSP90AA1
miR-210	EXO1	-30	0.04619	five_prime_UTR						HSPBAP1
miR-210	EXOC3	-26.7	0.037204	five_prime_UTR						HSPD1
miR-210	EXOG	-29.5	0.015182	five_prime_UTR						HUNK
miR-210	EXOSC2	-27.9	0.003039	five_prime_UTR						IBA57
miR-210	EYA2	-29.5	0.03233	five_prime_UTR						ICMT
miR-210	FAAH	-27.8	0.044113	three_prime_UTR						IDE
miR-210	FAAP100	-34.6	0.026197	three_prime_UTR						IDNK
miR-210	FAAP100	-28.3	0.00079	five_prime_UTR						IER2
miR-210	FAAP100	-35.9	0.000784	cds						IFFO2
miR-210	FAM102A	-34	0.01413	five_prime_UTR						IFRD1
miR-210	FAM102B	-34.7	0.001962	five_prime_UTR						IGF2R
miR-210	FAM131A	-29.4	0.041819	five_prime_UTR						IL3RA
miR-210	FAM151B	-27.3	0.02217	five_prime_UTR						IMPA2
miR-210	FAM160B1	-30.2	0.018914	five_prime_UTR						INHBB
miR-210	FAM3C	-27.9	0.022751	five_prime_UTR						INPP4A
miR-210	FAM53B	-29.8	0.049667	five_prime_UTR						INPP5K
miR-210	FAM83B	-29.8	0.002974	five_prime_UTR						INTS1
miR-210	FAN1	-28	0.04167	five_prime_UTR						IPP
miR-210	FANCE	-32.6	0.022403	three_prime_UTR						IQCN
miR-210	FBRSL1	-34.4	0.041267	cds						ITGA6
miR-210	FBRSL1	-35.5	0.009482	five_prime_UTR						IWS1
miR-210	FBXO46	-28.1	0.009442	five_prime_UTR						JOSD2
miR-210	FBXW5	-32.4	0.016133	cds						JUN
miR-210	FCER1G	-31.1	0.000723	five_prime_UTR						JUND
miR-210	FERMT2	-30	0.009579	five_prime_UTR						KAZN
miR-210	FFAR4	-32.1	0.047864	cds						KCTD20
miR-210	FFAR4	-30.7	0.02985	three_prime_UTR						KCTD6
miR-210	FGFR4	-30	0.005639	five_prime_UTR						KDELR2
miR-210	FHL1	-30	0.029421	five_prime_UTR						KIAA0513
miR-210	FNBP1	-32.5	0.002432	five_prime_UTR						KIF15
miR-210	FOS	-33.5	0.007684	cds						KIF22
miR-210	FOXB1	-34.3	0.015309	cds						KIF23
miR-210	FOXP1	-30.6	0.04032	five_prime_UTR						KIFC2
miR-210	FRA10AC1	-28	0.028077	five_prime_UTR						KLF3
miR-210	FREM2	-27.6	0.049284	five_prime_UTR						KLF6
miR-210	FSD1	-27.6	0.017321	five_prime_UTR						KLHDC1
miR-210	FTCDNL1	-31	0.020185	five_prime_UTR						KLHL21
miR-210	FTH1	-31.6	0.003655	five_prime_UTR						KLHL35
miR-210	FZD3	-34.3	0.004668	five_prime_UTR						KLRG2
miR-210	G2E3	-28.4	0.020404	five_prime_UTR						KNL1
miR-210	GAB1	-30.1	0.030387	five_prime_UTR						L1CAM
miR-210	GAB2	-25.8	0.023087	five_prime_UTR						L3MBTL3
miR-210	GABARAP	-27.3	0.01332	five_prime_UTR						LAMC2
miR-210	GABARAPL1	-30.4	0.031152	five_prime_UTR						LANCL2
miR-210	GABPB2	-32.9	0.04557	cds						LBR
miR-210	GABRE	-29.7	0.000419	five_prime_UTR						LDB3
miR-210	GALK1	-30.4	0.001485	five_prime_UTR						LGALSL
miR-210	GAN	-33.7	0.000766	five_prime_UTR						LILRB5
miR-210	GANAB	-27.7	0.01863	cds						LIN28B
miR-210	GAS2L1	-32.1	0.019142	five_prime_UTR						LIN54
miR-210	GAS2L3	-29.6	0.004457	five_prime_UTR						LMCD1
miR-210	GATAD2A	-31.9	0.011269	five_prime_UTR						LRP6
miR-210	GCHFR	-25.6	0.032027	five_prime_UTR						LRRC3
miR-210	GFER	-31.6	0.026061	cds						LRRC37A3
miR-210	GGACT	-32.5	0.010446	cds						LRRC45
miR-210	GGCX	-34.6	0.037799	cds						LRRC75A
miR-210	GHDC	-31	0.005879	three_prime_UTR						LRTOMT
miR-210	GID8	-31	0.001571	five_prime_UTR						LSM14A
miR-210	GIT1	-29.4	0.008374	five_prime_UTR						LTC4S
miR-210	GIT2	-25	0.033098	cds						LYPLA1
miR-210	GK5	-28.8	0.006746	five_prime_UTR						LZTR1
miR-210	GLB1L2	-27.8	0.024016	five_prime_UTR						MACROD1
miR-210	GLDN	-33.5	0.046752	cds						MAFG
miR-210	GLDN	-26.3	0.000942	five_prime_UTR						MAFK
miR-210	GLI4	-26.3	0.01326	five_prime_UTR						MAL
miR-210	GLS	-30.8	0.009063	five_prime_UTR						MAP10
miR-210	GNA11	-28	0.045223	five_prime_UTR						MAP1LC3A
miR-210	GNB1	-28.7	0.042085	five_prime_UTR						MAP2K2
miR-210	GNB1L	-32.6	0.033145	cds						MAP2K5
miR-210	GNB4	-28.4	0.013584	five_prime_UTR						MAP3K4
miR-210	GNB5	-33.1	0.034986	cds						MAP4K2
miR-210	GNG11	-34.4	0.003175	five_prime_UTR						MAP6D1
miR-210	GNG7	-28.1	0.024292	cds						MASTL
miR-210	GOLGA4	-32.2	0.008352	five_prime_UTR						MAT2A
miR-210	GPHN	-35.7	0.000674	cds						MBNL2
miR-210	GPR27	-26.7	0.046224	five_prime_UTR						MBTPS2
miR-210	GPS1	-32	0.027101	five_prime_UTR						MCRIP2
miR-210	GPS2	-28.5	0.032227	five_prime_UTR						MCUB
miR-210	GPT2	-30.5	0.002467	five_prime_UTR						MDFIC
miR-210	GREM2	-29.4	0.017837	five_prime_UTR						MED25
miR-210	GRID1	-28.9	0.048957	five_prime_UTR						MEGF6
miR-210	GRINA	-29.3	0.008547	five_prime_UTR						MEP1A
miR-210	GRSF1	-36	0.013052	cds						MEX3B
miR-210	GSTM3	-29.5	0.01383	five_prime_UTR						MEX3C
miR-210	GTF2A1	-31.8	0.013612	five_prime_UTR						MGST3
miR-210	GTF2E2	-30.2	0.01275	five_prime_UTR						MIDN
miR-210	GTF2F1	-27.9	0.0186	five_prime_UTR						MINDY2
miR-210	GTF2H4	-34.5	0.023744	cds						MINK1
miR-210	GTF3C5	-32.2	0.042949	cds						MLH3
miR-210	GTF3C5	-34.3	0.003935	five_prime_UTR						MLLT1
miR-210	GTPBP6	-34.9	0.023326	cds						MMP11
miR-210	GXYLT2	-31.9	0.002572	five_prime_UTR						MPDU1
miR-210	GYG1	-33.9	0.001372	five_prime_UTR						MPPE1
miR-210	H6PD	-35.6	0.000976	five_prime_UTR						MRFAP1
miR-210	HABP4	-25.9	0.026052	five_prime_UTR						MRI1
miR-210	HDAC6	-26	0.045913	five_prime_UTR						MRPL21
miR-210	HDGF	-32.6	0.003063	five_prime_UTR						MRPL27
miR-210	HEATR3	-29.9	0.005698	five_prime_UTR						MRPL49
miR-210	HECA	-29.1	0.030098	five_prime_UTR						MRPL57
miR-210	HENMT1	-27.2	0.049611	five_prime_UTR						MRPS11
miR-210	HERPUD2	-35.9	0.003498	five_prime_UTR						MRRF
miR-210	HES4	-32.5	0.002089	five_prime_UTR						MSX2
miR-210	HINT2	-34.7	0.003968	cds						MTAP
miR-210	HIP1R	-30.6	0.044815	five_prime_UTR						MTFR1L
miR-210	HMG20B	-32.4	0.019109	cds						MTOR
miR-210	HMOX1	-30	0.047628	cds						MUS81
miR-210	HNRNPD	-30	0.018622	five_prime_UTR						MVD
miR-210	HNRNPLL	-34.1	0.002108	five_prime_UTR						MVK
miR-210	HOOK3	-29.4	0.009866	five_prime_UTR						MXI1
miR-210	HPS6	-26.7	0.020645	five_prime_UTR						MYCL
miR-210	HS2ST1	-33.7	0.004487	five_prime_UTR						MYCN
miR-210	HSBP1L1	-28.6	0.010447	five_prime_UTR						MYL6B
miR-210	HSD17B14	-28.9	0.034007	cds						MYLIP
miR-210	HSD17B7	-28.7	0.025535	cds						MYO5A
miR-210	HSDL1	-26.9	0.031322	five_prime_UTR						N4BP1
miR-210	HSP90AA1	-25.4	0.009504	five_prime_UTR						NAA40
miR-210	HSPBAP1	-28.4	0.049328	three_prime_UTR						NABP1
miR-210	HSPD1	-27.8	0.002249	five_prime_UTR						NADK2
miR-210	HUNK	-30.9	0.039597	five_prime_UTR						NAMPT
miR-210	IBA57	-33.8	0.022011	cds						NANOS1
miR-210	ICMT	-33.5	0.01788	cds						NAXD
miR-210	IDE	-34.7	0.021897	cds						NCAPH
miR-210	IDNK	-30.6	0.02321	cds						NCCRP1
miR-210	IER2	-32.7	0.017714	cds						NCOA3
miR-210	IFFO2	-33.1	0.004538	five_prime_UTR						NDC80
miR-210	IFRD1	-35.7	0.004123	five_prime_UTR						NDUFAF4
miR-210	IGF2R	-28.9	0.010292	five_prime_UTR						NDUFB8
miR-210	IL3RA	-30.4	0.018339	five_prime_UTR						NDUFB9
miR-210	IL3RA	-29.9	0.010729	three_prime_UTR						NDUFS8
miR-210	IMPA2	-32.9	0.003871	cds						NDUFV3
miR-210	INHBB	-32.4	0.04959	cds						NEDD4L
miR-210	INPP4A	-31.9	0.037925	cds						NELFB
miR-210	INPP4A	-34	0.003772	five_prime_UTR						NEURL4
miR-210	INPP5K	-26.6	0.018003	five_prime_UTR						NF2
miR-210	INTS1	-34.8	0.034909	cds						NFKBIA
miR-210	IPP	-26.8	0.013577	five_prime_UTR						NINL
miR-210	IQCN	-27.6	0.034153	five_prime_UTR						NPAS3
miR-210	IQCN	-30.8	0.021772	cds						NPC1
miR-210	ITGA6	-28	0.04217	five_prime_UTR						NPTX1
miR-210	IWS1	-33.2	0.004195	three_prime_UTR						NSL1
miR-210	JOSD2	-27.7	0.022258	three_prime_UTR						NT5DC1
miR-210	JUN	-33.4	0.023428	five_prime_UTR						NUAK2
miR-210	JUND	-31	0.045957	three_prime_UTR						NUDT15
miR-210	KANK3	-31.5	0.005876	three_prime_UTR						NUDT6
miR-210	KANK3	-42.5	0.001331	cds						NUS1
miR-210	KATNBL1	-29	0.009167	five_prime_UTR						NUTF2
miR-210	KAZN	-33.8	0.016127	five_prime_UTR						NXPH3
miR-210	KCTD18	-33.5	0.007763	five_prime_UTR						OSBPL1A
miR-210	KCTD20	-36.2	0.002364	five_prime_UTR						OSTF1
miR-210	KCTD6	-34	0.000265	five_prime_UTR						OXSR1
miR-210	KDELR2	-29.2	0.01953	three_prime_UTR						P2RX6
miR-210	KIAA0513	-33.1	0.037023	cds						P2RY2
miR-210	KIAA2013	-34.3	0.040325	cds						P4HTM
miR-210	KIF15	-26.6	0.028917	five_prime_UTR						PACS2
miR-210	KIF22	-33.7	0.047855	cds						PAFAH1B2
miR-210	KIF23	-32.6	0.00244	five_prime_UTR						PAIP2
miR-210	KIFC2	-31	0.015483	five_prime_UTR						PAK2
miR-210	KLF3	-29.4	0.024069	five_prime_UTR						PALD1
miR-210	KLF6	-27.6	0.028559	five_prime_UTR						PANX1
miR-210	KLHDC1	-31.7	0.049439	three_prime_UTR						PATZ1
miR-210	KLHL21	-32.7	0.018521	three_prime_UTR						PBX3
miR-210	KLHL35	-27.6	0.035801	five_prime_UTR						PCLO
miR-210	KLHL35	-28.7	0.014448	three_prime_UTR						PCMT1
miR-210	KLLN	-31.4	0.045669	three_prime_UTR						PCNX3
miR-210	KLRG2	-32.4	0.049927	cds						PDE7A
miR-210	KLRG2	-26.8	0.000729	five_prime_UTR						PDGFA
miR-210	KNL1	-31.6	0.012158	five_prime_UTR						PDIA3
miR-210	L1CAM	-28.6	0.005122	five_prime_UTR						PDIA5
miR-210	L3MBTL3	-32.9	0.00914	five_prime_UTR						PDRG1
miR-210	LAMC2	-34.5	0.02367	cds						PDXDC1
miR-210	LANCL2	-30.2	0.045545	five_prime_UTR						PDZD2
miR-210	LBR	-26.7	0.013023	five_prime_UTR						PECAM1
miR-210	LDB3	-29.9	0.013051	cds						PELI3
miR-210	LGALSL	-31.8	0.004168	five_prime_UTR						PER1
miR-210	LILRB5	-25.1	0.021908	five_prime_UTR						PFKL
miR-210	LIN28B	-34.2	0.001755	five_prime_UTR						PFKP
miR-210	LIN54	-28.8	0.04536	five_prime_UTR						PHF23
miR-210	LMCD1	-31.1	0.001873	five_prime_UTR						PHF7
miR-210	LRP5L	-29.4	0.034667	three_prime_UTR						PHLDA3
miR-210	LRP6	-31.7	0.007606	five_prime_UTR						PHLPP2
miR-210	LRRC24	-30.4	0.00284	five_prime_UTR						PHYH
miR-210	LRRC24	-29	0.002493	three_prime_UTR						PIFO
miR-210	LRRC3	-32.6	0.004321	five_prime_UTR						PIGM
miR-210	LRRC37A3	-27.3	0.001278	five_prime_UTR						PIGN
miR-210	LRRC45	-28.7	0.041106	five_prime_UTR						PIGS
miR-210	LRRC45	-29.5	0.028448	three_prime_UTR						PIGX
miR-210	LRRC45	-27.3	0.003333	cds						PIP4K2B
miR-210	LRRC58	-32	0.040533	five_prime_UTR						PIP4P1
miR-210	LRRC75A	-32.2	0.002563	five_prime_UTR						PIP5K1B
miR-210	LRTOMT	-30.6	0.04032	five_prime_UTR						PKD1
miR-210	LSM14A	-31.1	0.002148	five_prime_UTR						PKD2
miR-210	LTC4S	-28.9	0.016246	cds						PLAA
miR-210	LTC4S	-32.8	0.003447	three_prime_UTR						PLCB3
miR-210	LYPLA1	-27.2	0.015306	five_prime_UTR						PLCXD3
miR-210	LZTR1	-29.4	0.031063	cds						PLD1
miR-210	MACROD1	-34.2	0.016019	cds						PLD3
miR-210	MAFG	-30.1	0.010719	five_prime_UTR						PLEKHB2
miR-210	MAFK	-27.3	0.048086	five_prime_UTR						PLEKHF1
miR-210	MAL	-25.6	0.033637	five_prime_UTR						PLEKHG6
miR-210	MAP10	-32.7	0.042011	cds						PLEKHJ1
miR-210	MAP1LC3A	-25.8	0.040206	five_prime_UTR						PLIN3
miR-210	MAP2K2	-27.6	0.042869	five_prime_UTR						PLK3
miR-210	MAP2K5	-31	0.035881	five_prime_UTR						PLXNA3
miR-210	MAP3K4	-33.6	0.001226	five_prime_UTR						PLXNC1
miR-210	MAP4K2	-34.5	0.039085	cds						PM20D2
miR-210	MAP6D1	-30.9	0.034487	cds						PMM2
miR-210	MAPKAPK2	-29.7	0.023146	five_prime_UTR						PNCK
miR-210	MAST4	-29.3	0.024066	five_prime_UTR						POC1A
miR-210	MASTL	-31.3	0.028902	five_prime_UTR						POGK
miR-210	MAT2A	-27.8	0.010395	five_prime_UTR						POLD1
miR-210	MBNL2	-33.3	0.028099	cds						POLK
miR-210	MBTPS2	-30.9	0.001633	five_prime_UTR						POLR2A
miR-210	MCRIP1	-31.6	0.023897	three_prime_UTR						POLR2E
miR-210	MCRIP2	-32.4	0.011843	cds						POMT1
miR-210	MCUB	-28.1	0.009902	five_prime_UTR						PPIF
miR-210	MDFIC	-29.1	0.0413	five_prime_UTR						PPM1H
miR-210	MED25	-30.1	0.00049	five_prime_UTR						PPP1CB
miR-210	MEGF6	-27.4	0.04534	five_prime_UTR						PPP2R5D
miR-210	MEP1A	-31.2	0.008813	cds						PPP3CC
miR-210	METTL26	-30.9	0.030701	cds						PRAF2
miR-210	MEX3B	-31	0.011158	five_prime_UTR						PRICKLE4
miR-210	MEX3C	-32.4	0.007081	five_prime_UTR						PRKAA2
miR-210	MFSD2A	-30	0.026891	five_prime_UTR						PRKAR2B
miR-210	MGAT3	-30.8	0.031478	five_prime_UTR						PRMT7
miR-210	MGST3	-27.5	0.006307	five_prime_UTR						PRPF19
miR-210	MIDN	-32.5	0.018363	cds						PRPSAP1
miR-210	MINDY2	-28.7	0.017151	five_prime_UTR						PRR15
miR-210	MINK1	-32	0.004141	five_prime_UTR						PRRG1
miR-210	MLH3	-27.6	0.034153	five_prime_UTR						PSD4
miR-210	MLLT1	-34.4	0.041267	three_prime_UTR						PSMA7
miR-210	MMP11	-29.6	0.026532	cds						PTBP1
miR-210	MPDU1	-29.8	0.023046	five_prime_UTR						PTPN1
miR-210	MPPE1	-38	0.003985	cds						PTPN18
miR-210	MRFAP1	-31.9	0.024665	five_prime_UTR						PTPN2
miR-210	MRI1	-26.4	0.006751	five_prime_UTR						PTRHD1
miR-210	MRPL21	-30.3	0.010181	five_prime_UTR						PUS7
miR-210	MRPL27	-27.6	0.039437	three_prime_UTR						QPCT
miR-210	MRPL49	-31.3	0.005999	five_prime_UTR						RAB4A
miR-210	MRPL57	-28.2	0.045518	cds						RAB6B
miR-210	MRPS11	-31.2	0.018921	three_prime_UTR						RAD9A
miR-210	MRRF	-33.8	0.00354	five_prime_UTR						RAE1
miR-210	MSL1	-31.2	0.033379	five_prime_UTR						RALGAPA2
miR-210	MSX2	-32.2	0.029149	cds						RAP2B
miR-210	MSX2	-27	0.006509	five_prime_UTR						RASGRF1
miR-210	MTAP	-27	0.014284	five_prime_UTR						RASL11B
miR-210	MTFR1L	-28	0.046801	five_prime_UTR						RBBP4
miR-210	MTOR	-33.7	0.019215	three_prime_UTR						RBL1
miR-210	MTSS1	-31.4	0.021634	five_prime_UTR						RBM24
miR-210	MUS81	-30.8	0.011319	five_prime_UTR						RCAN1
miR-210	MVD	-32.6	0.044165	cds						RCL1
miR-210	MVK	-29.8	0.021654	five_prime_UTR						RELB
miR-210	MXI1	-27.5	0.032617	five_prime_UTR						RELL2
miR-210	MYCL	-32.2	0.000901	five_prime_UTR						REX1BD
miR-210	MYCN	-32.7	0.0046	five_prime_UTR						RFNG
miR-210	MYL6B	-28.3	0.031658	three_prime_UTR						RGS9BP
miR-210	MYLIP	-27.9	0.034198	five_prime_UTR						RHOBTB2
miR-210	MYLK	-28.8	0.009747	three_prime_UTR						RHPN1
miR-210	MYLK	-34	0.003455	five_prime_UTR						RIC8B
miR-210	MYO5A	-28.7	0.002045	five_prime_UTR						RNF114
miR-210	N4BP1	-36.2	0.019367	cds						RNF126
miR-210	NAA40	-31.3	0.001845	five_prime_UTR						RNF139
miR-210	NABP1	-32.3	0.006068	five_prime_UTR						RNF20
miR-210	NADK2	-33.5	0.034014	cds						RNF44
miR-210	NAMPT	-33.4	0.000246	five_prime_UTR						RNPEP
miR-210	NANOS1	-32.2	0.033774	cds						ROBO3
miR-210	NANOS1	-30	0.001402	five_prime_UTR						RP9
miR-210	NAPSA	-27.2	0.005469	three_prime_UTR						RPL14
miR-210	NAXD	-25.9	0.036016	five_prime_UTR						RPL28
miR-210	NBEAL2	-35.4	0.027135	cds						RPL8
miR-210	NBEAL2	-31.9	0.01004	three_prime_UTR						RPLP0
miR-210	NCAPH	-28.4	0.001733	five_prime_UTR						RPLP2
miR-210	NCCRP1	-31.3	0.046561	cds						RPN2
miR-210	NCOA3	-27.2	0.047219	five_prime_UTR						RPS12
miR-210	NDC80	-27.9	0.012258	five_prime_UTR						RPS15
miR-210	NDUFAF4	-29.5	0.031768	five_prime_UTR						RPS16
miR-210	NDUFB8	-32.8	0.012566	cds						RPS19
miR-210	NDUFB9	-28.8	0.002738	five_prime_UTR						RPS25
miR-210	NDUFS8	-28.7	0.04786	cds						RPS28
miR-210	NDUFV3	-34.2	0.007972	five_prime_UTR						RREB1
miR-210	NEDD4L	-35.5	0.002122	five_prime_UTR						RRP1B
miR-210	NELFB	-32	4.1e-05	five_prime_UTR						RSRP1
miR-210	NEURL4	-29.8	0.04351	three_prime_UTR						RTN4RL1
miR-210	NF2	-40.5	0.000184	five_prime_UTR						RUSC1
miR-210	NFKBIA	-26.9	0.013366	five_prime_UTR						S100A11
miR-210	NINL	-26.7	0.010193	five_prime_UTR						SAMD1
miR-210	NPAS3	-32.5	0.009979	five_prime_UTR						SAP30
miR-210	NPC1	-34.3	0.005665	cds						SARAF
miR-210	NPTN	-27.9	0.019636	five_prime_UTR						SART1
miR-210	NPTX1	-33.1	0.039719	cds						SASH1
miR-210	NSL1	-26.3	0.026757	five_prime_UTR						SAYSD1
miR-210	NSUN2	-25	0.01511	five_prime_UTR						SCARA5
miR-210	NT5DC1	-26.7	0.00831	five_prime_UTR						SCARB1
miR-210	NUAK2	-26.4	0.021618	five_prime_UTR						SCRIB
miR-210	NUDT15	-31.8	0.016539	cds						SCYL1
miR-210	NUDT6	-33.6	0.002951	cds						SDCCAG8
miR-210	NUS1	-34.4	0.012424	cds						SDHA
miR-210	NUTF2	-31.9	0.01018	cds						SDHAF2
miR-210	NXNL2	-27.1	0.008817	five_prime_UTR						SDK1
miR-210	NXPH3	-31.7	0.009496	five_prime_UTR						SELENOW
miR-210	OSBPL1A	-32.6	0.027675	five_prime_UTR						SEMA6C
miR-210	OSTF1	-28.1	0.018653	five_prime_UTR						SEMA7A
miR-210	OXCT1	-28.5	0.001822	five_prime_UTR						SETD2
miR-210	OXSR1	-32.3	0.027907	five_prime_UTR						SETD6
miR-210	P2RX6	-35.3	0.028301	three_prime_UTR						SFRP1
miR-210	P2RY2	-32.5	0.042649	cds						SH3GLB1
miR-210	P4HTM	-34.9	0.002072	five_prime_UTR						SHB
miR-210	PACS2	-29.9	0.041471	cds						SIAH2
miR-210	PACS2	-32.9	0.009811	five_prime_UTR						SIGIRR
miR-210	PAFAH1B2	-35.9	0.000145	five_prime_UTR						SIRT6
miR-210	PAIP2	-33	0.009279	five_prime_UTR						SKA3
miR-210	PAK2	-28.5	0.041824	five_prime_UTR						SLC12A9
miR-210	PALD1	-30.8	0.013004	five_prime_UTR						SLC16A14
miR-210	PAN2	-33.9	0.030607	three_prime_UTR						SLC19A3
miR-210	PANX1	-30.1	0.034625	five_prime_UTR						SLC1A2
miR-210	PATZ1	-35.2	0.006476	five_prime_UTR						SLC22A15
miR-210	PBX3	-32.5	0.000533	five_prime_UTR						SLC22A5
miR-210	PCGF3	-29.4	0.048223	five_prime_UTR						SLC25A24
miR-210	PCLO	-36.6	0.016354	cds						SLC25A25
miR-210	PCMT1	-31.3	0.018619	five_prime_UTR						SLC25A28
miR-210	PCNX3	-30.1	0.042955	five_prime_UTR						SLC25A3
miR-210	PDE7A	-33	0.011242	five_prime_UTR						SLC25A33
miR-210	PDGFA	-30.1	0.028224	five_prime_UTR						SLC25A4
miR-210	PDIA3	-28.7	0.007142	five_prime_UTR						SLC25A43
miR-210	PDIA5	-26.5	0.030188	three_prime_UTR						SLC25A6
miR-210	PDRG1	-25.3	0.021824	five_prime_UTR						SLC27A3
miR-210	PDXDC1	-29.6	0.004918	five_prime_UTR						SLC27A4
miR-210	PDZD2	-31.6	0.029347	five_prime_UTR						SLC30A2
miR-210	PECAM1	-29.5	0.018242	cds						SLC31A2
miR-210	PELI3	-27.1	0.015107	five_prime_UTR						SLC35G1
miR-210	PER1	-30.2	0.00786	five_prime_UTR						SLC46A1
miR-210	PFKL	-34.3	0.043026	three_prime_UTR						SLC46A2
miR-210	PFKL	-28	0.010483	cds						SLC6A11
miR-210	PFKP	-26.9	0.009875	five_prime_UTR						SLC6A17
miR-210	PHF23	-35.6	0.003644	three_prime_UTR						SLC7A5
miR-210	PHF7	-33.5	0.011705	five_prime_UTR						SLC9A2
miR-210	PHLDA3	-30.3	0.024462	five_prime_UTR						SMAD3
miR-210	PHLPP2	-29.3	0.014529	cds						SMAP2
miR-210	PHYH	-32.1	0.015025	five_prime_UTR						SMIM1
miR-210	PIFO	-31.3	0.005624	three_prime_UTR						SMU1
miR-210	PIGM	-28.7	0.024843	five_prime_UTR						SMYD4
miR-210	PIGN	-27.6	0.040573	three_prime_UTR						SNORC
miR-210	PIGS	-28.2	0.040822	three_prime_UTR						SNX10
miR-210	PIGX	-32.2	0.014361	cds						SNX7
miR-210	PIM3	-29.2	0.010331	five_prime_UTR						SOCS3
miR-210	PIM3	-35.2	0.010222	cds						SOGA1
miR-210	PIP4K2B	-26.5	0.014353	five_prime_UTR						SPATA18
miR-210	PIP4P1	-33.5	0.018635	three_prime_UTR						SPINT1
miR-210	PIP5K1B	-34.3	0.010332	five_prime_UTR						SPTBN1
miR-210	PKD1	-31.6	0.003764	five_prime_UTR						SPTBN2
miR-210	PKD2	-29.5	0.002487	five_prime_UTR						SPTBN5
miR-210	PKN3	-29.5	0.03792	five_prime_UTR						SPTLC2
miR-210	PLAA	-26.9	0.041835	five_prime_UTR						SRCIN1
miR-210	PLCB3	-28.8	0.005707	five_prime_UTR						SRSF1
miR-210	PLCXD3	-31.8	0.046392	cds						SRSF6
miR-210	PLCXD3	-25.4	0.015987	five_prime_UTR						SSBP4
miR-210	PLD1	-28.9	0.005013	five_prime_UTR						SSC4D
miR-210	PLD3	-32.5	0.005831	five_prime_UTR						ST3GAL4
miR-210	PLEKHB2	-30	0.047725	five_prime_UTR						ST6GALNAC5
miR-210	PLEKHF1	-29.4	0.030764	five_prime_UTR						STAT3
miR-210	PLEKHG6	-27.2	0.021499	five_prime_UTR						STK10
miR-210	PLEKHJ1	-38.1	0.002046	cds						STK24
miR-210	PLIN3	-25	0.020966	five_prime_UTR						STK32C
miR-210	PLK3	-26.8	0.009369	five_prime_UTR						STOM
miR-210	PLXNA3	-35	0.025937	cds						STT3A
miR-210	PLXNC1	-36.2	0.001238	five_prime_UTR						STX11
miR-210	PM20D2	-30.7	0.000971	five_prime_UTR						SUB1
miR-210	PMM2	-31.3	0.033228	cds						SULT2B1
miR-210	PNCK	-29.1	0.044044	three_prime_UTR						SUN1
miR-210	PNCK	-32.4	0.001761	five_prime_UTR						SUSD3
miR-210	POC1A	-33.3	0.033442	cds						SVEP1
miR-210	POGK	-32.5	0.005541	five_prime_UTR						SYNC
miR-210	POLD1	-29.1	0.020866	three_prime_UTR						SYNGR1
miR-210	POLD1	-32	0.002435	five_prime_UTR						SYTL5
miR-210	POLE3	-34.2	0.032394	three_prime_UTR						TAB1
miR-210	POLK	-28.7	0.012455	five_prime_UTR						TAF1D
miR-210	POLR2A	-34.8	0.034909	cds						TBC1D10A
miR-210	POLR2C	-28.2	0.002041	five_prime_UTR						TBC1D10C
miR-210	POLR2E	-31.2	0.032664	cds						TBC1D24
miR-210	POLR2E	-26.7	0.004337	five_prime_UTR						TCIRG1
miR-210	POMT1	-35.7	0.001005	five_prime_UTR						TCTEX1D4
miR-210	PPA1	-28	0.006444	five_prime_UTR						TECR
miR-210	PPIF	-31.5	0.000446	five_prime_UTR						TFG
miR-210	PPM1H	-33.6	0.036793	five_prime_UTR						TGFB2
miR-210	PPP1CB	-29.5	0.012091	five_prime_UTR						THTPA
miR-210	PPP2R5D	-28.1	0.00929	five_prime_UTR						TIFA
miR-210	PPP3CC	-32.4	0.01659	five_prime_UTR						TIGD5
miR-210	PRAF2	-30.4	0.037023	cds						TIMM10B
miR-210	PRELID2	-30.8	0.000229	five_prime_UTR						TIMM13
miR-210	PRICKLE4	-30.4	0.016037	three_prime_UTR						TIRAP
miR-210	PRKAA2	-26	0.010763	five_prime_UTR						TJP2
miR-210	PRKAR2B	-32.4	0.0023	five_prime_UTR						TM7SF3
miR-210	PRMT7	-30.1	0.006238	three_prime_UTR						TMEM129
miR-210	PRPF19	-26.8	0.046923	five_prime_UTR						TMEM143
miR-210	PRPSAP1	-32.7	0.002162	five_prime_UTR						TMEM147
miR-210	PRR15	-34.7	0.007172	five_prime_UTR						TMEM161A
miR-210	PRRG1	-26.7	0.021643	five_prime_UTR						TMEM165
miR-210	PSD4	-31.8	0.007795	five_prime_UTR						TMEM177
miR-210	PSMA7	-31.3	0.000696	five_prime_UTR						TMEM185A
miR-210	PSMD1	-27.4	0.027857	five_prime_UTR						TMEM214
miR-210	PSMD2	-28.3	0.002216	five_prime_UTR						TMEM245
miR-210	PSMD3	-29.5	0.032894	three_prime_UTR						TMEM263
miR-210	PSMD3	-31.9	0.001922	five_prime_UTR						TMEM65
miR-210	PTBP1	-31.2	0.017057	five_prime_UTR						TMSB4X
miR-210	PTCH1	-33.8	0.017031	five_prime_UTR						TNFRSF10C
miR-210	PTCH1	-36.8	0.015027	cds						TNFRSF21
miR-210	PTEN	-35.5	0.026017	three_prime_UTR						TNFRSF8
miR-210	PTPN1	-25.6	0.022928	three_prime_UTR						TNIP2
miR-210	PTPN18	-28.3	0.001776	five_prime_UTR						TPP1
miR-210	PTPN2	-27.3	0.03415	five_prime_UTR						TRA2B
miR-210	PTRHD1	-34.1	0.003979	cds						TRAF3
miR-210	PUS7	-31.8	0.004753	five_prime_UTR						TRAF4
miR-210	PXMP4	-28.1	0.006167	five_prime_UTR						TRIB1
miR-210	QPCT	-29.7	0.034373	cds						TRIM39
miR-210	RAB35	-34.1	0.046767	three_prime_UTR						TRMT10B
miR-210	RAB35	-25	0.038036	five_prime_UTR						TRMT61A
miR-210	RAB4A	-29.3	0.033415	five_prime_UTR						TRNAU1AP
miR-210	RAB4A	-34.2	0.002561	cds						TRNT1
miR-210	RAB6B	-32.2	0.010091	five_prime_UTR						TRPM6
miR-210	RAD9A	-32	0.022572	three_prime_UTR						TRPV5
miR-210	RAE1	-29	0.00732	five_prime_UTR						TRPV6
miR-210	RALGAPA2	-27.3	0.024605	five_prime_UTR						TSC1
miR-210	RAP2B	-31.4	0.018312	five_prime_UTR						TSFM
miR-210	RASGRF1	-33	0.003257	five_prime_UTR						TSPAN9
miR-210	RASL11B	-32.6	0.021944	cds						TST
miR-210	RBBP4	-30.4	0.004506	five_prime_UTR						TSTD1
miR-210	RBL1	-27.6	0.003423	five_prime_UTR						TTC30A
miR-210	RBM24	-29.2	0.014878	five_prime_UTR						TTC9
miR-210	RCAN1	-34.7	0.000123	five_prime_UTR						TTL
miR-210	RCL1	-27.9	0.01454	five_prime_UTR						TUBG2
miR-210	RECQL4	-27.1	0.002046	five_prime_UTR						TUG1
miR-210	RELB	-27.2	0.017037	five_prime_UTR						UBALD2
miR-210	RELL2	-34.4	0.0219	five_prime_UTR						UBAP2
miR-210	REX1BD	-35.5	0.003187	cds						UBE2D3
miR-210	RFNG	-32.1	0.042388	cds						UHRF2
miR-210	RGS9BP	-30.9	0.019239	five_prime_UTR						ULK2
miR-210	RGS9BP	-37.4	0.002109	cds						ULK3
miR-210	RHOBTB1	-30.8	0.009841	five_prime_UTR						UNG
miR-210	RHOBTB2	-27.8	0.048366	five_prime_UTR						URGCP-MRPS24
miR-210	RHPN1	-28.1	0.007407	five_prime_UTR						USB1
miR-210	RIC8B	-30.9	0.00186	five_prime_UTR						USP22
miR-210	RNASEH2A	-25.8	0.01785	five_prime_UTR						USP24
miR-210	RNF114	-29.6	0.001295	five_prime_UTR						USP48
miR-210	RNF126	-29.1	0.001547	five_prime_UTR						VAV1
miR-210	RNF139	-27.6	0.038028	five_prime_UTR						VAV3
miR-210	RNF20	-25.5	0.020519	five_prime_UTR						VCL
miR-210	RNF44	-33.1	0.009148	five_prime_UTR						VCP
miR-210	RNPEP	-39.3	0.005013	cds						VDAC3
miR-210	ROBO3	-33	0.0008	five_prime_UTR						VPS13A
miR-210	RP9	-31.4	0.032152	cds						VPS26B
miR-210	RPL14	-28.3	0.002216	five_prime_UTR						VPS4A
miR-210	RPL28	-32.7	0.003861	three_prime_UTR						VPS4B
miR-210	RPL8	-30.2	0.000654	five_prime_UTR						VPS50
miR-210	RPLP0	-28.7	0.037417	five_prime_UTR						VTCN1
miR-210	RPLP2	-27.8	0.017418	five_prime_UTR						VWA8
miR-210	RPN2	-32.2	0.013845	cds						WAC
miR-210	RPS12	-29	0.002171	five_prime_UTR						WDR26
miR-210	RPS15	-25.7	0.047629	five_prime_UTR						WDR46
miR-210	RPS16	-30.1	0.000378	five_prime_UTR						WDSUB1
miR-210	RPS19	-25.1	0.003291	five_prime_UTR						WHAMM
miR-210	RPS25	-29.7	0.025227	three_prime_UTR						WNK3
miR-210	RPS28	-30.8	0.016806	five_prime_UTR						WNT6
miR-210	RPS6KB2	-25.6	0.018785	five_prime_UTR						WWC1
miR-210	RREB1	-35.1	0.030396	cds						WWC3
miR-210	RRP1B	-26.9	0.013057	five_prime_UTR						XBP1
miR-210	RRS1	-32.6	0.038973	cds						XPO6
miR-210	RSRP1	-28.7	0.018398	five_prime_UTR						YBX3
miR-210	RTN4RL1	-33.8	0.030136	cds						YEATS2
miR-210	RTN4RL1	-30.8	0.025114	five_prime_UTR						YEATS4
miR-210	RUSC1	-35.4	0.027135	cds						YIPF2
miR-210	S100A11	-33.4	0.043486	five_prime_UTR						YIPF3
miR-210	S1PR3	-27.6	0.013985	five_prime_UTR						YTHDF3
miR-210	SAMD1	-34.4	0.022486	cds						YWHAG
miR-210	SAMD1	-30.5	0.015906	five_prime_UTR						ZBTB1
miR-210	SAP30	-30.6	0.017486	five_prime_UTR						ZBTB20
miR-210	SARAF	-29.8	0.002917	five_prime_UTR						ZBTB42
miR-210	SART1	-30.7	0.028202	cds						ZC3H12A
miR-210	SASH1	-30.6	0.013005	five_prime_UTR						ZDHHC17
miR-210	SAYSD1	-26.9	0.011096	five_prime_UTR						ZDHHC24
miR-210	SBDS	-28.9	0.010783	five_prime_UTR						ZDHHC8
miR-210	SCARA5	-35.4	0.017753	cds						ZFAND2A
miR-210	SCARB1	-33.1	0.000733	five_prime_UTR						ZFP1
miR-210	SCRIB	-34.2	0.044858	cds						ZGPAT
miR-210	SCYL1	-26.3	0.042539	three_prime_UTR						ZMAT3
miR-210	SDCCAG8	-32.3	0.005482	three_prime_UTR						ZNF101
miR-210	SDHA	-28.2	0.007386	five_prime_UTR						ZNF174
miR-210	SDHAF2	-25.6	0.027859	five_prime_UTR						ZNF180
miR-210	SDK1	-33.2	0.018209	cds						ZNF217
miR-210	SEC61A1	-35.9	0.013721	cds						ZNF22
miR-210	SEL1L3	-28.7	0.009791	five_prime_UTR						ZNF281
miR-210	SELENOW	-29.2	0.012746	five_prime_UTR						ZNF324B
miR-210	SEMA6C	-29.3	0.004988	five_prime_UTR						ZNF326
miR-210	SEMA7A	-32.7	0.049077	three_prime_UTR						ZNF483
miR-210	SERP2	-30.7	0.001904	five_prime_UTR						ZNF512B
miR-210	SESN2	-33	0.004414	five_prime_UTR						ZNF525
miR-210	SETD2	-34.2	0.036996	three_prime_UTR						ZNF592
miR-210	SETD6	-26.6	0.004442	five_prime_UTR						ZNF593
miR-210	SFRP1	-28.3	0.044415	five_prime_UTR						ZNF599
miR-210	SH3GLB1	-28.4	0.04575	five_prime_UTR						ZNF618
miR-210	SHB	-30.4	0.04188	five_prime_UTR						ZNF628
miR-210	SHROOM1	-32.2	0.019157	cds						ZNF641
miR-210	SIAH2	-30	0.019349	five_prime_UTR						ZNF665
miR-210	SIGIRR	-28.9	0.047075	cds						ZNF672
miR-210	SIRT6	-31.6	0.001408	cds						ZNF689
miR-210	SKA3	-25.2	0.015631	five_prime_UTR						ZNF697
miR-210	SLC12A9	-30	0.028726	three_prime_UTR						ZNF700
miR-210	SLC16A14	-34.7	0.025113	cds						ZNF701
miR-210	SLC19A3	-28.8	0.002887	five_prime_UTR						ZNF771
miR-210	SLC1A2	-31	0.031765	five_prime_UTR						ZNF777
miR-210	SLC22A15	-26.4	0.020908	five_prime_UTR						ZNF84
miR-210	SLC22A5	-32.7	0.00332	five_prime_UTR						ZPR1
miR-210	SLC25A10	-30.7	0.005115	five_prime_UTR						ZSCAN23
miR-210	SLC25A24	-31.3	0.004257	five_prime_UTR						ZSWIM9
miR-210	SLC25A25	-26.3	0.023116	five_prime_UTR
miR-210	SLC25A28	-36	0.003781	cds
miR-210	SLC25A3	-27.9	0.014838	five_prime_UTR
miR-210	SLC25A33	-32.4	0.002896	five_prime_UTR
miR-210	SLC25A4	-26.1	0.021613	five_prime_UTR
miR-210	SLC25A43	-34	0.048754	three_prime_UTR
miR-210	SLC25A6	-29.4	0.045547	three_prime_UTR
miR-210	SLC27A3	-35.4	0.027135	cds
miR-210	SLC27A4	-29.7	0.022303	five_prime_UTR
miR-210	SLC30A2	-31.5	0.004284	five_prime_UTR
miR-210	SLC31A2	-25.7	0.023446	five_prime_UTR
miR-210	SLC35A1	-26.3	0.045283	five_prime_UTR
miR-210	SLC35B2	-29.3	0.006269	five_prime_UTR
miR-210	SLC35G1	-29.1	0.000988	five_prime_UTR
miR-210	SLC46A1	-28.2	0.005252	five_prime_UTR
miR-210	SLC46A2	-29.2	0.012038	five_prime_UTR
miR-210	SLC4A3	-27.6	0.027783	five_prime_UTR
miR-210	SLC5A10	-35.1	0.030781	three_prime_UTR
miR-210	SLC6A11	-25.5	0.011063	five_prime_UTR
miR-210	SLC6A17	-31.1	0.021875	five_prime_UTR
miR-210	SLC7A5	-35.6	0.008749	three_prime_UTR
miR-210	SLC9A2	-32	0.006012	five_prime_UTR
miR-210	SMAD3	-30	0.016392	five_prime_UTR
miR-210	SMAP2	-28.8	0.008194	five_prime_UTR
miR-210	SMG9	-33.8	0.002676	five_prime_UTR
miR-210	SMIM1	-27.9	0.000483	three_prime_UTR
miR-210	SMU1	-34.8	0.034763	three_prime_UTR
miR-210	SMYD4	-26.5	0.048766	five_prime_UTR
miR-210	SNORC	-25.6	0.008374	cds
miR-210	SNX10	-33.7	0.001739	five_prime_UTR
miR-210	SNX18	-27.8	0.025412	five_prime_UTR
miR-210	SNX7	-30.3	6.3e-05	five_prime_UTR
miR-210	SOCS3	-33.2	0.006134	five_prime_UTR
miR-210	SOGA1	-30.6	0.005542	five_prime_UTR
miR-210	SPAG4	-28.5	0.014366	five_prime_UTR
miR-210	SPATA18	-30.7	0.019975	five_prime_UTR
miR-210	SPC24	-34.7	0.006114	cds
miR-210	SPINT1	-30.8	0.007217	five_prime_UTR
miR-210	SPTBN1	-30	0.012187	five_prime_UTR
miR-210	SPTBN2	-29.8	0.047874	five_prime_UTR
miR-210	SPTBN5	-33.7	0.029755	cds
miR-210	SPTLC2	-34.1	0.037228	cds
miR-210	SRCIN1	-27.9	0.036682	five_prime_UTR
miR-210	SRSF1	-26.8	0.014925	five_prime_UTR
miR-210	SRSF6	-27.7	0.014812	five_prime_UTR
miR-210	SSBP4	-26	0.048503	five_prime_UTR
miR-210	SSC4D	-35.5	0.021521	cds
miR-210	ST3GAL4	-27.4	0.037065	five_prime_UTR
miR-210	ST6GALNAC5	-30.8	0.005102	five_prime_UTR
miR-210	STAT3	-33.3	0.001182	five_prime_UTR
miR-210	STK10	-34.4	0.041267	three_prime_UTR
miR-210	STK24	-32.8	0.004641	five_prime_UTR
miR-210	STK32C	-29.9	0.027429	five_prime_UTR
miR-210	STOM	-27.7	0.045732	three_prime_UTR
miR-210	STT3A	-29.8	0.010112	five_prime_UTR
miR-210	STX11	-28.2	0.020098	five_prime_UTR
miR-210	SUB1	-28.1	0.041987	five_prime_UTR
miR-210	SULT2B1	-34.3	8.4e-05	five_prime_UTR
miR-210	SUMF2	-34.5	0.00177	five_prime_UTR
miR-210	SUN1	-31.7	0.039439	cds
miR-210	SUN1	-27.9	0.033952	three_prime_UTR
miR-210	SUN1	-31.8	0.00926	five_prime_UTR
miR-210	SUSD3	-27.2	0.002558	five_prime_UTR
miR-210	SVEP1	-32.6	0.001947	five_prime_UTR
miR-210	SYNC	-28.5	0.005648	five_prime_UTR
miR-210	SYNGR1	-37	1.9e-05	five_prime_UTR
miR-210	SYTL5	-30.3	0.031732	five_prime_UTR
miR-210	TAB1	-34	0.03793	three_prime_UTR
miR-210	TACSTD2	-32.6	0.0327	cds
miR-210	TAF1D	-27	0.041141	five_prime_UTR
miR-210	TBC1D10A	-34.2	0.030984	cds
miR-210	TBC1D10C	-34.5	0.013219	cds
miR-210	TBC1D24	-29.4	0.015289	five_prime_UTR
miR-210	TBX20	-33.8	0.020627	five_prime_UTR
miR-210	TCIRG1	-29.7	0.002209	five_prime_UTR
miR-210	TCTEX1D4	-31.2	0.035301	cds
miR-210	TECR	-30.2	0.027402	five_prime_UTR
miR-210	TFG	-29	0.011526	five_prime_UTR
miR-210	TGFB2	-35.6	0.01431	five_prime_UTR
miR-210	THTPA	-33.5	0.013484	five_prime_UTR
miR-210	TIFA	-32.8	0.00364	five_prime_UTR
miR-210	TIGD5	-26.8	0.006233	five_prime_UTR
miR-210	TIMM10B	-28.9	0.017106	cds
miR-210	TIMM13	-30.9	0.010101	cds
miR-210	TIRAP	-29.4	0.009359	five_prime_UTR
miR-210	TJP2	-33.2	0.007745	five_prime_UTR
miR-210	TKT	-28.1	0.003545	five_prime_UTR
miR-210	TM7SF3	-29	0.016216	five_prime_UTR
miR-210	TMC6	-31.9	0.003487	five_prime_UTR
miR-210	TMEM102	-34.1	0.032347	cds
miR-210	TMEM129	-30	0.038413	five_prime_UTR
miR-210	TMEM143	-33.3	0.039638	cds
miR-210	TMEM147	-29.8	0.022812	three_prime_UTR
miR-210	TMEM147	-29.2	0.017784	five_prime_UTR
miR-210	TMEM161A	-25.6	0.002895	five_prime_UTR
miR-210	TMEM165	-31.5	0.012782	cds
miR-210	TMEM177	-37.7	1.1e-05	five_prime_UTR
miR-210	TMEM185A	-26.1	0.035376	five_prime_UTR
miR-210	TMEM198	-31.5	0.025062	five_prime_UTR
miR-210	TMEM214	-27.3	0.010535	five_prime_UTR
miR-210	TMEM222	-27.2	0.002334	five_prime_UTR
miR-210	TMEM245	-35.5	0.026017	cds
miR-210	TMEM248	-28.6	0.026901	five_prime_UTR
miR-210	TMEM263	-29.7	0.026598	five_prime_UTR
miR-210	TMEM65	-30.9	0.04503	cds
miR-210	TMEM70	-34	0.01786	five_prime_UTR
miR-210	TMOD2	-29.4	0.036968	five_prime_UTR
miR-210	TMSB4X	-27.9	0.003453	five_prime_UTR
miR-210	TNFAIP8L1	-25.8	0.030489	five_prime_UTR
miR-210	TNFRSF10C	-31.5	0.003671	five_prime_UTR
miR-210	TNFRSF21	-29.2	0.020215	five_prime_UTR
miR-210	TNFRSF8	-31.6	0.007395	five_prime_UTR
miR-210	TNIP2	-29.9	0.032351	five_prime_UTR
miR-210	TPP1	-34.3	0.034275	cds
miR-210	TPRA1	-31.7	0.009107	five_prime_UTR
miR-210	TRA2B	-29.1	0.008036	five_prime_UTR
miR-210	TRABD	-25.1	0.032663	five_prime_UTR
miR-210	TRAF3	-29.1	0.040959	five_prime_UTR
miR-210	TRAF4	-32.1	0.011463	cds
miR-210	TRAP1	-26.4	0.046893	cds
miR-210	TRAPPC12	-33.7	0.000756	five_prime_UTR
miR-210	TRIB1	-30.8	0.031298	five_prime_UTR
miR-210	TRIM39	-31.3	0.026383	five_prime_UTR
miR-210	TRMT10B	-28.8	0.002247	five_prime_UTR
miR-210	TRMT61A	-32.4	0.030369	cds
miR-210	TRMT61A	-30.8	0.001043	five_prime_UTR
miR-210	TRNAU1AP	-34.8	0.034909	three_prime_UTR
miR-210	TRNT1	-35	0.028247	three_prime_UTR
miR-210	TRPM6	-25.6	0.024861	five_prime_UTR
miR-210	TRPV5	-32.8	0.003741	five_prime_UTR
miR-210	TRPV6	-28.6	0.045064	cds
miR-210	TSC1	-29.2	0.005807	cds
miR-210	TSFM	-33.1	0.009054	cds
miR-210	TSPAN9	-38.2	0.008299	three_prime_UTR
miR-210	TSPYL2	-35.7	0.003516	three_prime_UTR
miR-210	TST	-32.2	0.034317	cds
miR-210	TSTD1	-27.3	0.001703	five_prime_UTR
miR-210	TTC30A	-30.1	0.000173	five_prime_UTR
miR-210	TTC9	-28.6	0.019741	five_prime_UTR
miR-210	TTL	-30.4	0.006029	five_prime_UTR
miR-210	TUBG2	-37.4	0.000185	five_prime_UTR
miR-210	TUBGCP3	-34.6	0.000485	five_prime_UTR
miR-210	TUG1	-29.9	0.037244	cds
miR-210	UBALD2	-29.1	0.008457	five_prime_UTR
miR-210	UBAP2	-32.9	0.033027	cds
miR-210	UBE2B	-27.6	0.01255	five_prime_UTR
miR-210	UBE2D3	-28.1	0.034428	five_prime_UTR
miR-210	UBE2M	-31.1	0.027667	cds
miR-210	UBE3D	-29.1	0.005059	five_prime_UTR
miR-210	UHRF2	-30.1	0.020408	five_prime_UTR
miR-210	ULK2	-31.9	0.017043	five_prime_UTR
miR-210	ULK3	-27	0.002367	five_prime_UTR
miR-210	UNG	-26.1	0.012849	five_prime_UTR
miR-210	URGCP-MRPS24	-32.4	0.010403	three_prime_UTR
miR-210	USB1	-31.1	0.035232	cds
miR-210	USP22	-29.3	0.009362	five_prime_UTR
miR-210	USP24	-29.2	0.019123	five_prime_UTR
miR-210	USP48	-37.5	0.000126	five_prime_UTR
miR-210	VAV1	-25.5	0.026879	five_prime_UTR
miR-210	VAV3	-31.6	0.008103	five_prime_UTR
miR-210	VCL	-28.1	0.017696	cds
miR-210	VCL	-28.7	0.012594	five_prime_UTR
miR-210	VCP	-30.4	0.017088	five_prime_UTR
miR-210	VDAC3	-31.3	0.014315	five_prime_UTR
miR-210	VPS13A	-32.1	0.004449	five_prime_UTR
miR-210	VPS13D	-26.1	0.048936	five_prime_UTR
miR-210	VPS16	-26.7	0.024948	cds
miR-210	VPS26B	-29.8	0.037774	five_prime_UTR
miR-210	VPS4A	-28.7	0.011094	five_prime_UTR
miR-210	VPS4B	-27.9	0.028905	five_prime_UTR
miR-210	VPS50	-33.5	0.022197	cds
miR-210	VTCN1	-33.1	0.021597	cds
miR-210	VWA8	-26.8	0.011029	five_prime_UTR
miR-210	VWCE	-30.7	0.043963	cds
miR-210	VWF	-28.4	0.009562	three_prime_UTR
miR-210	WAC	-34.1	0.007743	five_prime_UTR
miR-210	WDR26	-30	0.021039	cds
miR-210	WDR46	-25.1	0.015831	five_prime_UTR
miR-210	WDSUB1	-26.9	0.024462	five_prime_UTR
miR-210	WHAMM	-34.5	0.039579	cds
miR-210	WIPI2	-32.5	0.002671	five_prime_UTR
miR-210	WNK3	-30.3	0.02825	five_prime_UTR
miR-210	WNT6	-33.2	0.029858	cds
miR-210	WNT6	-31.6	0.01205	three_prime_UTR
miR-210	WTIP	-27.1	0.044818	five_prime_UTR
miR-210	WTIP	-33.6	0.031721	cds
miR-210	WWC1	-34.7	0.004207	five_prime_UTR
miR-210	WWC3	-31.6	0.031534	five_prime_UTR
miR-210	WWOX	-32.1	0.007751	five_prime_UTR
miR-210	XBP1	-30.1	0.000834	five_prime_UTR
miR-210	XPO6	-32	0.020405	five_prime_UTR
miR-210	YBX3	-29.1	0.012831	five_prime_UTR
miR-210	YEATS2	-30.6	0.006882	five_prime_UTR
miR-210	YEATS4	-28.3	0.03314	five_prime_UTR
miR-210	YIPF2	-30.9	0.001916	five_prime_UTR
miR-210	YIPF3	-25.6	0.035271	five_prime_UTR
miR-210	YTHDF3	-28.9	0.046888	five_prime_UTR
miR-210	YWHAG	-30.1	0.006518	five_prime_UTR
miR-210	ZBTB1	-30.6	0.036806	five_prime_UTR
miR-210	ZBTB20	-28.8	0.027779	cds
miR-210	ZBTB42	-32.9	0.000555	five_prime_UTR
miR-210	ZC3H12A	-33.8	0.000142	five_prime_UTR
miR-210	ZDHHC17	-36.7	0.002507	five_prime_UTR
miR-210	ZDHHC24	-30.4	0.044845	cds
miR-210	ZDHHC5	-33.7	0.006569	five_prime_UTR
miR-210	ZDHHC8	-29.8	0.049806	cds
miR-210	ZFAND2A	-28.3	0.014341	three_prime_UTR
miR-210	ZFP1	-32.4	0.010686	five_prime_UTR
miR-210	ZGPAT	-30.4	0.008076	three_prime_UTR
miR-210	ZMAT3	-31.2	0.008982	five_prime_UTR
miR-210	ZNF101	-29	0.010798	cds
miR-210	ZNF132	-26.7	0.036824	cds
miR-210	ZNF132	-31	0.02551	three_prime_UTR
miR-210	ZNF174	-34.5	0.009924	five_prime_UTR
miR-210	ZNF180	-36.2	0.000613	five_prime_UTR
miR-210	ZNF217	-29.6	0.037926	five_prime_UTR
miR-210	ZNF22	-25.9	0.042648	five_prime_UTR
miR-210	ZNF281	-26	0.030789	five_prime_UTR
miR-210	ZNF324B	-27.6	0.025286	five_prime_UTR
miR-210	ZNF326	-33.1	0.000781	five_prime_UTR
miR-210	ZNF483	-28.7	0.021633	five_prime_UTR
miR-210	ZNF512B	-29	0.004995	five_prime_UTR
miR-210	ZNF525	-27.3	0.01682	five_prime_UTR
miR-210	ZNF589	-28	0.002952	five_prime_UTR
miR-210	ZNF592	-34.6	0.001957	five_prime_UTR
miR-210	ZNF593	-31	0.017499	cds
miR-210	ZNF598	-36.2	0.019367	cds
miR-210	ZNF598	-30.3	0.009948	five_prime_UTR
miR-210	ZNF599	-34	0.003369	five_prime_UTR
miR-210	ZNF618	-28.6	0.004237	five_prime_UTR
miR-210	ZNF628	-35.8	0.022928	cds
miR-210	ZNF641	-42.4	0.0002	five_prime_UTR
miR-210	ZNF665	-29.5	0.002101	five_prime_UTR
miR-210	ZNF672	-37.6	0.005885	cds
miR-210	ZNF689	-36.1	0.020202	five_prime_UTR
miR-210	ZNF697	-34.6	0.006166	five_prime_UTR
miR-210	ZNF700	-25.9	0.040695	five_prime_UTR
miR-210	ZNF701	-31.9	0.009255	three_prime_UTR
miR-210	ZNF746	-29.6	0.018952	five_prime_UTR
miR-210	ZNF771	-32.8	0.029066	cds
miR-210	ZNF777	-32.7	0.0126	cds
miR-210	ZNF84	-32.7	0.008587	five_prime_UTR
miR-210	ZNRF2	-34.3	0.009541	cds
miR-210	ZPR1	-26.8	0.000871	five_prime_UTR
miR-210	ZSCAN23	-29.9	0.034604	cds
miR-210	ZSWIM9	-37.3	0.012159	cds
