# Supplementary material for: MicroRNA–mRNA Networks in Pregnancy Complications: A Comprehensive Downstream Analysis of Potential Biomarkers
Source: Int J Mol Sci. 2021 Feb 25;22(5):2313. doi: 10.3390/ijms22052313 (PMC7956714; doi:10.3390/ijms22052313)
Supplement: Supplementary file 1 [file ijms-22-02313-s001.zip › Supplementary Table 4 - miRNA targets from list 2.xlsx]

## Sheet: miRNA targets from genes list 2
mirna	gene	ENERGY	PVALUE	type
miR-143	AADACL2	-26.3	0.01801	cds
miR-185	AADACL2	-25.9	0.037351	cds
miR-518b	AADACL2	-27.1	0.019578	cds
miR-520d	AADACL2	-33.3	0.038025	three_prime_UTR
miR-523	AADACL2	-29.8	0.006526	cds
miR-1260	AADACL3	-31.4	0.015778	three_prime_UTR
miR-650	AADACL3	-25.8	0.008448	five_prime_UTR
miR-1233	ACKR2	-34.6	0.024132	five_prime_UTR
miR-134	ACKR2	-35.6	0.01488	cds
miR-3679	ACKR2	-35.3	0.016108	cds
miR-4421	ACKR2	-32.9	0.045591	five_prime_UTR
miR-516b	ACKR2	-26.4	0.033433	three_prime_UTR
miR-572	ACKR2	-29	0.016742	three_prime_UTR
miR-584	ACKR2	-32.7	0.001313	three_prime_UTR
miR-625	ACKR2	-27.2	0.021167	three_prime_UTR
miR-638	ACKR2	-37.1	0.047918	five_prime_UTR
miR-638	ACKR2	-36.2	0.040463	cds
miR-1233	ACOXL	-34.3	0.034899	three_prime_UTR
miR-1233	ACOXL	-28	0.029368	five_prime_UTR
miR-1247	ACOXL	-39.7	0.002139	three_prime_UTR
miR-125a	ACOXL	-34.5	0.047677	three_prime_UTR
miR-125a	ACOXL	-33.4	0.002884	five_prime_UTR
miR-125b	ACOXL	-31.5	0.004353	five_prime_UTR
miR-1306	ACOXL	-33.8	0.004318	three_prime_UTR
miR-149	ACOXL	-35.9	0.028986	three_prime_UTR
miR-149	ACOXL	-35.2	0.001244	five_prime_UTR
miR-205	ACOXL	-34.4	0.030918	cds
miR-296	ACOXL	-35	0.035083	three_prime_UTR
miR-296	ACOXL	-31.4	0.006927	five_prime_UTR
miR-328	ACOXL	-45.6	0.000523	three_prime_UTR
miR-3622b	ACOXL	-30.5	0.00932	five_prime_UTR
miR-370	ACOXL	-29.2	0.025701	five_prime_UTR
miR-423	ACOXL	-27.8	0.048328	five_prime_UTR
miR-431	ACOXL	-34	0.031823	three_prime_UTR
miR-4421	ACOXL	-28.8	0.017666	five_prime_UTR
miR-4743	ACOXL	-33.9	0.024985	three_prime_UTR
miR-572	ACOXL	-33.6	0.017254	three_prime_UTR
miR-623	ACOXL	-32.2	0.043017	three_prime_UTR
miR-625	ACOXL	-27.4	0.02541	five_prime_UTR
miR-638	ACOXL	-41.5	0.011993	three_prime_UTR
miR-650	ACOXL	-33.6	0.014879	three_prime_UTR
miR-766	ACOXL	-34.5	0.048429	three_prime_UTR
miR-766	ACOXL	-36.7	0.000522	five_prime_UTR
miR-92a1	ACOXL	-28.6	0.025933	five_prime_UTR
miR-193b-star	ACSS1	-28.1	0.035724	five_prime_UTR
miR-224	ACSS1	-27.2	0.046023	five_prime_UTR
miR-24	ACSS1	-27.2	0.046023	five_prime_UTR
miR-27a-star	ACSS1	-33.7	0.00138	five_prime_UTR
miR-296	ACSS1	-34.1	0.040996	cds
miR-30a-star	ACSS1	-27.7	0.025539	five_prime_UTR
miR-328	ACSS1	-34.4	0.002041	five_prime_UTR
miR-370	ACSS1	-28.9	0.032004	five_prime_UTR
miR-370	ACSS1	-35.1	0.031257	cds
miR-4535	ACSS1	-26.4	0.027849	five_prime_UTR
miR-5189	ACSS1	-34.3	0.003865	five_prime_UTR
miR-623	ACSS1	-33.8	0.049593	three_prime_UTR
miR-650	ACSS1	-29.3	0.018218	five_prime_UTR
miR-4535	ACTBL2	-31.9	0.039545	five_prime_UTR
miR-572	ACTBL2	-35	0.014493	cds
let-7i	ADAM12	-31.2	0.031371	three_prime_UTR
miR-1233	ADAM12	-29.9	0.014938	five_prime_UTR
miR-125b	ADAM12	-33.4	0.048468	cds
miR-149	ADAM12	-36.2	0.025626	cds
miR-152	ADAM12	-27.7	0.027176	five_prime_UTR
miR-193b-star	ADAM12	-28.7	0.033033	five_prime_UTR
miR-210	ADAM12	-33.6	0.002874	five_prime_UTR
miR-27a-star	ADAM12	-28.2	0.033688	five_prime_UTR
miR-328	ADAM12	-38	0.012251	three_prime_UTR
miR-3679	ADAM12	-34.3	0.01369	cds
miR-370	ADAM12	-34.8	0.043842	three_prime_UTR
miR-370	ADAM12	-31.9	0.040779	cds
miR-4421	ADAM12	-28.4	0.030723	five_prime_UTR
miR-4743	ADAM12	-33.7	0.024111	cds
miR-4743	ADAM12	-32.4	0.009684	five_prime_UTR
miR-512	ADAM12	-28.1	0.030773	five_prime_UTR
miR-5189	ADAM12	-36.1	0.010757	cds
miR-623	ADAM12	-32.4	0.034613	cds
miR-638	ADAM12	-38.4	0.009654	cds
miR-1247	ADAMTS14	-31.6	0.014311	five_prime_UTR
miR-1306	ADAMTS14	-31	0.00263	five_prime_UTR
miR-133a	ADAMTS14	-33.8	0.040517	cds
miR-133a	ADAMTS14	-28.8	0.02365	five_prime_UTR
miR-149	ADAMTS14	-31.3	0.011846	five_prime_UTR
miR-210	ADAMTS14	-30.3	0.01456	five_prime_UTR
miR-296	ADAMTS14	-33.9	0.040561	three_prime_UTR
miR-370	ADAMTS14	-34.7	0.045667	cds
miR-370	ADAMTS14	-32.7	0.005561	five_prime_UTR
miR-373	ADAMTS14	-27.6	0.041926	five_prime_UTR
miR-4535	ADAMTS14	-27.5	0.017632	five_prime_UTR
miR-4743	ADAMTS14	-35.4	0.032861	three_prime_UTR
miR-4743	ADAMTS14	-37.4	0.020011	cds
miR-512	ADAMTS14	-27.7	0.035414	five_prime_UTR
miR-5189	ADAMTS14	-30.4	0.030339	five_prime_UTR
miR-5189	ADAMTS14	-37.4	0.025227	cds
miR-518e	ADAMTS14	-27.9	0.025595	five_prime_UTR
miR-520c	ADAMTS14	-27.4	0.031121	five_prime_UTR
miR-572	ADAMTS14	-29.6	0.021116	five_prime_UTR
miR-623	ADAMTS14	-40.1	0.004193	cds
miR-623	ADAMTS14	-34.6	0.002342	five_prime_UTR
miR-638	ADAMTS14	-40.8	0.015309	cds
miR-766	ADAMTS14	-34.9	0.029494	three_prime_UTR
miR-766	ADAMTS14	-35.7	0.024034	cds
miR-92a1	ADAMTS14	-28.4	0.036486	five_prime_UTR
miR-199a	ADAMTS18	-26.7	0.039036	cds
miR-224	ADAMTS18	-26.3	0.040479	cds
miR-24	ADAMTS18	-26.3	0.040479	cds
miR-27a-star	ADAMTS18	-26.5	0.035653	cds
miR-5189	ADAMTS18	-28	0.045861	cds
miR-133a	ADAMTS20	-29.1	0.018432	five_prime_UTR
miR-149	ADAMTS20	-29.2	0.031288	five_prime_UTR
miR-204	ADAMTS20	-27.5	0.034337	five_prime_UTR
miR-221	ADAMTS20	-32.7	0.002518	five_prime_UTR
miR-222	ADAMTS20	-27.6	0.032714	five_prime_UTR
miR-25	ADAMTS20	-29.5	0.012637	five_prime_UTR
miR-27a-star	ADAMTS20	-29.7	0.012778	five_prime_UTR
miR-296	ADAMTS20	-28.3	0.039869	five_prime_UTR
miR-34c	ADAMTS20	-31.9	0.003719	five_prime_UTR
miR-370	ADAMTS20	-29.1	0.031283	five_prime_UTR
miR-572	ADAMTS20	-31.7	0.006518	five_prime_UTR
miR-638	ADAMTS20	-39.4	0.001001	five_prime_UTR
miR-92a	ADAMTS20	-31.3	0.006107	five_prime_UTR
miR-92a1	ADAMTS20	-29.4	0.019922	five_prime_UTR
miR-1247	ADAMTS5	-33.1	0.028676	five_prime_UTR
miR-224	ADAMTS5	-28.5	0.024753	three_prime_UTR
miR-24	ADAMTS5	-28.5	0.024753	three_prime_UTR
miR-328	ADAMTS5	-35.1	0.040317	cds
miR-423	ADAMTS5	-31.4	0.039887	five_prime_UTR
miR-423	ADAMTS5	-31	0.010888	three_prime_UTR
miR-432	ADAMTS5	-32.9	0.022663	cds
miR-5189	ADAMTS5	-33.9	0.031324	cds
miR-572	ADAMTS5	-32.4	0.029759	cds
miR-572	ADAMTS5	-33.6	0.012676	five_prime_UTR
miR-623	ADAMTS5	-37.1	0.018295	cds
miR-92a	ADAMTS5	-31.8	0.030415	cds
miR-338	ADAMTS6	-31.9	0.024839	three_prime_UTR
miR-370	ADAMTS6	-35.2	0.022698	cds
miR-4287	ADAMTS6	-31.1	0.030083	three_prime_UTR
miR-623	ADAMTS6	-36.2	0.026474	cds
miR-1233	ADAMTSL4	-27.8	0.039563	five_prime_UTR
miR-125a	ADAMTSL4	-34.4	0.049671	cds
miR-134	ADAMTSL4	-29.4	0.029488	five_prime_UTR
miR-149	ADAMTSL4	-38.7	0.009123	cds
miR-224	ADAMTSL4	-30.3	0.046879	three_prime_UTR
miR-24	ADAMTSL4	-30.3	0.046879	three_prime_UTR
miR-27a-star	ADAMTSL4	-33.6	0.022577	cds
miR-296	ADAMTSL4	-30	0.017571	five_prime_UTR
miR-328	ADAMTSL4	-31	0.013065	five_prime_UTR
miR-328	ADAMTSL4	-36.8	0.010311	cds
miR-362	ADAMTSL4	-29.1	0.027232	five_prime_UTR
miR-370	ADAMTSL4	-30.2	0.018742	five_prime_UTR
miR-370	ADAMTSL4	-35.6	0.016867	cds
miR-432	ADAMTSL4	-32.9	0.042239	cds
miR-491	ADAMTSL4	-28.7	0.032132	five_prime_UTR
miR-5581	ADAMTSL4	-30.6	0.035947	three_prime_UTR
miR-572	ADAMTSL4	-36.9	0.007553	cds
miR-574	ADAMTSL4	-31.8	0.027235	three_prime_UTR
miR-574	ADAMTSL4	-31.8	0.027235	three_prime_UTR
miR-623	ADAMTSL4	-37.4	0.00823	cds
miR-638	ADAMTSL4	-39.7	0.022972	cds
miR-1233	ADGRF4	-30.8	0.045915	three_prime_UTR
miR-1233	ADGRF4	-28.2	0.035954	cds
miR-1260	ADGRF4	-30	0.03216	three_prime_UTR
miR-204	ADGRF4	-27.1	0.049464	cds
miR-206	ADGRF4	-33.1	0.001796	cds
miR-27a-star	ADGRF4	-28.5	0.028784	cds
miR-432	ADGRF4	-34.5	0.038641	cds
miR-766	ADGRF4	-32.9	0.027177	three_prime_UTR
miR-92a1	ADGRF4	-28.7	0.033576	cds
miR-185	ADGRG6	-29.5	0.034024	five_prime_UTR
miR-193b-star	ADGRG6	-30.1	0.03294	five_prime_UTR
miR-204	ADGRG6	-30.4	0.018134	five_prime_UTR
miR-328	ADGRG6	-31.4	0.024907	five_prime_UTR
miR-3622b	ADGRG6	-29.3	0.04852	five_prime_UTR
miR-370	ADGRG6	-33.3	0.009686	five_prime_UTR
miR-4287	ADGRG6	-29.5	0.016293	five_prime_UTR
miR-5189	ADGRG6	-32.6	0.023266	five_prime_UTR
miR-572	ADGRG6	-32	0.014366	five_prime_UTR
miR-623	ADGRG6	-33.2	0.011062	five_prime_UTR
miR-625	ADGRG6	-30.1	0.017225	five_prime_UTR
miR-638	ADGRG6	-36.8	0.008386	five_prime_UTR
miR-766	ADGRG6	-30.3	0.039545	five_prime_UTR
miR-1233	ADM	-34.5	0.007131	three_prime_UTR
miR-1306	ADM	-31.6	0.003711	cds
miR-182	ADM	-34.4	0.003141	five_prime_UTR
miR-193b-star	ADM	-33.2	0.005652	cds
miR-27a-star	ADM	-31.8	0.010714	five_prime_UTR
miR-370	ADM	-34.1	0.006396	five_prime_UTR
miR-4743	ADM	-36.1	0.002789	cds
miR-491	ADM	-31.4	0.015344	cds
miR-5189	ADM	-32.3	0.021591	cds
miR-524	ADM	-29.8	0.02431	five_prime_UTR
miR-572	ADM	-29.8	0.040669	five_prime_UTR
miR-572	ADM	-34.9	0.002717	cds
miR-650	ADM	-31.4	0.016278	five_prime_UTR
miR-210	ADRB1	-38	0.005381	cds
miR-224	ADRB1	-34.1	0.021829	cds
miR-24	ADRB1	-34.1	0.021829	cds
miR-370	ADRB1	-34.6	0.0302	cds
miR-423	ADRB1	-34.3	0.031365	cds
miR-431	ADRB1	-34.7	0.01433	cds
miR-4743	ADRB1	-37.1	0.014052	cds
miR-4743	ADRB1	-35.6	0.001465	five_prime_UTR
miR-512	ADRB1	-28.3	0.02135	five_prime_UTR
miR-5189	ADRB1	-35.9	0.043598	three_prime_UTR
miR-5189	ADRB1	-36.1	0.026778	cds
miR-572	ADRB1	-34.7	0.023638	cds
miR-650	ADRB1	-31.9	0.004529	five_prime_UTR
miR-92a1	ADRB1	-28.7	0.026108	five_prime_UTR
miR-1233	AFF1	-34.1	0.038001	cds
miR-210	AFF1	-30.9	0.009279	five_prime_UTR
miR-27a-star	AFF1	-29.9	0.011083	five_prime_UTR
miR-296	AFF1	-37.2	0.014007	three_prime_UTR
miR-3679	AFF1	-34.4	0.041418	cds
miR-370	AFF1	-40	0.003928	cds
miR-4535	AFF1	-31.6	0.045623	cds
miR-4743	AFF1	-32.6	0.007052	five_prime_UTR
miR-519e	AFF1	-27.3	0.029055	five_prime_UTR
miR-520d	AFF1	-32.8	0.047388	cds
miR-572	AFF1	-29.8	0.016982	five_prime_UTR
miR-574	AFF1	-28.8	0.023948	five_prime_UTR
miR-574	AFF1	-28.8	0.023948	five_prime_UTR
miR-623	AFF1	-36.6	0.022468	cds
miR-638	AFF1	-43.2	0.00017	five_prime_UTR
miR-650	AFF1	-32.9	0.045633	three_prime_UTR
miR-92a1	AFF1	-28.1	0.03749	five_prime_UTR
let-7b	AFF2	-31.4	0.011481	five_prime_UTR
miR-1247	AFF2	-38.6	0.013513	three_prime_UTR
miR-1260	AFF2	-32.8	0.032159	three_prime_UTR
miR-1306	AFF2	-29.6	0.014384	five_prime_UTR
miR-134	AFF2	-31.4	0.025603	five_prime_UTR
miR-149	AFF2	-35.6	0.03278	three_prime_UTR
miR-149	AFF2	-35.9	0.002985	five_prime_UTR
miR-185	AFF2	-33.9	0.036646	three_prime_UTR
miR-210	AFF2	-29.9	0.039667	five_prime_UTR
miR-27a-star	AFF2	-30.7	0.019465	five_prime_UTR
miR-328	AFF2	-41.4	0.000213	five_prime_UTR
miR-370	AFF2	-33	0.011385	five_prime_UTR
miR-423	AFF2	-34.8	0.040139	three_prime_UTR
miR-4743	AFF2	-33	0.015474	five_prime_UTR
miR-5189	AFF2	-31.3	0.04262	five_prime_UTR
miR-572	AFF2	-44.2	3.8e-05	five_prime_UTR
miR-574	AFF2	-38.6	0.005848	three_prime_UTR
miR-574	AFF2	-38.6	0.005848	three_prime_UTR
miR-766	AFF2	-37.2	0.001469	five_prime_UTR
miR-92a1	AFF2	-29.9	0.0374	five_prime_UTR
miR-1247	AGTR1	-33.7	0.008456	five_prime_UTR
miR-149	AGTR1	-35.4	0.002578	five_prime_UTR
miR-193b-star	AGTR1	-29.2	0.037498	five_prime_UTR
miR-204	AGTR1	-28.8	0.029829	five_prime_UTR
miR-3622b	AGTR1	-30.2	0.022722	five_prime_UTR
miR-370	AGTR1	-35	0.00297	five_prime_UTR
miR-431	AGTR1	-30.6	0.012448	five_prime_UTR
miR-572	AGTR1	-36.2	0.001252	five_prime_UTR
miR-638	AGTR1	-38.6	0.002723	five_prime_UTR
miR-1233	AHR	-35	0.025881	cds
miR-134	AKR1B15	-29.2	0.03203	five_prime_UTR
miR-34c	AKR1B15	-28.4	0.024957	five_prime_UTR
miR-432	AKR1B15	-28.4	0.035984	five_prime_UTR
miR-4743	AKR1B15	-31.3	0.014423	five_prime_UTR
miR-5189	AKR1B15	-30	0.035211	five_prime_UTR
miR-5581	AKR1B15	-33.1	0.018471	cds
miR-623	AKR1B15	-31.2	0.012061	five_prime_UTR
miR-638	AKR1B15	-36.4	0.032445	cds
miR-650	AKR1B15	-29.6	0.020996	three_prime_UTR
miR-143	ALAS2	-32	0.04403	cds
miR-193b-star	ALAS2	-27.1	0.007184	five_prime_UTR
miR-224	ALAS2	-34.1	0.00019	three_prime_UTR
miR-24	ALAS2	-34.1	0.00019	three_prime_UTR
miR-296	ALAS2	-26.4	0.012486	five_prime_UTR
miR-328	ALAS2	-35.8	0.024671	cds
miR-3679	ALAS2	-26.6	0.013519	five_prime_UTR
miR-373	ALAS2	-29.1	0.003568	three_prime_UTR
miR-432	ALAS2	-26.3	0.025976	three_prime_UTR
miR-491	ALAS2	-28.3	0.003799	five_prime_UTR
miR-584	ALAS2	-25.6	0.011785	five_prime_UTR
miR-664b	ALAS2	-30	0.001755	five_prime_UTR
let-7e	ALPP	-27.5	0.002324	five_prime_UTR
miR-122	ALPP	-25.1	0.011168	five_prime_UTR
miR-1247	ALPP	-36.1	0.027189	cds
miR-27a-star	ALPP	-34.1	0.025355	cds
miR-370	ALPP	-34.8	0.043842	three_prime_UTR
miR-491	ALPP	-26	0.021215	three_prime_UTR
miR-5189	ALPP	-27	0.015968	five_prime_UTR
miR-572	ALPP	-36.6	0.017072	three_prime_UTR
miR-623	ALPP	-37.2	0.012729	cds
miR-638	ALPP	-41.8	0.010574	three_prime_UTR
miR-638	ALPP	-46.1	0.001505	cds
miR-92a1	ALPP	-36.2	0.017973	three_prime_UTR
let-7d	ANKRD33	-29.8	0.016208	cds
let-7f	ANKRD33	-27.1	0.049613	cds
let-7g	ANKRD33	-30.1	0.011305	cds
miR-193b	ANKRD33	-26.2	0.049758	five_prime_UTR
miR-193b-star	ANKRD33	-28.4	0.014475	five_prime_UTR
miR-224	ANKRD33	-33.4	0.047324	three_prime_UTR
miR-24	ANKRD33	-33.4	0.047324	three_prime_UTR
miR-27a-star	ANKRD33	-29.2	0.032037	cds
miR-296	ANKRD33	-34.4	0.003643	cds
miR-328	ANKRD33	-31.9	0.015454	cds
miR-370	ANKRD33	-33.9	0.001044	five_prime_UTR
miR-423	ANKRD33	-37.6	0.012506	three_prime_UTR
miR-4287	ANKRD33	-25.6	0.025141	five_prime_UTR
miR-4743	ANKRD33	-32.8	0.008476	three_prime_UTR
miR-4743	ANKRD33	-36.5	0.000389	five_prime_UTR
miR-516b	ANKRD33	-27.3	0.039106	three_prime_UTR
miR-5189	ANKRD33	-30.5	0.048305	cds
miR-5189	ANKRD33	-31.4	0.007429	five_prime_UTR
miR-572	ANKRD33	-32.5	0.008701	cds
miR-623	ANKRD33	-30.2	0.036286	cds
miR-623	ANKRD33	-32.9	0.006374	three_prime_UTR
miR-638	ANKRD33	-38.2	0.003551	cds
miR-638	ANKRD33	-41.5	0.000139	five_prime_UTR
miR-650	ANKRD33	-30.5	0.020382	cds
miR-650	ANKRD33	-31.3	0.008787	three_prime_UTR
miR-766	ANKRD33	-30.9	0.023461	cds
miR-92a1	ANKRD33	-29.4	0.008518	five_prime_UTR
miR-1247	ANO2	-27.3	0.002554	five_prime_UTR
miR-1306	ANO2	-29.5	4.2e-05	five_prime_UTR
miR-149	ANO2	-35.1	0.016291	cds
miR-149	ANO2	-25.9	0.004405	five_prime_UTR
miR-210	ANO2	-34.6	0.037958	cds
miR-210	ANO2	-31	0.018904	three_prime_UTR
miR-27a-star	ANO2	-33.6	0.042741	cds
miR-27a-star	ANO2	-27.6	0.000641	five_prime_UTR
miR-296	ANO2	-38.7	0.007459	cds
miR-296	ANO2	-26.4	0.002358	five_prime_UTR
miR-328	ANO2	-41.5	0.002873	cds
miR-328	ANO2	-27	0.002086	five_prime_UTR
miR-3622b	ANO2	-37.6	0.009943	cds
miR-370	ANO2	-36.1	0.025515	cds
miR-370	ANO2	-26	0.003808	five_prime_UTR
miR-4535	ANO2	-28.7	6.5e-05	five_prime_UTR
miR-4743	ANO2	-35.8	0.038195	cds
miR-491	ANO2	-32.9	0.032451	cds
miR-572	ANO2	-31.4	7.6e-05	five_prime_UTR
miR-574	ANO2	-33.3	0.005092	three_prime_UTR
miR-574	ANO2	-33.3	0.005092	three_prime_UTR
miR-638	ANO2	-39.5	0.024726	cds
miR-103	AOC1	-28.4	0.029825	three_prime_UTR
miR-1247	AOC1	-31.3	0.049768	five_prime_UTR
miR-134	AOC1	-34.2	0.009365	five_prime_UTR
miR-149	AOC1	-32.7	0.018961	five_prime_UTR
miR-193b-star	AOC1	-28.8	0.028727	three_prime_UTR
miR-27a-star	AOC1	-30.3	0.032448	five_prime_UTR
miR-328	AOC1	-31.2	0.03783	five_prime_UTR
miR-328	AOC1	-32.6	0.006051	three_prime_UTR
miR-370	AOC1	-40.6	0.004045	cds
miR-423	AOC1	-33.6	0.003146	three_prime_UTR
miR-431	AOC1	-27.7	0.037432	cds
miR-4421	AOC1	-32.5	0.010904	five_prime_UTR
miR-4535	AOC1	-28.1	0.040552	five_prime_UTR
miR-4743	AOC1	-34.9	0.002764	cds
miR-491	AOC1	-28.2	0.042887	three_prime_UTR
miR-574	AOC1	-34.9	0.028729	cds
miR-574	AOC1	-34.9	0.028729	cds
miR-574	AOC1	-35.4	0.000843	three_prime_UTR
miR-574	AOC1	-35.4	0.000843	three_prime_UTR
miR-629	AOC1	-28.8	0.015323	three_prime_UTR
miR-638	AOC1	-35	0.024514	five_prime_UTR
miR-638	AOC1	-38.7	0.001637	cds
miR-650	AOC1	-29.5	0.019191	three_prime_UTR
miR-650	AOC1	-37.8	0.008756	cds
miR-664b	AOC1	-31.3	0.033938	five_prime_UTR
miR-92a	AOC1	-34	0.039368	cds
let-7i	APELA	-26.6	0.017234	cds
miR-185	APELA	-25.5	0.048316	cds
miR-210	APELA	-26.1	0.042492	five_prime_UTR
miR-650	APELA	-27.5	0.019589	cds
miR-103	APLN	-28.5	0.01878	cds
miR-1233	APLN	-43.2	8.9e-05	five_prime_UTR
miR-149	APLN	-32.8	0.022864	five_prime_UTR
miR-150	APLN	-33.8	0.044266	three_prime_UTR
miR-185	APLN	-29.9	0.007952	cds
miR-204	APLN	-33.1	0.044005	three_prime_UTR
miR-27a-star	APLN	-31.1	0.027726	five_prime_UTR
miR-296	APLN	-34.8	0.038115	three_prime_UTR
miR-296	APLN	-31.5	0.034148	five_prime_UTR
miR-296	APLN	-30.4	0.009721	cds
miR-328	APLN	-33.5	0.017671	three_prime_UTR
miR-328	APLN	-31.2	0.008004	cds
miR-370	APLN	-32.7	0.022789	five_prime_UTR
miR-370	APLN	-35.5	0.000813	cds
miR-4287	APLN	-27.9	0.010903	cds
miR-4743	APLN	-32.8	0.029647	five_prime_UTR
miR-4743	APLN	-38.5	0.012883	three_prime_UTR
miR-4743	APLN	-31.3	0.010049	cds
miR-5189	APLN	-36.9	0.000801	cds
miR-524	APLN	-26.7	0.038713	cds
miR-572	APLN	-32.4	0.021182	five_prime_UTR
miR-574	APLN	-33.7	0.009491	five_prime_UTR
miR-574	APLN	-33.7	0.009491	five_prime_UTR
miR-623	APLN	-34.8	0.04685	three_prime_UTR
miR-623	APLN	-36.8	0.000461	cds
miR-629	APLN	-27.9	0.016542	cds
miR-638	APLN	-36.1	0.003252	cds
miR-766	APLN	-39.2	0.00693	three_prime_UTR
miR-92a1	APLN	-32.4	0.019303	five_prime_UTR
miR-134	APLNR	-27.8	0.045356	five_prime_UTR
miR-149	APLNR	-32.5	0.004019	five_prime_UTR
miR-185	APLNR	-31.7	0.002881	five_prime_UTR
miR-196b	APLNR	-28.2	0.03177	three_prime_UTR
miR-27b	APLNR	-26.9	0.047663	three_prime_UTR
miR-30a-star	APLNR	-27.7	0.040009	three_prime_UTR
miR-3679	APLNR	-29.5	0.01811	five_prime_UTR
miR-3679	APLNR	-35.3	0.015855	cds
miR-3679	APLNR	-32.1	0.010235	three_prime_UTR
miR-4743	APLNR	-36.5	0.01285	cds
miR-4743	APLNR	-32.5	0.011547	three_prime_UTR
miR-517-star	APLNR	-33.4	0.001092	five_prime_UTR
miR-5189	APLNR	-31.4	0.024933	three_prime_UTR
miR-520a	APLNR	-28.7	0.010083	five_prime_UTR
miR-525	APLNR	-26.2	0.047029	five_prime_UTR
miR-572	APLNR	-28.7	0.021609	five_prime_UTR
miR-572	APLNR	-34.3	0.020093	cds
miR-1306	AREG	-26.3	0.020452	five_prime_UTR
miR-27a-star	AREG	-33.7	0.00953	cds
miR-432	AREG	-32.9	0.019258	cds
miR-638	AREG	-34.6	0.042836	cds
miR-638	AREG	-37.6	0.001277	five_prime_UTR
miR-650	AREG	-28.5	0.017713	five_prime_UTR
miR-650	AREG	-33.7	0.011961	cds
miR-221	ARHGAP42	-34.8	0.024648	three_prime_UTR
miR-27a-star	ARHGAP42	-33.4	0.003392	five_prime_UTR
miR-296	ARHGAP42	-29.5	0.037507	five_prime_UTR
miR-4287	ARHGAP42	-27	0.04515	five_prime_UTR
miR-4743	ARHGAP42	-34.6	0.00507	five_prime_UTR
miR-5189	ARHGAP42	-36.5	0.002713	five_prime_UTR
miR-623	ARHGAP42	-31.5	0.017708	five_prime_UTR
miR-638	ARHGAP42	-41.2	0.013204	cds
miR-1233	ARID3A	-34.4	0.028344	cds
miR-1247	ARID3A	-36.6	0.02851	three_prime_UTR
miR-134	ARID3A	-36.2	0.00468	five_prime_UTR
miR-149	ARID3A	-34.8	0.038974	cds
miR-204	ARID3A	-29.5	0.048801	five_prime_UTR
miR-204	ARID3A	-34	0.028085	three_prime_UTR
miR-210	ARID3A	-35.5	0.022112	cds
miR-27a-star	ARID3A	-31	0.028561	five_prime_UTR
miR-296	ARID3A	-34.7	0.037563	three_prime_UTR
miR-296	ARID3A	-35.9	0.020484	cds
miR-328	ARID3A	-36.2	0.024377	three_prime_UTR
miR-328	ARID3A	-42.5	0.001566	cds
miR-3622b	ARID3A	-35.8	0.021464	three_prime_UTR
miR-4743	ARID3A	-39	0.010522	three_prime_UTR
miR-491	ARID3A	-35.2	0.028453	three_prime_UTR
miR-5189	ARID3A	-32.1	0.048635	five_prime_UTR
miR-5189	ARID3A	-36.6	0.034562	three_prime_UTR
miR-572	ARID3A	-33.7	0.049043	cds
miR-572	ARID3A	-34.7	0.037772	three_prime_UTR
miR-623	ARID3A	-39.1	0.008015	three_prime_UTR
miR-638	ARID3A	-41.3	0.010797	cds
miR-638	ARID3A	-38.2	0.008163	five_prime_UTR
miR-766	ARID3A	-37.6	0.01275	three_prime_UTR
miR-92a	ARID3A	-33.5	0.048709	three_prime_UTR
miR-370	ARL14EPL	-35.8	0.029106	three_prime_UTR
miR-572	ARL14EPL	-34.8	0.036235	three_prime_UTR
miR-572	ARL14EPL	-33.6	0.006169	cds
miR-623	ARL14EPL	-30	0.004296	three_prime_UTR
miR-122	ARMS2	-27.3	0.043918	cds
miR-149	ARMS2	-33.1	0.005653	cds
miR-18b	ARMS2	-25.6	0.008443	five_prime_UTR
miR-204	ARMS2	-29.7	0.020982	three_prime_UTR
miR-204	ARMS2	-31.3	0.000203	five_prime_UTR
miR-296	ARMS2	-31.9	0.008198	cds
miR-34c	ARMS2	-28.5	0.029423	cds
miR-3679	ARMS2	-29.5	0.048589	three_prime_UTR
miR-572	ARMS2	-29.4	0.041321	three_prime_UTR
miR-623	ARMS2	-29.5	0.001966	five_prime_UTR
miR-638	ARMS2	-33.1	0.022119	cds
miR-92a1	ARMS2	-29.5	0.036612	three_prime_UTR
miR-1306	ARSI	-27.6	0.049331	five_prime_UTR
miR-149	ARSI	-30.7	0.040846	five_prime_UTR
miR-149	ARSI	-33	0.030623	three_prime_UTR
miR-154	ARSI	-32.4	0.008549	five_prime_UTR
miR-193b-star	ARSI	-33.5	0.017023	three_prime_UTR
miR-224	ARSI	-31.6	0.015033	five_prime_UTR
miR-24	ARSI	-31.6	0.015033	five_prime_UTR
miR-27a-star	ARSI	-29.7	0.037639	five_prime_UTR
miR-296	ARSI	-33.8	0.046794	cds
miR-296	ARSI	-32.7	0.028904	three_prime_UTR
miR-328	ARSI	-30.9	0.037175	five_prime_UTR
miR-328	ARSI	-32.7	0.034907	three_prime_UTR
miR-370	ARSI	-32.1	0.020637	five_prime_UTR
miR-370	ARSI	-37.1	0.013556	cds
miR-4743	ARSI	-33.6	0.029843	three_prime_UTR
miR-4743	ARSI	-34.8	0.007946	five_prime_UTR
miR-572	ARSI	-36.4	0.002074	five_prime_UTR
miR-638	ARSI	-39.1	0.023202	cds
miR-638	ARSI	-37.3	0.017744	three_prime_UTR
miR-766	ARSI	-33.4	0.010719	five_prime_UTR
miR-92a1	ARSI	-33.4	0.007994	five_prime_UTR
miR-4743	ART4	-30.4	0.040836	five_prime_UTR
miR-4743	ART4	-36.2	0.010895	cds
miR-664b	ART4	-35.6	0.026829	three_prime_UTR
miR-766	ART4	-34.7	0.040294	three_prime_UTR
let-7b	ASCL2	-30.5	0.027496	five_prime_UTR
miR-1247	ASCL2	-34.7	0.012609	three_prime_UTR
miR-1247	ASCL2	-34.7	0.011673	five_prime_UTR
miR-193b-star	ASCL2	-32.5	0.017069	three_prime_UTR
miR-210	ASCL2	-31.3	0.02734	cds
miR-27a-star	ASCL2	-34.8	0.003505	cds
miR-296	ASCL2	-32.4	0.0211	three_prime_UTR
miR-328	ASCL2	-31.2	0.044421	three_prime_UTR
miR-328	ASCL2	-32.6	0.021757	five_prime_UTR
miR-328	ASCL2	-32.9	0.016949	cds
miR-3622b	ASCL2	-33	0.0135	three_prime_UTR
miR-3622b	ASCL2	-34.2	0.007026	five_prime_UTR
miR-4287	ASCL2	-29	0.033095	five_prime_UTR
miR-431	ASCL2	-32.9	0.008647	five_prime_UTR
miR-4743	ASCL2	-34.1	0.012746	cds
miR-4743	ASCL2	-34.8	0.01028	five_prime_UTR
miR-4743	ASCL2	-35.4	0.008469	three_prime_UTR
miR-5189	ASCL2	-32.6	0.03179	cds
miR-572	ASCL2	-33.4	0.012406	three_prime_UTR
miR-572	ASCL2	-33.3	0.010806	cds
miR-572	ASCL2	-34.1	0.008229	five_prime_UTR
miR-623	ASCL2	-33.3	0.017548	three_prime_UTR
miR-638	ASCL2	-40.9	0.00234	five_prime_UTR
miR-92a1	ASCL2	-30.8	0.032598	cds
miR-149	ATG9B	-26.8	0.047125	three_prime_UTR
miR-149	ATG9B	-33.7	0.020637	cds
miR-204	ATG9B	-28.7	0.007108	three_prime_UTR
miR-210	ATG9B	-32.4	0.028035	cds
miR-27a-star	ATG9B	-27.3	0.019601	three_prime_UTR
miR-31	ATG9B	-35.7	0.012432	cds
miR-328	ATG9B	-34.2	0.016457	cds
miR-3679	ATG9B	-32.5	0.002097	three_prime_UTR
miR-370	ATG9B	-34.1	0.00088	three_prime_UTR
miR-431	ATG9B	-36.4	0.011089	three_prime_UTR
miR-432	ATG9B	-31.8	0.036353	cds
miR-4743	ATG9B	-33.2	0.032795	cds
miR-5189	ATG9B	-33.3	0.039226	cds
miR-519e	ATG9B	-30.5	0.032756	cds
miR-572	ATG9B	-36.5	0.017804	three_prime_UTR
miR-623	ATG9B	-35.6	0.033835	three_prime_UTR
miR-638	ATG9B	-38	0.04283	three_prime_UTR
miR-638	ATG9B	-43.2	0.006291	cds
miR-766	ATG9B	-40.6	0.003865	cds
miR-149	ATP10D	-35.2	0.038606	cds
miR-204	ATP10D	-29.2	0.013676	five_prime_UTR
miR-27a-star	ATP10D	-30.5	0.008419	five_prime_UTR
miR-4287	ATP10D	-26.7	0.030631	five_prime_UTR
miR-512	ATP10D	-27.1	0.044714	five_prime_UTR
miR-5189	ATP10D	-31.9	0.022448	cds
miR-623	ATP10D	-28.8	0.039431	five_prime_UTR
miR-650	ATP10D	-34.6	0.034222	three_prime_UTR
miR-122	ATP1A4	-30.1	0.017748	five_prime_UTR
miR-149	ATP1A4	-34.7	0.040892	three_prime_UTR
miR-204	ATP1A4	-32.9	0.041174	three_prime_UTR
miR-328	ATP1A4	-36.8	0.017167	three_prime_UTR
miR-3679	ATP1A4	-31.2	0.024521	five_prime_UTR
miR-423	ATP1A4	-29.9	0.042182	five_prime_UTR
miR-491	ATP1A4	-33.6	0.041731	cds
miR-623	ATP1A4	-40.2	0.004279	three_prime_UTR
miR-638	ATP1A4	-41.5	0.010091	three_prime_UTR
miR-122	ATP6V1B1	-28.4	0.022593	three_prime_UTR
miR-1233	ATP6V1B1	-25.6	0.005182	five_prime_UTR
miR-125a	ATP6V1B1	-33.6	0.049071	cds
miR-149	ATP6V1B1	-36.9	0.013163	cds
miR-150	ATP6V1B1	-28.9	0.02653	three_prime_UTR
miR-193b-star	ATP6V1B1	-30.3	0.014509	three_prime_UTR
miR-199a	ATP6V1B1	-26.4	0.003782	five_prime_UTR
miR-205	ATP6V1B1	-28.5	0.03318	three_prime_UTR
miR-27a-star	ATP6V1B1	-31.3	0.000114	five_prime_UTR
miR-328	ATP6V1B1	-39.7	0.004023	cds
miR-370	ATP6V1B1	-30.5	0.018205	three_prime_UTR
miR-370	ATP6V1B1	-32.1	0.000157	five_prime_UTR
miR-431	ATP6V1B1	-32.2	0.049038	cds
miR-432	ATP6V1B1	-31.5	0.008385	three_prime_UTR
miR-4454	ATP6V1B1	-33.1	0.034998	cds
miR-4743	ATP6V1B1	-31	0.019214	three_prime_UTR
miR-517-star	ATP6V1B1	-25.8	0.004073	five_prime_UTR
miR-5189	ATP6V1B1	-28	0.004059	five_prime_UTR
miR-572	ATP6V1B1	-38.1	0.006063	cds
miR-574	ATP6V1B1	-31	0.00931	three_prime_UTR
miR-574	ATP6V1B1	-31	0.00931	three_prime_UTR
miR-623	ATP6V1B1	-35.1	0.029085	cds
miR-638	ATP6V1B1	-37.5	0.002841	three_prime_UTR
miR-650	ATP6V1B1	-27.9	0.047525	three_prime_UTR
miR-766	ATP6V1B1	-28.6	0.001375	five_prime_UTR
miR-92a1	ATP6V1B1	-28.2	0.001269	five_prime_UTR
miR-103	ATP6V1C2	-26.8	0.010219	five_prime_UTR
miR-296	ATP6V1C2	-32.6	0.039393	cds
miR-491	ATP6V1C2	-26.5	0.016151	five_prime_UTR
miR-149	B3GNT3	-25.6	0.038211	five_prime_UTR
miR-193b-star	B3GNT3	-27.3	0.009704	five_prime_UTR
miR-25	B3GNT3	-30.3	0.042353	cds
miR-27a-star	B3GNT3	-25.2	0.026095	five_prime_UTR
miR-328	B3GNT3	-28.1	0.009018	five_prime_UTR
miR-370	B3GNT3	-31.1	0.00154	five_prime_UTR
miR-432	B3GNT3	-32.3	0.024995	cds
miR-4743	B3GNT3	-32	0.001352	five_prime_UTR
miR-572	B3GNT3	-26.2	0.019815	five_prime_UTR
miR-638	B3GNT3	-37.5	0.013037	cds
miR-650	B3GNT3	-33	0.016303	cds
miR-766	B3GNT3	-33	0.022831	cds
miR-1247	BCAR3	-35.7	0.001365	five_prime_UTR
miR-133a	BCAR3	-28.8	0.017579	five_prime_UTR
miR-149	BCAR3	-37	0.000464	five_prime_UTR
miR-193b-star	BCAR3	-27.6	0.041009	five_prime_UTR
miR-210	BCAR3	-29.6	0.015503	five_prime_UTR
miR-27a-star	BCAR3	-27.4	0.036031	five_prime_UTR
miR-30a-star	BCAR3	-32.5	0.006488	cds
miR-328	BCAR3	-39.5	0.000127	five_prime_UTR
miR-370	BCAR3	-29.9	0.017035	five_prime_UTR
miR-431	BCAR3	-27.5	0.029719	five_prime_UTR
miR-432	BCAR3	-30	0.012199	five_prime_UTR
miR-4535	BCAR3	-32.5	0.000682	five_prime_UTR
miR-4743	BCAR3	-29.6	0.026741	five_prime_UTR
miR-500	BCAR3	-34.6	0.032383	cds
miR-517a	BCAR3	-32.9	0.048416	cds
miR-517b	BCAR3	-32.9	0.048416	cds
miR-5189	BCAR3	-29.9	0.029227	five_prime_UTR
miR-572	BCAR3	-33	0.00263	five_prime_UTR
miR-584	BCAR3	-27.8	0.025792	five_prime_UTR
miR-623	BCAR3	-37.1	0.018295	cds
miR-623	BCAR3	-30.3	0.015154	five_prime_UTR
miR-638	BCAR3	-37.2	0.002201	five_prime_UTR
miR-92a1	BCAR3	-27.8	0.037039	five_prime_UTR
miR-103	BIRC7	-27	0.036404	five_prime_UTR
miR-1233	BIRC7	-28.9	0.016579	three_prime_UTR
miR-1247	BIRC7	-32.9	0.041435	cds
miR-1260	BIRC7	-26.3	0.030868	three_prime_UTR
miR-1306	BIRC7	-26.2	0.022479	five_prime_UTR
miR-134	BIRC7	-31.8	0.049701	cds
miR-134	BIRC7	-32.3	0.005001	three_prime_UTR
miR-154	BIRC7	-28	0.021965	three_prime_UTR
miR-224	BIRC7	-27.8	0.022315	five_prime_UTR
miR-224	BIRC7	-29.3	0.012607	three_prime_UTR
miR-24	BIRC7	-27.8	0.022315	five_prime_UTR
miR-24	BIRC7	-29.3	0.012607	three_prime_UTR
miR-27a-star	BIRC7	-30.6	0.048661	cds
miR-27a-star	BIRC7	-27.3	0.028846	five_prime_UTR
miR-296	BIRC7	-27.5	0.038047	five_prime_UTR
miR-296	BIRC7	-34.7	0.011272	cds
miR-328	BIRC7	-38.8	0.002142	cds
miR-328	BIRC7	-33.4	0.002117	five_prime_UTR
miR-3622b	BIRC7	-29.8	0.01226	three_prime_UTR
miR-370	BIRC7	-29.9	0.01275	five_prime_UTR
miR-370	BIRC7	-35.1	0.001105	three_prime_UTR
miR-423	BIRC7	-34.4	0.001429	three_prime_UTR
miR-4743	BIRC7	-33.8	0.026055	cds
miR-4743	BIRC7	-32.4	0.006279	three_prime_UTR
miR-5189	BIRC7	-34.8	0.021298	cds
miR-5189	BIRC7	-32.6	0.007577	three_prime_UTR
miR-572	BIRC7	-27.8	0.030171	five_prime_UTR
miR-572	BIRC7	-35.9	0.000542	three_prime_UTR
miR-623	BIRC7	-35.1	0.001208	three_prime_UTR
miR-629	BIRC7	-27.3	0.019694	five_prime_UTR
miR-638	BIRC7	-32.1	0.021935	three_prime_UTR
miR-638	BIRC7	-36.7	0.02149	cds
miR-650	BIRC7	-34.4	0.010237	cds
miR-92a1	BIRC7	-28.6	0.023705	three_prime_UTR
miR-103	BMP1	-31.5	0.018457	cds
miR-1247	BMP1	-37	0.000806	five_prime_UTR
miR-125a	BMP1	-30	0.017631	five_prime_UTR
miR-125b	BMP1	-27.3	0.043633	five_prime_UTR
miR-1306	BMP1	-29.7	0.018288	cds
miR-149	BMP1	-28.8	0.034707	five_prime_UTR
miR-204	BMP1	-29	0.013711	five_prime_UTR
miR-370	BMP1	-33.2	0.013768	cds
miR-4743	BMP1	-38.3	0.001785	cds
miR-572	BMP1	-38.5	0.000167	five_prime_UTR
miR-584	BMP1	-31.7	0.013808	cds
miR-623	BMP1	-32.1	0.024931	cds
miR-623	BMP1	-30.7	0.013713	five_prime_UTR
miR-625	BMP1	-27.4	0.026815	five_prime_UTR
miR-650	BMP1	-29	0.020768	five_prime_UTR
miR-766	BMP1	-30.5	0.013543	five_prime_UTR
miR-92a1	BMP1	-32.1	0.016885	cds
miR-1247	BMP6	-34.5	0.021269	five_prime_UTR
miR-1306	BMP6	-31.2	0.040916	cds
miR-149	BMP6	-32.4	0.039028	five_prime_UTR
miR-27a-star	BMP6	-31.6	0.031375	five_prime_UTR
miR-328	BMP6	-34	0.045446	cds
miR-328	BMP6	-34.4	0.015898	five_prime_UTR
miR-3679	BMP6	-32.6	0.034059	five_prime_UTR
miR-370	BMP6	-34.4	0.03684	cds
miR-431	BMP6	-32.3	0.019739	five_prime_UTR
miR-572	BMP6	-37.9	0.002461	five_prime_UTR
miR-638	BMP6	-42.9	0.001809	five_prime_UTR
miR-92a1	BMP6	-31.2	0.048183	five_prime_UTR
miR-27a-star	BPGM	-30.1	0.012879	five_prime_UTR
miR-34c	BPGM	-27.4	0.04945	five_prime_UTR
miR-518a	BPGM	-27.1	0.032087	five_prime_UTR
miR-518b	BPGM	-28.1	0.036367	five_prime_UTR
let-7b	BZW2	-30.5	0.00288	five_prime_UTR
let-7c	BZW2	-26.9	0.019072	five_prime_UTR
miR-103	BZW2	-27.6	0.019395	five_prime_UTR
miR-1233	BZW2	-27.4	0.021527	five_prime_UTR
miR-16	BZW2	-25.9	0.030591	five_prime_UTR
miR-195	BZW2	-26.1	0.018442	five_prime_UTR
miR-210	BZW2	-29.1	0.011029	five_prime_UTR
miR-34c	BZW2	-27.1	0.022698	five_prime_UTR
miR-3679	BZW2	-34.1	0.02957	cds
miR-423	BZW2	-27.3	0.034496	five_prime_UTR
miR-4421	BZW2	-29.9	0.004878	five_prime_UTR
miR-638	BZW2	-30.3	0.030325	five_prime_UTR
miR-92a1	BZW2	-28.6	0.013673	five_prime_UTR
miR-1247	C16orf74	-33.1	0.003944	five_prime_UTR
miR-125a	C16orf74	-30.8	0.009215	cds
miR-125b	C16orf74	-27.5	0.031531	cds
miR-1306	C16orf74	-26.3	0.022697	five_prime_UTR
miR-134	C16orf74	-34.4	0.009862	three_prime_UTR
miR-149	C16orf74	-31.3	0.040996	three_prime_UTR
miR-149	C16orf74	-30.3	0.011529	five_prime_UTR
miR-193b-star	C16orf74	-27.3	0.039032	five_prime_UTR
miR-204	C16orf74	-26.8	0.035721	cds
miR-27a-star	C16orf74	-28	0.02255	cds
miR-27a-star	C16orf74	-29.9	0.007354	five_prime_UTR
miR-30a-star	C16orf74	-26.3	0.042221	cds
miR-328	C16orf74	-32	0.029764	three_prime_UTR
miR-328	C16orf74	-32.3	0.004079	five_prime_UTR
miR-370	C16orf74	-34.4	0.001292	five_prime_UTR
miR-432	C16orf74	-33.3	0.011965	three_prime_UTR
miR-4743	C16orf74	-32.3	0.005471	five_prime_UTR
miR-5189	C16orf74	-29.4	0.030985	five_prime_UTR
miR-572	C16orf74	-33.4	0.001648	five_prime_UTR
miR-623	C16orf74	-31.9	0.032306	three_prime_UTR
miR-623	C16orf74	-31.6	0.006591	cds
miR-638	C16orf74	-34.5	0.034546	three_prime_UTR
miR-766	C16orf74	-34.1	0.010529	three_prime_UTR
miR-92a1	C16orf74	-28.7	0.01887	five_prime_UTR
miR-27a-star	C18orf54	-29.2	0.020265	five_prime_UTR
miR-27b	C18orf54	-28	0.021413	five_prime_UTR
miR-328	C18orf54	-31.5	0.011719	five_prime_UTR
miR-3622b	C18orf54	-28.2	0.043102	five_prime_UTR
miR-4421	C18orf54	-29.5	0.017151	five_prime_UTR
miR-766	C18orf54	-36	0.001126	five_prime_UTR
miR-105	C1QTNF6	-34.2	0.037778	three_prime_UTR
miR-134	C1QTNF6	-34.1	0.017632	cds
miR-149	C1QTNF6	-29.2	0.000281	five_prime_UTR
miR-193b-star	C1QTNF6	-28.9	0.001539	three_prime_UTR
miR-204	C1QTNF6	-39.5	0.000537	cds
miR-210	C1QTNF6	-31.5	0.043193	cds
miR-27a-star	C1QTNF6	-33.7	0.040942	three_prime_UTR
miR-296	C1QTNF6	-32	0.037357	cds
miR-328	C1QTNF6	-25	0.004555	five_prime_UTR
miR-328	C1QTNF6	-41.1	0.003392	three_prime_UTR
miR-3622b	C1QTNF6	-36.9	0.013453	three_prime_UTR
miR-3679	C1QTNF6	-40.2	0.001051	cds
miR-370	C1QTNF6	-37.1	0.017025	three_prime_UTR
miR-373	C1QTNF6	-36	0.003651	cds
miR-423	C1QTNF6	-41.6	0.002328	three_prime_UTR
miR-431	C1QTNF6	-30.7	0.040741	cds
miR-4454	C1QTNF6	-37.5	0.001691	cds
miR-4743	C1QTNF6	-35.9	0.036699	three_prime_UTR
miR-4743	C1QTNF6	-35.3	0.013343	cds
miR-5189	C1QTNF6	-28.8	0.004687	three_prime_UTR
miR-638	C1QTNF6	-39.7	0.022887	three_prime_UTR
miR-638	C1QTNF6	-39	0.008431	cds
miR-650	C1QTNF6	-28.8	0.001525	three_prime_UTR
miR-30a-star	C20orf202	-29.2	0.019541	cds
miR-370	C20orf202	-36.4	0.001323	cds
miR-4535	C20orf202	-30.3	0.005446	cds
miR-572	C20orf202	-33.1	0.00527	cds
miR-623	C20orf202	-33.8	0.005275	cds
miR-1247	C2orf72	-33.7	0.031682	cds
miR-1247	C2orf72	-33	7.5e-05	five_prime_UTR
miR-125a	C2orf72	-33.9	0.035863	three_prime_UTR
miR-134	C2orf72	-32.5	0.039312	cds
miR-149	C2orf72	-33.2	0.028835	cds
miR-149	C2orf72	-27.6	0.001552	five_prime_UTR
miR-210	C2orf72	-31.8	0.041094	cds
miR-27a-star	C2orf72	-32	0.027443	cds
miR-296	C2orf72	-36.9	0.00442	cds
miR-328	C2orf72	-34.8	0.045548	three_prime_UTR
miR-328	C2orf72	-35.3	0.011291	cds
miR-3622b	C2orf72	-31.5	0.043993	cds
miR-370	C2orf72	-32.9	0.031594	cds
miR-370	C2orf72	-30.7	0.00019	five_prime_UTR
miR-431	C2orf72	-32	0.044381	three_prime_UTR
miR-4421	C2orf72	-31.1	0.041446	cds
miR-4743	C2orf72	-36.4	0.009041	cds
miR-512	C2orf72	-30.5	0.048199	cds
miR-572	C2orf72	-36.3	0.019362	three_prime_UTR
miR-572	C2orf72	-35.6	0.007475	cds
miR-572	C2orf72	-40.8	0	five_prime_UTR
miR-623	C2orf72	-33.8	0.022823	cds
miR-638	C2orf72	-42.3	0.002459	cds
miR-650	C2orf72	-35.2	0.014883	three_prime_UTR
miR-650	C2orf72	-33.8	0.014705	cds
miR-766	C2orf72	-36.1	0.007337	cds
miR-1233	C2orf83	-29.3	0.038455	cds
miR-362	C2orf83	-29.5	0.045994	cds
miR-623	C2orf83	-34.8	0.004714	cds
miR-1247	C4orf19	-35.8	0.014088	cds
miR-1306	C4orf19	-26.5	0.014672	five_prime_UTR
miR-193b	C4orf19	-32.8	0.027499	cds
miR-193b-star	C4orf19	-27.7	0.023505	five_prime_UTR
miR-27a-star	C4orf19	-31.1	0.04574	cds
miR-328	C4orf19	-32.5	0.042899	cds
miR-328	C4orf19	-35.6	0.032877	three_prime_UTR
miR-4743	C4orf19	-33.2	0.002465	five_prime_UTR
miR-491	C4orf19	-27.1	0.035603	five_prime_UTR
miR-584	C4orf19	-26.1	0.039671	five_prime_UTR
miR-623	C4orf19	-33.4	0.029621	cds
miR-1247	CADM3	-37.2	0.00965	three_prime_UTR
miR-125a	CADM3	-27.8	0.021858	five_prime_UTR
miR-134	CADM3	-35	0.022978	cds
miR-193b-star	CADM3	-26.6	0.031046	five_prime_UTR
miR-328	CADM3	-37.8	0.005189	three_prime_UTR
miR-4743	CADM3	-33.8	0.001223	five_prime_UTR
miR-5189	CADM3	-35.6	0.028572	cds
miR-5189	CADM3	-28.7	0.02363	five_prime_UTR
miR-623	CADM3	-34.2	0.025945	three_prime_UTR
miR-638	CADM3	-38.3	0.016629	three_prime_UTR
miR-638	CADM3	-36.5	0.001172	five_prime_UTR
miR-766	CADM3	-34.2	0.023515	three_prime_UTR
miR-92a1	CADM3	-26.6	0.031759	five_prime_UTR
let-7b	CALHM4	-31.3	0.013495	cds
let-7c	CALHM4	-30.7	0.015372	cds
miR-124	CALHM4	-30.5	0.023913	cds
miR-224	CALHM4	-26.6	0.047455	five_prime_UTR
miR-24	CALHM4	-26.6	0.047455	five_prime_UTR
miR-338	CALHM4	-28.9	0.031696	cds
miR-4743	CALHM4	-31.9	0.007	five_prime_UTR
miR-650	CALHM4	-27	0.045318	five_prime_UTR
let-7b	CAPN6	-33.2	0.02852	three_prime_UTR
miR-1233	CAPN6	-25.7	0.029439	five_prime_UTR
miR-27a-star	CAPN6	-27.5	0.009704	five_prime_UTR
miR-149	CCDC102B	-31.6	0.009018	cds
miR-1247	CCDC194	-35.8	0.008812	cds
miR-1306	CCDC194	-30.9	0.014005	cds
miR-199a	CCDC194	-33.4	0.011987	cds
miR-210	CCDC194	-30.8	0.046281	cds
miR-27a-star	CCDC194	-31.2	0.028144	cds
miR-296	CCDC194	-31.3	0.039257	cds
miR-328	CCDC194	-33.2	0.020598	cds
miR-370	CCDC194	-31.2	0.048184	cds
miR-4743	CCDC194	-34.5	0.014567	cds
miR-5189	CCDC194	-34.2	0.021044	cds
miR-523	CCDC194	-33.1	0.016876	cds
miR-572	CCDC194	-37.7	0.001893	cds
miR-638	CCDC194	-49.5	8.5e-05	cds
miR-92a1	CCDC194	-30.8	0.042973	cds
miR-103	CCL8	-28.4	0.030682	cds
miR-224	CCL8	-28.1	0.04675	three_prime_UTR
miR-24	CCL8	-28.1	0.04675	three_prime_UTR
miR-296	CCL8	-29.6	0.03223	three_prime_UTR
miR-31	CCL8	-30.7	0.008633	three_prime_UTR
miR-328	CCL8	-30.1	0.022355	cds
miR-328	CCL8	-32.4	0.009952	three_prime_UTR
miR-431	CCL8	-28.1	0.040962	three_prime_UTR
miR-432	CCL8	-26.1	0.008184	five_prime_UTR
miR-5189	CCL8	-30.2	0.046646	three_prime_UTR
miR-623	CCL8	-33.2	0.007014	three_prime_UTR
miR-93	CCL8	-27.5	0.049045	cds
miR-134	CCNE1	-30.9	0.038242	three_prime_UTR
miR-185	CCNE1	-33.5	0.005583	three_prime_UTR
miR-193b-star	CCNE1	-32	0.002169	five_prime_UTR
miR-218	CCNE1	-25.2	0.033923	five_prime_UTR
miR-27a-star	CCNE1	-31.6	0.01483	three_prime_UTR
miR-328	CCNE1	-35.1	0.020406	cds
miR-370	CCNE1	-30.4	0.045525	three_prime_UTR
miR-370	CCNE1	-35.8	0.014452	cds
miR-370	CCNE1	-31.1	0.005072	five_prime_UTR
miR-4421	CCNE1	-31.8	0.048096	cds
miR-4454	CCNE1	-28.7	0.009238	five_prime_UTR
miR-491	CCNE1	-27.3	0.031376	five_prime_UTR
miR-517a	CCNE1	-27.4	0.017424	five_prime_UTR
miR-517b	CCNE1	-27.4	0.017424	five_prime_UTR
miR-5189	CCNE1	-29.3	0.02352	five_prime_UTR
miR-572	CCNE1	-30.9	0.029566	three_prime_UTR
miR-574	CCNE1	-26.6	0.039492	five_prime_UTR
miR-574	CCNE1	-26.6	0.039492	five_prime_UTR
miR-623	CCNE1	-34.9	0.006043	three_prime_UTR
miR-623	CCNE1	-31.9	0.003694	five_prime_UTR
miR-638	CCNE1	-40.3	0.000273	five_prime_UTR
miR-1306	CCSAP	-33.2	0.005489	cds
miR-149	CCSAP	-36.2	0.006522	cds
miR-210	CCSAP	-36.4	0.004307	cds
miR-27a-star	CCSAP	-34.2	0.008411	cds
miR-431	CCSAP	-25.4	0.004106	five_prime_UTR
miR-526b	CCSAP	-25.5	0.004981	five_prime_UTR
miR-572	CCSAP	-32.6	6.6e-05	five_prime_UTR
let-7e	CD200	-25.7	0.041009	cds
miR-103	CD200	-26.1	0.047185	cds
miR-193b-star	CD200	-27.5	0.025959	cds
miR-221	CD200	-32.6	0.004366	five_prime_UTR
miR-222	CD200	-29.2	0.021645	five_prime_UTR
miR-27a-star	CD200	-26.9	0.028284	cds
miR-29a	CD200	-26.4	0.024951	cds
miR-29b	CD200	-26	0.029419	cds
miR-4454	CD200	-31	0.009452	five_prime_UTR
miR-5189	CD200	-31	0.010012	cds
miR-572	CD200	-34.9	0.002085	five_prime_UTR
miR-650	CD200	-27.5	0.02468	cds
miR-92a1	CD200	-30.9	0.014367	five_prime_UTR
miR-1306	CD248	-30.1	0.005232	cds
miR-133a	CD248	-28.1	0.039252	cds
miR-134	CD248	-29	0.030195	three_prime_UTR
miR-149	CD248	-29.4	0.024652	three_prime_UTR
miR-193b-star	CD248	-30.2	0.011124	three_prime_UTR
miR-199a	CD248	-30.5	0.013505	cds
miR-222	CD248	-28.3	0.028525	cds
miR-27a-star	CD248	-27.9	0.02929	three_prime_UTR
miR-27a-star	CD248	-37.4	0.008195	cds
miR-3679	CD248	-35.9	0.027612	cds
miR-3679	CD248	-37.3	0.000401	three_prime_UTR
miR-370	CD248	-28.1	0.04501	three_prime_UTR
miR-4287	CD248	-26.9	0.034833	cds
miR-4743	CD248	-37.5	0.019297	cds
miR-512	CD248	-26.8	0.045881	three_prime_UTR
miR-623	CD248	-29	0.031177	three_prime_UTR
miR-623	CD248	-38.5	0.000396	cds
miR-638	CD248	-40.9	0.014754	cds
miR-638	CD248	-34.5	0.008117	three_prime_UTR
miR-650	CD248	-27.4	0.046335	three_prime_UTR
miR-664b	CD248	-28.9	0.029275	three_prime_UTR
miR-766	CD248	-31.7	0.007012	three_prime_UTR
let-7b	CD274	-29.1	0.04299	cds
let-7c	CD274	-29.1	0.036679	cds
miR-193b-star	CD274	-25	0.038674	five_prime_UTR
miR-206	CD274	-28.7	0.002383	five_prime_UTR
miR-210	CD274	-29.1	0.003822	five_prime_UTR
miR-27a-star	CD274	-25.4	0.024014	five_prime_UTR
miR-431	CD274	-30.9	0.000722	five_prime_UTR
miR-4743	CD274	-33.2	0.028689	three_prime_UTR
miR-574	CD274	-25.1	0.03454	five_prime_UTR
miR-574	CD274	-25.1	0.03454	five_prime_UTR
miR-650	CD274	-34.2	0.040513	three_prime_UTR
miR-650	CD274	-25.5	0.02735	five_prime_UTR
miR-103	CD59	-28.7	0.039914	cds
miR-1233	CD59	-33.9	0.021542	three_prime_UTR
miR-1247	CD59	-36.9	0.02666	three_prime_UTR
miR-139	CD59	-27.1	0.003524	five_prime_UTR
miR-27a-star	CD59	-28.4	0.043641	cds
miR-296	CD59	-34.1	0.027001	three_prime_UTR
miR-34c	CD59	-28.4	0.041457	cds
miR-370	CD59	-36.8	0.019273	three_prime_UTR
miR-638	CD59	-30	0.004148	five_prime_UTR
miR-650	CD59	-34.1	0.042255	three_prime_UTR
miR-650	CD59	-31.5	0.010944	cds
miR-134	CDH5	-29.6	0.008675	five_prime_UTR
miR-221	CDH5	-29	0.00597	five_prime_UTR
miR-222	CDH5	-28.9	0.005139	five_prime_UTR
miR-223	CDH5	-28.4	0.005476	five_prime_UTR
miR-224	CDH5	-29.2	0.000591	cds
miR-24	CDH5	-29.2	0.000591	cds
miR-27a-star	CDH5	-26.4	0.026936	five_prime_UTR
miR-328	CDH5	-35	0.031733	three_prime_UTR
miR-370	CDH5	-28.4	0.015698	five_prime_UTR
miR-4421	CDH5	-29.1	0.005679	five_prime_UTR
miR-4743	CDH5	-27.7	0.0309	five_prime_UTR
miR-5189	CDH5	-37.8	0.015894	three_prime_UTR
miR-572	CDH5	-30.9	0.003036	five_prime_UTR
miR-574	CDH5	-29.8	0.004744	five_prime_UTR
miR-574	CDH5	-29.8	0.004744	five_prime_UTR
miR-623	CDH5	-36.5	0.017237	three_prime_UTR
miR-10b	CDKN1C	-27.6	0.035675	five_prime_UTR
miR-1306	CDKN1C	-34	0.004822	cds
miR-193b-star	CDKN1C	-29	0.024107	five_prime_UTR
miR-210	CDKN1C	-30.9	0.009719	five_prime_UTR
miR-27a-star	CDKN1C	-28.6	0.023214	five_prime_UTR
miR-27a-star	CDKN1C	-33.5	0.015106	cds
miR-328	CDKN1C	-33.1	0.021075	three_prime_UTR
miR-3679	CDKN1C	-33.6	0.003181	five_prime_UTR
miR-370	CDKN1C	-34.5	0.002013	five_prime_UTR
miR-423	CDKN1C	-30.1	0.017372	five_prime_UTR
miR-431	CDKN1C	-27	0.047354	five_prime_UTR
miR-4421	CDKN1C	-27.2	0.048258	five_prime_UTR
miR-4743	CDKN1C	-33.1	0.026859	three_prime_UTR
miR-4743	CDKN1C	-30.7	0.018925	five_prime_UTR
miR-4743	CDKN1C	-39.8	0.002288	cds
miR-572	CDKN1C	-34	0.017348	cds
miR-572	CDKN1C	-34.4	0.008846	three_prime_UTR
miR-623	CDKN1C	-31.6	0.009658	five_prime_UTR
miR-623	CDKN1C	-35.8	0.006361	three_prime_UTR
miR-638	CDKN1C	-35.7	0.024589	three_prime_UTR
miR-638	CDKN1C	-32.7	0.020855	five_prime_UTR
miR-638	CDKN1C	-40.6	0.00544	cds
miR-650	CDKN1C	-28.6	0.028327	five_prime_UTR
miR-92a1	CDKN1C	-27.9	0.042441	five_prime_UTR
miR-92a1	CDKN1C	-32.4	0.032475	cds
miR-193b-star	CDSN	-33.7	0.037809	cds
miR-27a-star	CDSN	-34.3	0.022526	cds
miR-363	CDSN	-27.9	7.6e-05	five_prime_UTR
miR-370	CDSN	-34.2	0.019249	three_prime_UTR
miR-5189	CDSN	-33.8	0.038119	three_prime_UTR
miR-638	CDSN	-38.6	0.011814	three_prime_UTR
miR-4454	CEACAM8	-26.7	0.007642	five_prime_UTR
miR-491	CEACAM8	-25.1	0.031913	five_prime_UTR
miR-5189	CEACAM8	-28.3	0.011446	five_prime_UTR
miR-638	CEACAM8	-35.7	0.049164	three_prime_UTR
miR-638	CEACAM8	-31.5	0.005035	five_prime_UTR
miR-664b	CEACAM8	-34.9	0.015845	cds
let-7d	CGA	-26.5	0.043378	three_prime_UTR
let-7g	CGA	-27.4	0.03714	cds
let-7i	CGA	-30.6	0.007432	cds
miR-424	CGA	-28.1	0.019038	cds
miR-5189	CGA	-33.8	0.00794	cds
miR-5189	CGA	-33	0.00095	five_prime_UTR
miR-193b-star	CGB3	-30.3	0.019002	five_prime_UTR
miR-224	CGB3	-28.1	0.0474	five_prime_UTR
miR-24	CGB3	-28.1	0.0474	five_prime_UTR
miR-328	CGB3	-32.2	0.010717	five_prime_UTR
miR-370	CGB3	-34.5	0.003283	five_prime_UTR
miR-432	CGB3	-35.4	0.002813	cds
miR-4421	CGB3	-28	0.047716	five_prime_UTR
miR-4743	CGB3	-35.2	0.003293	five_prime_UTR
miR-4743	CGB3	-36.7	0.002921	cds
miR-572	CGB3	-31	0.025123	cds
miR-584	CGB3	-27.9	0.045231	five_prime_UTR
miR-623	CGB3	-30.8	0.022207	five_prime_UTR
miR-623	CGB3	-33.1	0.012521	cds
miR-638	CGB3	-40.8	0.001643	cds
miR-664b	CGB3	-31.5	0.023616	cds
miR-664b	CGB3	-30.8	0.019665	five_prime_UTR
miR-766	CGB3	-29.9	0.031027	five_prime_UTR
miR-193b-star	CGB5	-30.3	0.019002	five_prime_UTR
miR-224	CGB5	-28.1	0.0474	five_prime_UTR
miR-24	CGB5	-28.1	0.0474	five_prime_UTR
miR-328	CGB5	-32.2	0.010717	five_prime_UTR
miR-370	CGB5	-34.5	0.003283	five_prime_UTR
miR-432	CGB5	-28.9	0.040996	five_prime_UTR
miR-432	CGB5	-35.4	0.002813	cds
miR-4421	CGB5	-28	0.047716	five_prime_UTR
miR-4743	CGB5	-35.2	0.003293	five_prime_UTR
miR-4743	CGB5	-36.7	0.002921	cds
miR-572	CGB5	-31	0.025123	cds
miR-584	CGB5	-27.9	0.045231	five_prime_UTR
miR-623	CGB5	-30.6	0.024484	five_prime_UTR
miR-623	CGB5	-33.1	0.012521	cds
miR-638	CGB5	-40.8	0.001643	cds
miR-664b	CGB5	-31.5	0.023616	cds
miR-766	CGB5	-29.9	0.031027	five_prime_UTR
miR-1306	CGB8	-29.7	0.044527	five_prime_UTR
miR-328	CGB8	-33.4	0.030859	five_prime_UTR
miR-370	CGB8	-34.5	0.018498	five_prime_UTR
miR-432	CGB8	-35.4	0.002813	cds
miR-4743	CGB8	-35.2	0.018259	five_prime_UTR
miR-4743	CGB8	-36.7	0.002921	cds
miR-572	CGB8	-31	0.025123	cds
miR-623	CGB8	-33.1	0.012521	cds
miR-638	CGB8	-36.3	0.032059	five_prime_UTR
miR-638	CGB8	-40.8	0.001643	cds
miR-664b	CGB8	-31.5	0.023616	cds
miR-210	CHAT	-31.3	0.003004	five_prime_UTR
miR-27a-star	CHAT	-30.3	0.003578	five_prime_UTR
miR-328	CHAT	-38.8	0.008105	cds
miR-3679	CHAT	-34.4	0.047562	cds
miR-4535	CHAT	-28.5	0.003281	five_prime_UTR
miR-491	CHAT	-26.8	0.036372	five_prime_UTR
miR-5189	CHAT	-27.6	0.049048	five_prime_UTR
miR-5581	CHAT	-33.1	0.044355	cds
miR-623	CHAT	-31.4	0.004187	five_prime_UTR
miR-638	CHAT	-38.4	0.034093	cds
miR-638	CHAT	-30.5	0.025288	five_prime_UTR
miR-92a1	CHAT	-26.7	0.035729	five_prime_UTR
miR-1247	CHSY1	-42.7	0.000283	five_prime_UTR
miR-125a	CHSY1	-32.2	0.022703	five_prime_UTR
miR-149	CHSY1	-36.5	0.002049	cds
miR-193b-star	CHSY1	-33.5	0.009051	five_prime_UTR
miR-221	CHSY1	-33.1	0.005185	cds
miR-222	CHSY1	-35	0.00161	cds
miR-27a-star	CHSY1	-30.3	0.033145	five_prime_UTR
miR-296	CHSY1	-30.6	0.042303	five_prime_UTR
miR-328	CHSY1	-36.6	0.003123	five_prime_UTR
miR-370	CHSY1	-33.8	0.011067	five_prime_UTR
miR-4421	CHSY1	-28.7	0.048675	cds
miR-4421	CHSY1	-32.1	0.013591	five_prime_UTR
miR-4743	CHSY1	-34.2	0.012522	five_prime_UTR
miR-512	CHSY1	-30.6	0.024738	five_prime_UTR
miR-572	CHSY1	-36.1	0.021056	cds
miR-572	CHSY1	-38.1	0.001124	five_prime_UTR
miR-638	CHSY1	-35.7	0.012644	cds
miR-638	CHSY1	-41.3	0.001815	five_prime_UTR
miR-766	CHSY1	-40	0.000345	cds
miR-92a1	CHSY1	-36.7	0.001945	five_prime_UTR
let-7b	CLDN19	-31	0.00196	five_prime_UTR
miR-133a	CLDN19	-34.7	0.027387	three_prime_UTR
miR-134	CLDN19	-32.2	0.029805	cds
miR-185	CLDN19	-27.1	0.021133	five_prime_UTR
miR-193b-star	CLDN19	-28.6	0.012276	five_prime_UTR
miR-224	CLDN19	-30.5	0.037442	cds
miR-24	CLDN19	-30.5	0.037442	cds
miR-25	CLDN19	-31.5	0.020119	cds
miR-27a-star	CLDN19	-30.1	0.004009	five_prime_UTR
miR-3679	CLDN19	-31.6	0.037542	cds
miR-3679	CLDN19	-27.5	0.03086	five_prime_UTR
miR-370	CLDN19	-38.5	0.001558	cds
miR-423	CLDN19	-31.2	0.003843	five_prime_UTR
miR-432	CLDN19	-28.9	0.011226	five_prime_UTR
miR-4743	CLDN19	-34.2	0.001223	five_prime_UTR
miR-5189	CLDN19	-33.4	0.027956	cds
miR-5189	CLDN19	-30.4	0.01158	five_prime_UTR
miR-572	CLDN19	-37.7	0.001779	cds
miR-638	CLDN19	-33.5	0.006085	five_prime_UTR
miR-664b	CLDN19	-28.7	0.015784	five_prime_UTR
miR-92a	CLDN19	-33.2	0.011049	cds
miR-1233	CLDN6	-32.8	0.012434	three_prime_UTR
miR-1260	CLDN6	-29.2	0.034726	cds
miR-193b-star	CLDN6	-32.9	0.014573	cds
miR-224	CLDN6	-34.4	0.005265	three_prime_UTR
miR-24	CLDN6	-34.4	0.005265	three_prime_UTR
miR-296	CLDN6	-32.8	0.018068	cds
miR-31	CLDN6	-31	0.020484	cds
miR-4287	CLDN6	-28.4	0.049976	cds
miR-4743	CLDN6	-32.9	0.026977	cds
miR-491	CLDN6	-31.4	0.031259	three_prime_UTR
miR-572	CLDN6	-33.9	0.009992	cds
miR-623	CLDN6	-32	0.032953	cds
miR-638	CLDN6	-35.3	0.025586	three_prime_UTR
miR-638	CLDN6	-39	0.005756	cds
miR-664b	CLDN6	-35.8	0.004981	cds
miR-766	CLDN6	-37.1	0.002804	cds
miR-92a1	CLDN6	-27.3	0.002372	five_prime_UTR
miR-1247	CLDN9	-34.2	0.015858	cds
miR-1260	CLDN9	-29.2	0.033982	cds
miR-1260	CLDN9	-28.2	0.029829	five_prime_UTR
miR-139	CLDN9	-31.3	0.033402	cds
miR-149	CLDN9	-29.7	0.049835	five_prime_UTR
miR-185	CLDN9	-29.7	0.032142	three_prime_UTR
miR-193b-star	CLDN9	-30.6	0.04233	cds
miR-193b-star	CLDN9	-30.2	0.032742	three_prime_UTR
miR-224	CLDN9	-29.7	0.033513	three_prime_UTR
miR-24	CLDN9	-29.7	0.033513	three_prime_UTR
miR-296	CLDN9	-32.8	0.017675	cds
miR-328	CLDN9	-33.1	0.009684	five_prime_UTR
miR-328	CLDN9	-34.7	0.008993	cds
miR-34c	CLDN9	-31.1	0.024749	cds
miR-4743	CLDN9	-33.8	0.017627	cds
miR-4743	CLDN9	-33.9	0.010457	three_prime_UTR
miR-517-star	CLDN9	-31.6	0.010026	five_prime_UTR
miR-5189	CLDN9	-31.6	0.038172	three_prime_UTR
miR-5189	CLDN9	-34.7	0.015018	cds
miR-5189	CLDN9	-34.8	0.007565	five_prime_UTR
miR-524	CLDN9	-31.9	0.007394	five_prime_UTR
miR-526b	CLDN9	-31.6	0.011147	five_prime_UTR
miR-572	CLDN9	-33.9	0.009765	cds
miR-572	CLDN9	-33.6	0.005714	five_prime_UTR
miR-650	CLDN9	-32	0.021004	cds
miR-664b	CLDN9	-30.4	0.038744	three_prime_UTR
miR-664b	CLDN9	-34	0.011288	cds
miR-766	CLDN9	-37.1	0.002736	cds
miR-92a	CLDN9	-30.4	0.040284	cds
miR-103	CLEC1A	-33	0.017116	cds
miR-431	CLEC1A	-30.6	0.000213	five_prime_UTR
miR-5189	CLEC1A	-26.2	0.015879	five_prime_UTR
miR-92a1	CLEC1A	-26.5	0.005231	five_prime_UTR
miR-103	CLIC3	-34	0.007889	cds
miR-205	CLIC3	-25.9	0.009164	three_prime_UTR
miR-328	CLIC3	-32.4	0.029483	cds
miR-4743	CLIC3	-35.8	0.008208	cds
miR-623	CLIC3	-34.1	0.014041	cds
miR-638	CLIC3	-34.8	0.035585	cds
miR-193b-star	COBLL1	-26.3	0.032963	five_prime_UTR
miR-423	COBLL1	-28.1	0.015464	five_prime_UTR
miR-4743	COBLL1	-32.9	0.00174	five_prime_UTR
miR-5189	COBLL1	-36.2	0.031638	cds
miR-623	COBLL1	-32.7	0.001487	five_prime_UTR
miR-638	COBLL1	-35.9	0.001411	five_prime_UTR
miR-650	COBLL1	-28.1	0.011345	five_prime_UTR
miR-1233	COL11A1	-29	0.024949	five_prime_UTR
miR-204	COL11A1	-27.9	0.033944	five_prime_UTR
miR-204	COL11A1	-35.3	0.016677	cds
miR-222	COL11A1	-28.1	0.030726	five_prime_UTR
miR-296	COL11A1	-29.6	0.025394	five_prime_UTR
miR-296	COL11A1	-38.7	0.007459	cds
miR-328	COL11A1	-34.8	0.045364	cds
miR-328	COL11A1	-34.3	0.002969	five_prime_UTR
miR-3622b	COL11A1	-33	0.049955	cds
miR-423	COL11A1	-28.9	0.038616	five_prime_UTR
miR-4287	COL11A1	-26.4	0.044506	five_prime_UTR
miR-4743	COL11A1	-35.5	0.030691	cds
miR-5189	COL11A1	-29.7	0.046286	five_prime_UTR
miR-572	COL11A1	-33.8	0.002776	five_prime_UTR
miR-623	COL11A1	-31.5	0.012592	five_prime_UTR
miR-638	COL11A1	-37.8	0.046065	cds
miR-638	COL11A1	-37.2	0.003455	five_prime_UTR
miR-92a1	COL11A1	-33.8	0.002526	five_prime_UTR
miR-125a	COL17A1	-35.7	0.029074	cds
miR-154	COL17A1	-27.6	0.049191	cds
miR-196b	COL17A1	-27.5	0.045121	cds
miR-224	COL17A1	-31	0.009647	cds
miR-24	COL17A1	-31	0.009647	cds
miR-27a-star	COL17A1	-31.8	0.033286	three_prime_UTR
miR-296	COL17A1	-31.4	0.012002	cds
miR-3679	COL17A1	-35.1	0.038375	cds
miR-370	COL17A1	-34.7	0.045667	cds
miR-4287	COL17A1	-29.3	0.010418	cds
miR-432	COL17A1	-30.5	0.017169	cds
miR-4743	COL17A1	-32.5	0.011319	cds
miR-5189	COL17A1	-31.1	0.028181	cds
miR-524	COL17A1	-31.1	0.038135	three_prime_UTR
miR-572	COL17A1	-31.2	0.012388	cds
miR-623	COL17A1	-36	0.001592	cds
miR-638	COL17A1	-38	0.00286	cds
miR-664b	COL17A1	-29.5	0.035045	cds
miR-766	COL17A1	-36	0.026161	cds
miR-125a	COL4A1	-33.5	0.032436	cds
miR-134	COL4A1	-34.9	0.04363	cds
miR-210	COL4A1	-32.6	0.039584	cds
miR-210	COL4A1	-27.1	0.017767	five_prime_UTR
miR-328	COL4A1	-41.1	0.003392	cds
miR-370	COL4A1	-35.8	0.012293	cds
miR-432	COL4A1	-25.6	0.040797	five_prime_UTR
miR-432	COL4A1	-33.8	0.022805	cds
miR-4535	COL4A1	-31.6	0.045623	cds
miR-4743	COL4A1	-33.3	0.047896	cds
miR-4743	COL4A1	-29.9	0.006712	five_prime_UTR
miR-521	COL4A1	-25.1	0.032165	five_prime_UTR
miR-638	COL4A1	-39.6	0.024186	cds
miR-92a1	COL4A1	-26.9	0.018883	five_prime_UTR
miR-103	COL4A2	-30.8	0.009042	cds
miR-1233	COL4A2	-28.7	0.027598	cds
miR-1247	COL4A2	-30.7	0.023585	cds
miR-1260	COL4A2	-26.5	0.041111	cds
miR-149	COL4A2	-32.3	0.007689	cds
miR-193b	COL4A2	-28.6	0.035526	cds
miR-204	COL4A2	-28.1	0.028912	cds
miR-296	COL4A2	-30.5	0.005283	five_prime_UTR
miR-328	COL4A2	-31.7	0.010301	cds
miR-370	COL4A2	-33.8	0.003418	cds
miR-491	COL4A2	-29.4	0.025026	cds
miR-5189	COL4A2	-27.9	0.043396	five_prime_UTR
miR-572	COL4A2	-30.1	0.017434	cds
miR-572	COL4A2	-32	0.002141	five_prime_UTR
miR-638	COL4A2	-35	0.008743	cds
miR-766	COL4A2	-28.8	0.041046	cds
miR-122	COX4I2	-29.8	0.000162	five_prime_UTR
miR-193b-star	COX4I2	-27.9	0.006275	three_prime_UTR
miR-27a-star	COX4I2	-30.7	0.000136	five_prime_UTR
miR-423	COX4I2	-28	0.007774	three_prime_UTR
miR-4454	COX4I2	-28.9	0.049362	cds
miR-4743	COX4I2	-28.7	0.007916	three_prime_UTR
miR-629	COX4I2	-25.6	0.002572	five_prime_UTR
miR-650	COX4I2	-32	0.014238	cds
miR-650	COX4I2	-28.1	0.005236	three_prime_UTR
miR-7975	COX4I2	-26.2	0.004518	three_prime_UTR
miR-1247	CPXM1	-29.2	0.035721	cds
miR-133a	CPXM1	-27.5	0.036265	cds
miR-182	CPXM1	-27.4	0.040446	cds
miR-193b	CPXM1	-28.2	0.031805	cds
miR-193b-star	CPXM1	-27.8	0.037937	cds
miR-204	CPXM1	-28.8	0.014162	cds
miR-204	CPXM1	-26.6	0.010928	three_prime_UTR
miR-210	CPXM1	-25.5	0.007604	five_prime_UTR
miR-223	CPXM1	-27	0.03117	cds
miR-27a-star	CPXM1	-26.8	0.012018	three_prime_UTR
miR-328	CPXM1	-32.2	0.005628	cds
miR-370	CPXM1	-38	0.011922	cds
miR-370	CPXM1	-35.9	0.000124	three_prime_UTR
miR-431	CPXM1	-30	0.00148	three_prime_UTR
miR-4421	CPXM1	-25.8	0.021572	three_prime_UTR
miR-4743	CPXM1	-35.8	0.038195	cds
miR-500	CPXM1	-27.9	0.033514	cds
miR-524	CPXM1	-33.7	0.034499	cds
miR-572	CPXM1	-34.1	0.048433	cds
miR-574	CPXM1	-26.6	0.003221	five_prime_UTR
miR-574	CPXM1	-26.6	0.003221	five_prime_UTR
miR-623	CPXM1	-29.8	0.004395	three_prime_UTR
miR-623	CPXM1	-41.4	0.003092	cds
miR-638	CPXM1	-38	0.04283	cds
miR-650	CPXM1	-34.3	0.038841	cds
miR-664b	CPXM1	-27.6	0.002633	five_prime_UTR
miR-766	CPXM1	-31	0.009698	cds
miR-1247	CREB3L2	-34.5	0.00544	five_prime_UTR
miR-185	CREB3L2	-33.2	0.003472	five_prime_UTR
miR-193b-star	CREB3L2	-29.3	0.034217	five_prime_UTR
miR-328	CREB3L2	-33.9	0.047454	cds
miR-3679	CREB3L2	-38.5	0.009391	three_prime_UTR
miR-3679	CREB3L2	-32.6	0.009195	five_prime_UTR
miR-4454	CREB3L2	-28.1	0.045304	five_prime_UTR
miR-4743	CREB3L2	-31.5	0.021345	five_prime_UTR
miR-4743	CREB3L2	-38.1	0.015145	three_prime_UTR
miR-5189	CREB3L2	-37.1	0.028394	three_prime_UTR
miR-5189	CREB3L2	-32.7	0.015442	five_prime_UTR
miR-520d	CREB3L2	-29.2	0.021788	five_prime_UTR
miR-572	CREB3L2	-30.4	0.02163	five_prime_UTR
miR-574	CREB3L2	-34.2	0.028352	three_prime_UTR
miR-574	CREB3L2	-34.2	0.028352	three_prime_UTR
miR-623	CREB3L2	-30.2	0.032316	five_prime_UTR
miR-638	CREB3L2	-38.1	0.041297	three_prime_UTR
miR-638	CREB3L2	-34.7	0.014343	five_prime_UTR
miR-650	CREB3L2	-32.6	0.006186	five_prime_UTR
miR-664b	CREB3L2	-30	0.031718	five_prime_UTR
miR-766	CREB3L2	-35.8	0.020049	cds
let-7b	CRH	-31.2	0.017981	cds
let-7d	CRH	-29.6	0.032748	cds
let-7g	CRH	-30.1	0.021039	cds
let-7i	CRH	-33.5	0.00418	cds
miR-16	CRH	-30.4	0.02032	cds
miR-185	CRH	-30.1	0.035547	cds
miR-193b-star	CRH	-30.7	0.034608	cds
miR-224	CRH	-33	0.00694	three_prime_UTR
miR-24	CRH	-33	0.00694	three_prime_UTR
miR-34c	CRH	-30.9	0.02324	cds
miR-370	CRH	-33.6	0.012119	cds
miR-4743	CRH	-33.5	0.017183	cds
miR-520d	CRH	-29.9	0.031238	cds
miR-638	CRH	-37.9	0.00755	cds
miR-92a1	CRH	-30.9	0.031826	cds
miR-103	CRIM1	-32.6	0.032771	cds
miR-1247	CRIM1	-34.7	0.008592	five_prime_UTR
miR-133a	CRIM1	-33.9	0.004574	five_prime_UTR
miR-134	CRIM1	-31.9	0.02255	five_prime_UTR
miR-149	CRIM1	-33.2	0.012432	five_prime_UTR
miR-204	CRIM1	-29.5	0.032592	five_prime_UTR
miR-210	CRIM1	-29.8	0.046228	five_prime_UTR
miR-210	CRIM1	-34.8	0.034909	cds
miR-27a-star	CRIM1	-31.9	0.04257	cds
miR-296	CRIM1	-33.2	0.009821	five_prime_UTR
miR-328	CRIM1	-32.3	0.018489	five_prime_UTR
miR-342	CRIM1	-33	0.03478	cds
miR-4287	CRIM1	-32.1	0.004693	five_prime_UTR
miR-4743	CRIM1	-32.9	0.018125	five_prime_UTR
miR-491	CRIM1	-32.9	0.010547	five_prime_UTR
miR-572	CRIM1	-37.8	0.000988	five_prime_UTR
miR-623	CRIM1	-36.9	0.002188	five_prime_UTR
miR-638	CRIM1	-33.9	0.032483	five_prime_UTR
miR-766	CRIM1	-31.9	0.021393	five_prime_UTR
miR-1247	CRYBG1	-35.6	0.00081	five_prime_UTR
miR-125a	CRYBG1	-31.7	0.025277	cds
miR-134	CRYBG1	-28.7	0.020774	five_prime_UTR
miR-149	CRYBG1	-27.3	0.04329	five_prime_UTR
miR-223	CRYBG1	-26.1	0.030857	five_prime_UTR
miR-26a	CRYBG1	-31	0.013972	cds
miR-27a-star	CRYBG1	-29.4	0.045385	cds
miR-296	CRYBG1	-29.8	0.009174	five_prime_UTR
miR-328	CRYBG1	-38.2	0.011279	cds
miR-3622b	CRYBG1	-33.4	0.00107	five_prime_UTR
miR-370	CRYBG1	-29.7	0.011383	five_prime_UTR
miR-4743	CRYBG1	-31.7	0.035095	cds
miR-491	CRYBG1	-27.9	0.024033	five_prime_UTR
miR-5189	CRYBG1	-37.4	0.025227	cds
miR-519e	CRYBG1	-25.4	0.045324	five_prime_UTR
miR-572	CRYBG1	-34.2	0.046472	cds
miR-572	CRYBG1	-32.5	0.001964	five_prime_UTR
miR-574	CRYBG1	-29	0.011203	five_prime_UTR
miR-574	CRYBG1	-29	0.011203	five_prime_UTR
miR-623	CRYBG1	-30.1	0.010269	five_prime_UTR
miR-629	CRYBG1	-26	0.03392	five_prime_UTR
miR-638	CRYBG1	-43.7	5.8e-05	five_prime_UTR
miR-650	CRYBG1	-37.8	0.008756	cds
let-7d	CRYBG2	-33.9	0.026254	cds
miR-1247	CRYBG2	-29.3	0.037384	three_prime_UTR
miR-1260	CRYBG2	-29.5	0.00599	three_prime_UTR
miR-133a	CRYBG2	-30.7	0.001034	cds
miR-134	CRYBG2	-25.9	0.033231	cds
miR-149	CRYBG2	-30.6	0.002296	cds
miR-193b-star	CRYBG2	-29.8	0.014706	three_prime_UTR
miR-193b-star	CRYBG2	-25.1	0.002178	five_prime_UTR
miR-205	CRYBG2	-25.9	0.020673	cds
miR-27a-star	CRYBG2	-28.7	0.020393	three_prime_UTR
miR-27a-star	CRYBG2	-35.4	0.01953	cds
miR-29a	CRYBG2	-29	0.001656	cds
miR-320a	CRYBG2	-31.9	0.003996	three_prime_UTR
miR-320c	CRYBG2	-32.3	0.001415	three_prime_UTR
miR-328	CRYBG2	-31.7	0.001202	cds
miR-370	CRYBG2	-36	0.026807	cds
miR-373	CRYBG2	-25.7	0.020063	cds
miR-4535	CRYBG2	-28	0.011048	three_prime_UTR
miR-4535	CRYBG2	-35.2	0.008522	cds
miR-4743	CRYBG2	-31.6	0.011108	three_prime_UTR
miR-516b	CRYBG2	-30.3	0.005485	three_prime_UTR
miR-525	CRYBG2	-30.1	0.001016	cds
miR-623	CRYBG2	-36.2	0.02615	cds
miR-638	CRYBG2	-40.8	0.015309	cds
miR-638	CRYBG2	-29.8	0.000889	five_prime_UTR
miR-17	CSF2RA	-28.8	0.041755	three_prime_UTR
miR-185	CSF2RA	-28.4	0.038249	five_prime_UTR
miR-20b	CSF2RA	-28.8	0.043152	three_prime_UTR
miR-221	CSF2RA	-29	0.040999	three_prime_UTR
miR-296	CSF2RA	-30	0.025718	five_prime_UTR
miR-30a-star	CSF2RA	-31.7	0.019794	cds
miR-3622b	CSF2RA	-30.3	0.01935	five_prime_UTR
miR-4743	CSF2RA	-34.3	0.005088	five_prime_UTR
miR-572	CSF2RA	-29.9	0.037078	three_prime_UTR
miR-92a1	CSF2RA	-31.8	0.013477	three_prime_UTR
miR-93	CSF2RA	-31.8	0.01092	three_prime_UTR
miR-1260	CSF2RB	-35.3	0.009721	three_prime_UTR
miR-133a	CSF2RB	-30.3	0.048397	cds
miR-149	CSF2RB	-28.3	0.033012	five_prime_UTR
miR-149	CSF2RB	-33	0.024149	cds
miR-150	CSF2RB	-32.9	0.01551	cds
miR-193b	CSF2RB	-34.1	0.010354	cds
miR-193b-star	CSF2RB	-31.3	0.037039	cds
miR-196b	CSF2RB	-31.6	0.01905	cds
miR-204	CSF2RB	-28.3	0.014463	five_prime_UTR
miR-328	CSF2RB	-32.4	0.031435	cds
miR-370	CSF2RB	-30.9	0.008092	five_prime_UTR
miR-423	CSF2RB	-31.9	0.034977	cds
miR-4287	CSF2RB	-26.5	0.022322	five_prime_UTR
miR-4421	CSF2RB	-28	0.020815	five_prime_UTR
miR-4743	CSF2RB	-33.8	0.021556	cds
miR-516b	CSF2RB	-27.4	0.019439	five_prime_UTR
miR-517-star	CSF2RB	-33.4	0.044375	cds
miR-5189	CSF2RB	-39.1	0.012871	cds
miR-5189	CSF2RB	-31.5	0.010643	five_prime_UTR
miR-523	CSF2RB	-31.1	0.046211	cds
miR-572	CSF2RB	-31.1	0.044631	cds
miR-573	CSF2RB	-31	0.004163	five_prime_UTR
miR-623	CSF2RB	-37.9	0.013158	cds
miR-650	CSF2RB	-31	0.041006	cds
miR-664b	CSF2RB	-34.5	0.046946	cds
let-7b	CSF3R	-33.4	0.039892	cds
let-7b	CSF3R	-28	0.0326	three_prime_UTR
miR-133a	CSF3R	-27.7	0.017815	five_prime_UTR
miR-149	CSF3R	-29.8	0.010608	five_prime_UTR
miR-205	CSF3R	-30.8	0.027535	cds
miR-224	CSF3R	-27	0.02617	five_prime_UTR
miR-24	CSF3R	-27	0.02617	five_prime_UTR
miR-27a-star	CSF3R	-35.4	0.002431	cds
miR-296	CSF3R	-36.8	0.000635	three_prime_UTR
miR-29b	CSF3R	-26.1	0.026839	five_prime_UTR
miR-328	CSF3R	-32.7	0.017612	cds
miR-328	CSF3R	-36.1	0.00036	five_prime_UTR
miR-362	CSF3R	-30.8	0.034101	cds
miR-370	CSF3R	-33	0.015012	cds
miR-432	CSF3R	-27.6	0.025401	five_prime_UTR
miR-432	CSF3R	-32.3	0.015747	cds
miR-4743	CSF3R	-32	0.031341	cds
miR-491	CSF3R	-30.5	0.03837	cds
miR-623	CSF3R	-38.2	0.001391	cds
miR-638	CSF3R	-39.8	0.021898	cds
miR-650	CSF3R	-30.6	0.03217	cds
miR-650	CSF3R	-32.9	0.003678	three_prime_UTR
let-7b	CSH1	-29	0.025259	cds
let-7d	CSH1	-27.5	0.045656	cds
miR-149	CSH1	-27.6	0.023869	five_prime_UTR
miR-193b-star	CSH1	-27.3	0.011068	three_prime_UTR
miR-25	CSH1	-29.8	0.017377	cds
miR-27a-star	CSH1	-29.1	0.005289	five_prime_UTR
miR-296	CSH1	-29.1	0.008273	five_prime_UTR
miR-423	CSH1	-25.7	0.035621	three_prime_UTR
miR-432	CSH1	-29	0.040215	cds
miR-432	CSH1	-31.1	0.002462	five_prime_UTR
miR-4743	CSH1	-30.8	0.028274	cds
miR-4743	CSH1	-31.3	0.002308	three_prime_UTR
miR-638	CSH1	-37.1	0.004737	cds
miR-638	CSH1	-34.9	0.002322	five_prime_UTR
miR-664b	CSH1	-31	0.001873	three_prime_UTR
miR-92a	CSH1	-29.5	0.025261	cds
miR-92a1	CSH1	-25.2	0.037806	three_prime_UTR
let-7b	CSH2	-29	0.025259	cds
let-7d	CSH2	-27.5	0.045656	cds
miR-149	CSH2	-26.6	0.025241	five_prime_UTR
miR-193b-star	CSH2	-27.5	0.010027	three_prime_UTR
miR-25	CSH2	-29.8	0.017377	cds
miR-27a-star	CSH2	-29.1	0.002988	five_prime_UTR
miR-296	CSH2	-28	0.008966	five_prime_UTR
miR-432	CSH2	-29	0.040215	cds
miR-432	CSH2	-31.1	0.001364	five_prime_UTR
miR-4743	CSH2	-30.8	0.028274	cds
miR-4743	CSH2	-30.9	0.002938	three_prime_UTR
miR-638	CSH2	-37.1	0.004737	cds
miR-638	CSH2	-34.9	0.001314	five_prime_UTR
miR-650	CSH2	-25.6	0.028623	three_prime_UTR
miR-664b	CSH2	-30.8	0.002094	three_prime_UTR
miR-92a	CSH2	-29.5	0.025261	cds
miR-92a1	CSH2	-26.3	0.02119	three_prime_UTR
miR-150	CSHL1	-36.5	0.001521	cds
miR-193b-star	CSHL1	-29.7	0.048167	cds
miR-193b-star	CSHL1	-27.3	0.04763	three_prime_UTR
miR-222	CSHL1	-26.5	0.048283	three_prime_UTR
miR-25	CSHL1	-29.8	0.008576	three_prime_UTR
miR-27a-star	CSHL1	-35	0.002735	cds
miR-27a-star	CSHL1	-32.7	0.002023	three_prime_UTR
miR-27a-star	CSHL1	-29.8	0.001196	five_prime_UTR
miR-296	CSHL1	-30.2	0.012336	three_prime_UTR
miR-296	CSHL1	-34.5	0.005655	cds
miR-328	CSHL1	-31.5	0.028915	cds
miR-363	CSHL1	-30.5	0.017245	cds
miR-4743	CSHL1	-29.9	0.022869	three_prime_UTR
miR-517-star	CSHL1	-27.7	0.028961	three_prime_UTR
miR-526b	CSHL1	-30.4	0.028307	cds
miR-5581	CSHL1	-27.2	0.035773	three_prime_UTR
miR-623	CSHL1	-32.3	0.020658	cds
miR-638	CSHL1	-39.4	0.003412	cds
miR-638	CSHL1	-37.5	0.00021	five_prime_UTR
miR-650	CSHL1	-28.3	0.026921	three_prime_UTR
miR-664b	CSHL1	-30.8	0.010259	three_prime_UTR
miR-766	CSHL1	-30.8	0.037645	cds
miR-92a	CSHL1	-29.5	0.012754	three_prime_UTR
miR-149	CTSL	-28.9	0.020854	five_prime_UTR
miR-154	CTSL	-32.5	0.022877	cds
miR-193b-star	CTSL	-27.5	0.029819	five_prime_UTR
miR-27a-star	CTSL	-27.8	0.020104	five_prime_UTR
miR-370	CTSL	-32.3	0.003279	five_prime_UTR
miR-431	CTSL	-28.9	0.009354	five_prime_UTR
miR-4421	CTSL	-27.2	0.027757	five_prime_UTR
miR-491	CTSL	-26.6	0.046532	three_prime_UTR
miR-5581	CTSL	-26.2	0.037827	three_prime_UTR
miR-574	CTSL	-30.7	0.004198	three_prime_UTR
miR-574	CTSL	-30.7	0.004198	three_prime_UTR
miR-1247	CYP11A1	-28.8	0.032168	three_prime_UTR
miR-1260	CYP11A1	-29.2	0.004402	three_prime_UTR
miR-134	CYP11A1	-33.6	0.001919	three_prime_UTR
miR-224	CYP11A1	-30.5	0.004991	three_prime_UTR
miR-24	CYP11A1	-30.5	0.004991	three_prime_UTR
miR-27a-star	CYP11A1	-30.1	0.046693	five_prime_UTR
miR-27a-star	CYP11A1	-28.9	0.01186	three_prime_UTR
miR-296	CYP11A1	-34.6	0.000863	three_prime_UTR
miR-3679	CYP11A1	-27.8	0.037993	three_prime_UTR
miR-370	CYP11A1	-34	0.00146	three_prime_UTR
miR-423	CYP11A1	-27.2	0.047996	three_prime_UTR
miR-5189	CYP11A1	-33.7	0.003279	three_prime_UTR
miR-519e	CYP11A1	-30.3	0.027793	five_prime_UTR
miR-638	CYP11A1	-37.7	0.02108	cds
miR-638	CYP11A1	-34.4	0.005867	three_prime_UTR
miR-638	CYP11A1	-41.9	0.001896	five_prime_UTR
miR-766	CYP11A1	-33.9	0.013431	five_prime_UTR
miR-92a1	CYP11A1	-30.7	0.044588	five_prime_UTR
miR-1233	CYP19A1	-33.6	0.046983	three_prime_UTR
miR-1260	CYP19A1	-31.1	0.017995	three_prime_UTR
miR-150	CYP19A1	-31.3	0.036928	three_prime_UTR
miR-204	CYP19A1	-31.3	0.026824	three_prime_UTR
miR-423	CYP19A1	-29	0.008417	five_prime_UTR
miR-4743	CYP19A1	-36.2	0.022067	cds
miR-5189	CYP19A1	-29	0.016367	five_prime_UTR
miR-526b	CYP19A1	-26.2	0.026152	five_prime_UTR
miR-5581	CYP19A1	-25.2	0.039449	five_prime_UTR
miR-623	CYP19A1	-32.2	0.039878	three_prime_UTR
miR-638	CYP19A1	-35.5	0.032254	three_prime_UTR
miR-638	CYP19A1	-30.2	0.020286	five_prime_UTR
miR-103	CYTH3	-25.4	0.040435	five_prime_UTR
miR-1233	CYTH3	-33.8	0.042619	three_prime_UTR
miR-1247	CYTH3	-38	0.017184	three_prime_UTR
miR-149	CYTH3	-33	0.049337	three_prime_UTR
miR-193b-star	CYTH3	-27.2	0.017179	five_prime_UTR
miR-210	CYTH3	-32.6	0.000867	five_prime_UTR
miR-328	CYTH3	-27.4	0.022124	five_prime_UTR
miR-423	CYTH3	-27.2	0.021997	five_prime_UTR
miR-4743	CYTH3	-34.1	0.03895	three_prime_UTR
miR-4743	CYTH3	-30.9	0.004344	five_prime_UTR
miR-5189	CYTH3	-34.1	0.048308	three_prime_UTR
miR-574	CYTH3	-26.4	0.025458	five_prime_UTR
miR-574	CYTH3	-26.4	0.025458	five_prime_UTR
miR-623	CYTH3	-35.3	0.038237	three_prime_UTR
miR-623	CYTH3	-33.7	0.037095	cds
miR-638	CYTH3	-41.4	0.005866	three_prime_UTR
miR-7975	CYTH3	-34.3	0.013136	three_prime_UTR
miR-92a1	CYTH3	-27.1	0.01863	five_prime_UTR
miR-103	CYTL1	-29.1	0.035906	cds
miR-124	CYTL1	-29.1	0.033704	cds
miR-27a-star	CYTL1	-29.1	0.033704	cds
miR-338	CYTL1	-28.6	0.025786	cds
miR-572	CYTL1	-33	0.00679	cds
miR-638	CYTL1	-36.6	0.007123	cds
miR-149	DAB2	-34.7	0.006286	five_prime_UTR
miR-193b	DAB2	-34.3	0.00178	cds
miR-27a-star	DAB2	-32.3	0.010332	five_prime_UTR
miR-5189	DAB2	-32.7	0.026407	five_prime_UTR
miR-524	DAB2	-29.1	0.016269	cds
miR-526b	DAB2	-31.6	0.005557	cds
miR-572	DAB2	-31.5	0.021932	five_prime_UTR
miR-623	DAB2	-35.9	0.02981	cds
miR-638	DAB2	-33.1	0.047422	five_prime_UTR
miR-92a1	DAB2	-31.5	0.020114	five_prime_UTR
miR-149	DACT2	-31.8	0.049701	cds
miR-149	DACT2	-27.1	0.021021	five_prime_UTR
miR-210	DACT2	-26.2	0.025851	five_prime_UTR
miR-224	DACT2	-25.1	0.036199	five_prime_UTR
miR-24	DACT2	-25.1	0.036199	five_prime_UTR
miR-27a-star	DACT2	-30.3	0.001638	five_prime_UTR
miR-30a-star	DACT2	-31.3	0.025906	cds
miR-370	DACT2	-36.6	0.008083	three_prime_UTR
miR-491	DACT2	-27.2	0.014842	five_prime_UTR
miR-512	DACT2	-30.4	0.04684	cds
miR-5189	DACT2	-34.9	0.020402	cds
miR-5189	DACT2	-28.8	0.013781	five_prime_UTR
miR-572	DACT2	-25.9	0.030405	five_prime_UTR
miR-572	DACT2	-34.3	0.012501	cds
miR-623	DACT2	-32.3	0.041088	cds
miR-650	DACT2	-30	0.002492	five_prime_UTR
miR-92a1	DACT2	-32	0.032612	cds
let-7c	DAPK1	-27.9	0.042349	cds
miR-134	DAPK1	-27.6	0.034066	five_prime_UTR
miR-193b-star	DAPK1	-32.7	0.001423	five_prime_UTR
miR-328	DAPK1	-29.8	0.010462	five_prime_UTR
miR-370	DAPK1	-35.6	0.031599	cds
miR-4743	DAPK1	-35.9	0.036699	cds
miR-4743	DAPK1	-34.9	0.029453	three_prime_UTR
miR-517a	DAPK1	-25.6	0.046911	five_prime_UTR
miR-517b	DAPK1	-25.6	0.046911	five_prime_UTR
miR-520a	DAPK1	-32.7	0.023009	three_prime_UTR
miR-524	DAPK1	-30.5	0.012517	cds
miR-133a	DEPDC1B	-30.1	0.000567	five_prime_UTR
miR-34c	DEPDC1B	-29.6	0.000696	five_prime_UTR
miR-4421	DEPDC1B	-28.3	0.001682	five_prime_UTR
miR-4743	DEPDC1B	-29	0.00321	five_prime_UTR
miR-512	DEPDC1B	-28.4	0.001323	five_prime_UTR
let-7b	DIO3	-30.6	0.047257	cds
let-7c	DIO3	-31.6	0.024979	cds
miR-1233	DIO3	-28.3	0.008532	five_prime_UTR
miR-1247	DIO3	-33.3	0.001482	five_prime_UTR
miR-133a	DIO3	-27.1	0.016491	five_prime_UTR
miR-149	DIO3	-28.7	0.012456	five_prime_UTR
miR-151	DIO3	-30.9	0.039777	three_prime_UTR
miR-224	DIO3	-32	0.032995	three_prime_UTR
miR-24	DIO3	-32	0.032995	three_prime_UTR
miR-27a-star	DIO3	-25.3	0.044664	five_prime_UTR
miR-27a-star	DIO3	-32.3	0.028242	three_prime_UTR
miR-27a-star	DIO3	-33.1	0.01715	cds
miR-296	DIO3	-32.2	0.038919	cds
miR-328	DIO3	-33.9	0.024963	three_prime_UTR
miR-328	DIO3	-36.3	0.000187	five_prime_UTR
miR-3622b	DIO3	-27.9	0.012935	five_prime_UTR
miR-370	DIO3	-33.6	0.027351	three_prime_UTR
miR-370	DIO3	-27.8	0.019003	five_prime_UTR
miR-4287	DIO3	-30	0.041413	three_prime_UTR
miR-432	DIO3	-26.4	0.0327	five_prime_UTR
miR-4421	DIO3	-25.7	0.035267	five_prime_UTR
miR-4743	DIO3	-34.1	0.028646	three_prime_UTR
miR-5189	DIO3	-27.9	0.031408	five_prime_UTR
miR-572	DIO3	-34.4	0.015497	three_prime_UTR
miR-572	DIO3	-34.8	0.011565	cds
miR-572	DIO3	-33.3	0.000683	five_prime_UTR
miR-623	DIO3	-33.5	0.027143	cds
miR-623	DIO3	-31.8	0.002364	five_prime_UTR
miR-638	DIO3	-38.1	0.013884	cds
miR-638	DIO3	-39.8	0.007944	three_prime_UTR
miR-638	DIO3	-42.4	5.5e-05	five_prime_UTR
miR-650	DIO3	-28	0.011688	five_prime_UTR
miR-1233	DKK1	-28.1	0.010588	five_prime_UTR
miR-134	DKK1	-26.8	0.038532	five_prime_UTR
miR-149	DKK1	-36.4	0.012865	three_prime_UTR
miR-296	DKK1	-30.1	0.005009	five_prime_UTR
miR-328	DKK1	-34.8	0.02559	three_prime_UTR
miR-370	DKK1	-37	0.017744	three_prime_UTR
miR-370	DKK1	-35.6	0.007976	cds
miR-423	DKK1	-26.3	0.044538	five_prime_UTR
miR-431	DKK1	-34.2	0.00709	cds
miR-526b	DKK1	-28.2	0.009956	five_prime_UTR
miR-623	DKK1	-30.9	0.004325	five_prime_UTR
miR-638	DKK1	-28.8	0.047069	five_prime_UTR
miR-758	DKK1	-27.9	0.009954	five_prime_UTR
let-7c	DLK1	-26.8	0.046549	cds
miR-1247	DLK1	-38.6	0.000451	cds
miR-149	DLK1	-31.5	0.008597	five_prime_UTR
miR-19b1	DLK1	-27	0.034209	five_prime_UTR
miR-27a-star	DLK1	-29	0.016681	five_prime_UTR
miR-320a	DLK1	-28.8	0.023834	cds
miR-3679	DLK1	-28.3	0.049262	cds
miR-370	DLK1	-32.8	0.005086	cds
miR-370	DLK1	-35	0.001361	five_prime_UTR
miR-423	DLK1	-29.3	0.02755	cds
miR-4287	DLK1	-31.2	0.002052	five_prime_UTR
miR-4743	DLK1	-30	0.023891	five_prime_UTR
miR-4743	DLK1	-33.5	0.005014	cds
miR-491	DLK1	-28.4	0.03219	five_prime_UTR
miR-5189	DLK1	-31.5	0.014597	five_prime_UTR
miR-572	DLK1	-27.6	0.048095	five_prime_UTR
miR-638	DLK1	-36.1	0.004812	cds
miR-650	DLK1	-28.5	0.026502	five_prime_UTR
miR-92a	DLK1	-31.3	0.006482	cds
miR-92a1	DLK1	-31.3	0.007825	cds
let-7b	DLX3	-27.4	0.025548	five_prime_UTR
let-7e	DLX3	-26.9	0.029098	five_prime_UTR
miR-122	DLX3	-26.4	0.03912	five_prime_UTR
miR-149	DLX3	-34.1	0.01852	cds
miR-185	DLX3	-26.5	0.047763	five_prime_UTR
miR-27a-star	DLX3	-34.1	0.009755	cds
miR-328	DLX3	-33.9	0.04537	three_prime_UTR
miR-3679	DLX3	-33	0.028831	cds
miR-3679	DLX3	-34.9	0.001032	five_prime_UTR
miR-370	DLX3	-37.5	0.009504	three_prime_UTR
miR-370	DLX3	-33.8	0.001837	five_prime_UTR
miR-423	DLX3	-35.4	0.021126	three_prime_UTR
miR-423	DLX3	-29.5	0.015981	five_prime_UTR
miR-4287	DLX3	-27.2	0.015343	five_prime_UTR
miR-432	DLX3	-33.7	0.037848	three_prime_UTR
miR-4743	DLX3	-34	0.024772	cds
miR-4743	DLX3	-31	0.010974	five_prime_UTR
miR-512	DLX3	-33.5	0.011068	cds
miR-638	DLX3	-33.5	0.01	five_prime_UTR
miR-650	DLX3	-28.4	0.021819	five_prime_UTR
miR-92a1	DLX3	-27.7	0.033188	five_prime_UTR
miR-1247	DLX4	-33.8	0.036837	three_prime_UTR
miR-134	DLX4	-34.2	0.022624	three_prime_UTR
miR-193b-star	DLX4	-31.7	0.029436	cds
miR-223	DLX4	-30.5	0.046114	three_prime_UTR
miR-27a-star	DLX4	-30.2	0.047113	cds
miR-296	DLX4	-35.6	0.001454	five_prime_UTR
miR-328	DLX4	-32.5	0.047472	three_prime_UTR
miR-328	DLX4	-29.2	0.044036	five_prime_UTR
miR-3679	DLX4	-32.5	0.02813	cds
miR-3679	DLX4	-31.9	0.011134	five_prime_UTR
miR-370	DLX4	-32.3	0.049854	three_prime_UTR
miR-370	DLX4	-33.1	0.021125	cds
miR-423	DLX4	-34.5	0.010106	cds
miR-4287	DLX4	-26.9	0.039501	five_prime_UTR
miR-432	DLX4	-34.1	0.010153	cds
miR-4743	DLX4	-33.6	0.022544	cds
miR-4743	DLX4	-39.4	0.000399	five_prime_UTR
miR-491	DLX4	-31.2	0.012456	five_prime_UTR
miR-5189	DLX4	-31.1	0.028313	five_prime_UTR
miR-523	DLX4	-29.4	0.032375	five_prime_UTR
miR-623	DLX4	-32.5	0.009091	five_prime_UTR
miR-638	DLX4	-36.7	0.028111	three_prime_UTR
miR-766	DLX4	-33.9	0.00401	five_prime_UTR
miR-7975	DLX4	-27.7	0.021705	five_prime_UTR
miR-1233	DLX5	-36.7	0.00323	cds
miR-185	DLX5	-27	0.030471	five_prime_UTR
miR-34c	DLX5	-27.2	0.026648	five_prime_UTR
miR-432	DLX5	-32.7	0.026064	cds
miR-638	DLX5	-35.4	0.037589	cds
miR-650	DLX5	-31.9	0.034182	cds
miR-650	DLX5	-27.6	0.027334	five_prime_UTR
miR-92a1	DLX5	-31.4	0.044952	cds
let-7b	DLX6	-31.8	0.025347	cds
miR-221	DLX6	-29.7	0.002714	three_prime_UTR
miR-222	DLX6	-25.3	0.029326	three_prime_UTR
miR-27a-star	DLX6	-25.3	0.035684	three_prime_UTR
miR-370	DLX6	-26.8	0.026412	three_prime_UTR
miR-4743	DLX6	-35	0.016443	cds
miR-572	DLX6	-32.6	0.029101	cds
miR-623	DLX6	-30.4	0.034938	five_prime_UTR
miR-623	DLX6	-34.8	0.014472	cds
miR-650	DLX6	-34.8	0.009198	cds
miR-134	DPEP2NB	-37.1	0.001013	cds
miR-196b	DPEP2NB	-30.3	0.011461	cds
miR-362	DPEP2NB	-30.7	0.018915	cds
miR-3679	DPEP2NB	-31.5	0.015161	cds
miR-373	DPEP2NB	-30.4	0.014442	cds
miR-4454	DPEP2NB	-29.8	0.01834	cds
miR-650	DPEP2NB	-28.4	0.02536	five_prime_UTR
miR-133a	DPPA2	-29.9	0.00942	five_prime_UTR
miR-134	DPPA2	-30.1	0.014859	three_prime_UTR
miR-139	DPPA2	-31.9	0.004601	five_prime_UTR
miR-149	DPPA2	-30	0.016593	five_prime_UTR
miR-519a	DPPA2	-26.8	0.024682	three_prime_UTR
miR-623	DPPA2	-29.6	0.021492	five_prime_UTR
miR-92a	DPPA2	-27.5	0.036385	five_prime_UTR
miR-149	DPRX	-33.5	0.027083	three_prime_UTR
miR-204	DPRX	-33.6	0.035343	three_prime_UTR
miR-432	DPRX	-33.7	0.018298	three_prime_UTR
miR-623	DPRX	-34.6	0.017278	three_prime_UTR
miR-629	DPRX	-28.1	0.000457	five_prime_UTR
miR-650	DPRX	-31.1	0.026377	cds
let-7b	DUSP9	-32.5	0.02273	three_prime_UTR
let-7b	DUSP9	-33.3	0.018874	cds
miR-103	DUSP9	-34.3	0.014978	cds
miR-1233	DUSP9	-36.1	0.005618	three_prime_UTR
miR-133a	DUSP9	-32.1	0.00624	five_prime_UTR
miR-149	DUSP9	-37.8	0.000709	five_prime_UTR
miR-150	DUSP9	-29.2	0.030574	five_prime_UTR
miR-204	DUSP9	-28.7	0.028674	five_prime_UTR
miR-210	DUSP9	-29.8	0.027352	five_prime_UTR
miR-25	DUSP9	-31.6	0.036154	three_prime_UTR
miR-27a-star	DUSP9	-36.7	0.003786	three_prime_UTR
miR-296	DUSP9	-37	0.005339	three_prime_UTR
miR-328	DUSP9	-33.5	0.037122	cds
miR-328	DUSP9	-35.7	0.011775	three_prime_UTR
miR-328	DUSP9	-44.8	2.3e-05	five_prime_UTR
miR-370	DUSP9	-32.5	0.046021	three_prime_UTR
miR-4287	DUSP9	-27.7	0.028133	five_prime_UTR
miR-4743	DUSP9	-35.9	0.002448	five_prime_UTR
miR-5189	DUSP9	-37.1	0.012918	cds
miR-572	DUSP9	-32.5	0.045039	cds
miR-572	DUSP9	-32.6	0.036102	three_prime_UTR
miR-572	DUSP9	-29.9	0.026398	five_prime_UTR
miR-623	DUSP9	-33.2	0.043206	cds
miR-623	DUSP9	-31.8	0.014135	five_prime_UTR
miR-623	DUSP9	-39.2	0.002599	three_prime_UTR
miR-638	DUSP9	-37.3	0.026675	cds
miR-638	DUSP9	-39.5	0.0094	three_prime_UTR
miR-638	DUSP9	-37.6	0.003819	five_prime_UTR
miR-664b	DUSP9	-32.3	0.009609	five_prime_UTR
miR-766	DUSP9	-35	0.014968	three_prime_UTR
miR-92a	DUSP9	-33.1	0.022337	three_prime_UTR
let-7e	DYSF	-26.1	0.023406	three_prime_UTR
let-7i	DYSF	-26.4	0.017419	three_prime_UTR
miR-122	DYSF	-25.1	0.042686	three_prime_UTR
miR-1247	DYSF	-37.2	0.000795	five_prime_UTR
miR-149	DYSF	-33.5	0.003446	five_prime_UTR
miR-154	DYSF	-25.9	0.032288	three_prime_UTR
miR-193b-star	DYSF	-26.3	0.036243	three_prime_UTR
miR-196b	DYSF	-25.5	0.034412	three_prime_UTR
miR-222	DYSF	-30.7	0.013968	cds
miR-27a-star	DYSF	-28.8	0.006973	three_prime_UTR
miR-328	DYSF	-37	0.018506	cds
miR-3679	DYSF	-30	0.041859	cds
miR-370	DYSF	-31.7	0.002591	three_prime_UTR
miR-431	DYSF	-31.7	0.008829	cds
miR-4743	DYSF	-27.9	0.028405	three_prime_UTR
miR-4743	DYSF	-35.2	0.001957	five_prime_UTR
miR-5189	DYSF	-37	0.029534	cds
miR-5189	DYSF	-32.6	0.003065	three_prime_UTR
miR-572	DYSF	-35.5	0.027065	cds
miR-572	DYSF	-31.6	0.006635	five_prime_UTR
miR-572	DYSF	-32.5	0.001245	three_prime_UTR
miR-623	DYSF	-28	0.021361	three_prime_UTR
miR-623	DYSF	-37.8	0.01394	cds
miR-623	DYSF	-40.8	8.7e-05	five_prime_UTR
miR-629	DYSF	-27.6	0.026473	five_prime_UTR
miR-638	DYSF	-30.7	0.019334	three_prime_UTR
miR-650	DYSF	-31.8	0.001561	three_prime_UTR
miR-664b	DYSF	-26.4	0.04539	three_prime_UTR
miR-766	DYSF	-35.5	0.032147	cds
miR-92a	DYSF	-34	0.039368	cds
miR-92a1	DYSF	-35.8	0.02131	cds
miR-92a1	DYSF	-32.9	0.003078	five_prime_UTR
miR-103	EBI3	-28.8	0.046469	three_prime_UTR
miR-1247	EBI3	-30.9	0.038198	three_prime_UTR
miR-1306	EBI3	-29.1	0.034194	cds
miR-193b-star	EBI3	-31	0.018612	three_prime_UTR
miR-224	EBI3	-29.7	0.028276	three_prime_UTR
miR-24	EBI3	-29.7	0.028276	three_prime_UTR
miR-27b	EBI3	-31.2	0.006905	three_prime_UTR
miR-328	EBI3	-32.9	0.010923	three_prime_UTR
miR-34c	EBI3	-29.1	0.035641	three_prime_UTR
miR-3679	EBI3	-32.1	0.030881	cds
miR-4743	EBI3	-28	0.000503	five_prime_UTR
miR-516b	EBI3	-30.8	0.010364	three_prime_UTR
miR-5189	EBI3	-31.1	0.040574	three_prime_UTR
miR-572	EBI3	-32.3	0.010834	three_prime_UTR
miR-572	EBI3	-35.3	0.005619	cds
miR-638	EBI3	-32.4	0.048323	three_prime_UTR
miR-650	EBI3	-29.5	0.03742	three_prime_UTR
miR-766	EBI3	-30.8	0.028046	three_prime_UTR
miR-1247	EDNRB	-29.4	0.012973	five_prime_UTR
miR-149	EDNRB	-30.2	0.006018	five_prime_UTR
miR-204	EDNRB	-27.4	0.011852	five_prime_UTR
miR-328	EDNRB	-29.3	0.009679	five_prime_UTR
miR-34b	EDNRB	-26.5	0.018322	five_prime_UTR
miR-34c	EDNRB	-32.8	0.041986	cds
miR-370	EDNRB	-32.2	0.001858	five_prime_UTR
miR-623	EDNRB	-27.9	0.021752	five_prime_UTR
miR-625	EDNRB	-26.7	0.014332	five_prime_UTR
miR-766	EDNRB	-37	0.017298	three_prime_UTR
miR-1233	EGFL6	-27.9	0.031588	five_prime_UTR
miR-193b-star	EGFL6	-28	0.035545	five_prime_UTR
miR-27a-star	EGFL6	-27.8	0.031102	five_prime_UTR
miR-296	EGFL6	-31.7	0.006185	five_prime_UTR
miR-31	EGFL6	-29.1	0.010965	five_prime_UTR
miR-4287	EGFL6	-29.4	0.005663	five_prime_UTR
miR-4743	EGFL6	-31.9	0.009082	five_prime_UTR
miR-5189	EGFL6	-29.3	0.042503	five_prime_UTR
miR-572	EGFL6	-29.9	0.014374	five_prime_UTR
miR-623	EGFL6	-32	0.006831	five_prime_UTR
miR-650	EGFL6	-29.3	0.017147	five_prime_UTR
miR-1233	EGFL7	-35.7	0.005589	five_prime_UTR
miR-1247	EGFL7	-30.9	0.031844	three_prime_UTR
miR-1260	EGFL7	-27.5	0.03597	three_prime_UTR
miR-134	EGFL7	-33.6	0.021465	cds
miR-149	EGFL7	-32.4	0.042623	five_prime_UTR
miR-149	EGFL7	-32.5	0.010713	three_prime_UTR
miR-150	EGFL7	-35.8	0.004636	cds
miR-224	EGFL7	-33.1	0.004062	three_prime_UTR
miR-24	EGFL7	-33.1	0.004062	three_prime_UTR
miR-27a-star	EGFL7	-29.5	0.025437	three_prime_UTR
miR-296	EGFL7	-31.2	0.016314	three_prime_UTR
miR-296	EGFL7	-34.8	0.011982	five_prime_UTR
miR-328	EGFL7	-32.6	0.009987	three_prime_UTR
miR-3622b	EGFL7	-31.3	0.049965	five_prime_UTR
miR-3622b	EGFL7	-30.2	0.02282	three_prime_UTR
miR-3679	EGFL7	-30.6	0.02559	three_prime_UTR
miR-370	EGFL7	-34.4	0.014654	cds
miR-370	EGFL7	-33.4	0.006678	three_prime_UTR
miR-4287	EGFL7	-29.1	0.048668	cds
miR-431	EGFL7	-28.5	0.037096	three_prime_UTR
miR-4743	EGFL7	-35.2	0.015909	five_prime_UTR
miR-4743	EGFL7	-36.3	0.008337	cds
miR-491	EGFL7	-31.5	0.013128	three_prime_UTR
miR-5189	EGFL7	-31.8	0.024631	three_prime_UTR
miR-5189	EGFL7	-35.8	0.01561	five_prime_UTR
miR-572	EGFL7	-30.4	0.022691	three_prime_UTR
miR-572	EGFL7	-35.7	0.006214	cds
miR-623	EGFL7	-32.4	0.011653	three_prime_UTR
miR-623	EGFL7	-39.8	0.001632	five_prime_UTR
miR-650	EGFL7	-39.2	0.001257	five_prime_UTR
miR-766	EGFL7	-33.5	0.020876	cds
miR-92a	EGFL7	-31.1	0.040774	cds
miR-1306	EGFR	-26.2	0.032275	five_prime_UTR
miR-149	EGFR	-33.5	0.003035	five_prime_UTR
miR-185	EGFR	-27.1	0.044064	five_prime_UTR
miR-210	EGFR	-28.7	0.026583	five_prime_UTR
miR-296	EGFR	-34.8	0.038115	cds
miR-370	EGFR	-36.7	0.020086	three_prime_UTR
miR-5189	EGFR	-35.2	0.047797	cds
miR-5189	EGFR	-33.5	0.005366	five_prime_UTR
miR-525	EGFR	-35.2	0.016735	cds
miR-623	EGFR	-34.7	0.048787	three_prime_UTR
miR-650	EGFR	-28.7	0.023391	five_prime_UTR
miR-5189	ELOVL2	-32.4	0.00065	five_prime_UTR
miR-1260	ENDOU	-30.7	0.034393	three_prime_UTR
miR-370	ENDOU	-33.1	0.046269	cds
miR-431	ENDOU	-35.9	0.005121	three_prime_UTR
miR-4743	ENDOU	-26.2	0.018489	five_prime_UTR
miR-623	ENDOU	-33.2	0.038859	three_prime_UTR
miR-664b	ENDOU	-29	0.002468	five_prime_UTR
miR-766	ENDOU	-32.6	0.045888	three_prime_UTR
miR-4743	ENPP2	-34.3	0.019247	cds
miR-103	EPB42	-34.3	0.033329	cds
miR-134	EPB42	-27.9	0.031924	five_prime_UTR
miR-139	EPB42	-25.6	0.040486	cds
miR-150	EPB42	-27.5	0.024416	five_prime_UTR
miR-210	EPB42	-36.3	0.018566	cds
miR-25	EPB42	-34	0.032003	cds
miR-27a-star	EPB42	-28.6	0.011617	five_prime_UTR
miR-27b	EPB42	-25.5	0.016741	cds
miR-4287	EPB42	-26.6	0.016156	five_prime_UTR
miR-4743	EPB42	-35.8	0.038195	cds
miR-5189	EPB42	-29.6	0.021574	five_prime_UTR
miR-518e	EPB42	-25.8	0.038697	five_prime_UTR
miR-518f	EPB42	-30	0.002408	five_prime_UTR
miR-519e	EPB42	-28.5	0.0076	five_prime_UTR
miR-520d	EPB42	-31.3	0.001842	five_prime_UTR
miR-524	EPB42	-27	0.023138	five_prime_UTR
miR-572	EPB42	-30.2	0.006912	five_prime_UTR
miR-572	EPB42	-31.8	0.001134	cds
miR-623	EPB42	-37.5	0.015517	cds
miR-638	EPB42	-37.8	0.046065	cds
miR-92a1	EPB42	-26.4	0.023677	cds
miR-1260	EPS8L1	-28.4	0.014099	three_prime_UTR
miR-193b-star	EPS8L1	-35.2	0.020797	cds
miR-193b-star	EPS8L1	-31.4	0.007929	three_prime_UTR
miR-193b-star	EPS8L1	-29.9	0.006322	five_prime_UTR
miR-25	EPS8L1	-31.9	0.004016	three_prime_UTR
miR-27a-star	EPS8L1	-30.3	0.010654	three_prime_UTR
miR-328	EPS8L1	-35.1	0.030945	cds
miR-3679	EPS8L1	-31.2	0.004488	five_prime_UTR
miR-423	EPS8L1	-27.3	0.0335	five_prime_UTR
miR-432	EPS8L1	-26.8	0.037338	five_prime_UTR
miR-4743	EPS8L1	-31.4	0.005778	five_prime_UTR
miR-5581	EPS8L1	-31.6	0.004767	three_prime_UTR
miR-572	EPS8L1	-41.4	0.001625	cds
miR-638	EPS8L1	-39	0.022876	cds
miR-638	EPS8L1	-33.7	0.015184	three_prime_UTR
miR-638	EPS8L1	-34	0.005059	five_prime_UTR
miR-650	EPS8L1	-28.5	0.012991	five_prime_UTR
miR-664b	EPS8L1	-28.1	0.022969	five_prime_UTR
miR-766	EPS8L1	-35.3	0.026688	cds
miR-92a1	EPS8L1	-29.2	0.009513	five_prime_UTR
miR-92a1	EPS8L1	-35.2	0.001122	three_prime_UTR
miR-296	ERVFRD-1	-37.2	0.006415	three_prime_UTR
miR-4743	ERVFRD-1	-33.5	0.049308	three_prime_UTR
miR-512	ERVFRD-1	-29	0.025171	five_prime_UTR
miR-638	ERVFRD-1	-32	0.043335	five_prime_UTR
miR-134	ERVMER34-1	-35.2	0.030755	cds
miR-139	ERVMER34-1	-30.5	0.047639	five_prime_UTR
miR-3622b	ERVMER34-1	-31.3	0.030496	five_prime_UTR
miR-432	ERVMER34-1	-34	0.008822	five_prime_UTR
miR-4743	ERVMER34-1	-32.6	0.02966	five_prime_UTR
miR-92a1	ERVMER34-1	-31.8	0.023824	five_prime_UTR
miR-370	ERVV-1	-30.7	0.047477	three_prime_UTR
miR-370	ERVV-1	-36.8	0.011669	cds
miR-4287	ERVV-1	-25.5	0.024472	five_prime_UTR
miR-638	ERVV-1	-36.4	0.001456	five_prime_UTR
miR-320a	ERVV-2	-30.9	0.043956	three_prime_UTR
miR-370	ERVV-2	-36.8	0.013865	cds
miR-638	ERVV-2	-36.4	0.014615	five_prime_UTR
miR-92a	ERVV-2	-32.1	0.025509	three_prime_UTR
miR-3679	ERVW-1	-30.7	0.023777	three_prime_UTR
miR-623	ERVW-1	-34.9	0.003327	three_prime_UTR
miR-638	ERVW-1	-32.7	0.034774	three_prime_UTR
miR-650	ERVW-1	-28.5	0.049656	three_prime_UTR
let-7e	ESAM	-30.2	0.014651	cds
miR-1306	ESAM	-27	0.005525	five_prime_UTR
miR-193b-star	ESAM	-25.6	0.041873	five_prime_UTR
miR-210	ESAM	-31.3	0.001786	five_prime_UTR
miR-3622b	ESAM	-25.5	0.043736	five_prime_UTR
miR-4535	ESAM	-25.5	0.012714	five_prime_UTR
miR-4743	ESAM	-38.1	8.6e-05	five_prime_UTR
miR-574	ESAM	-28.4	0.007971	five_prime_UTR
miR-574	ESAM	-28.4	0.007971	five_prime_UTR
miR-638	ESAM	-32.2	0.0498	cds
miR-766	ESAM	-30.4	0.03127	cds
miR-92a1	ESAM	-30.5	0.002589	five_prime_UTR
miR-1233	ESRRG	-26.6	0.03755	five_prime_UTR
miR-149	ESRRG	-28.7	0.02097	five_prime_UTR
miR-27a-star	ESRRG	-26.5	0.038167	five_prime_UTR
miR-34c	ESRRG	-32.3	0.039642	cds
miR-370	ESRRG	-33.3	0.046105	cds
miR-423	ESRRG	-27.7	0.031196	five_prime_UTR
miR-431	ESRRG	-32.6	0.032471	cds
miR-149	EXPH5	-28.6	0.008928	cds
miR-17	EXPH5	-30.9	0.0031	three_prime_UTR
miR-20a	EXPH5	-28.9	0.007131	three_prime_UTR
miR-431	EXPH5	-33.6	0.037884	cds
miR-134	F13A1	-27.3	0.011378	five_prime_UTR
miR-193b-star	F13A1	-26	0.016389	five_prime_UTR
miR-210	F13A1	-26.3	0.014751	five_prime_UTR
miR-27a-star	F13A1	-27.6	0.00474	five_prime_UTR
miR-4287	F13A1	-25.6	0.006765	five_prime_UTR
miR-431	F13A1	-29	0.001667	five_prime_UTR
miR-4743	F13A1	-28.4	0.047841	cds
miR-520a	F13A1	-25.8	0.009223	five_prime_UTR
miR-525	F13A1	-27.7	0.003268	five_prime_UTR
miR-623	F13A1	-34.8	0.000152	five_prime_UTR
miR-638	F13A1	-31.7	0.027044	cds
miR-149	F5	-27.8	0.008707	five_prime_UTR
miR-25	F5	-25.4	0.01642	five_prime_UTR
miR-27a-star	F5	-31.7	0.000392	five_prime_UTR
miR-34c	F5	-29.3	0.001612	five_prime_UTR
miR-370	F5	-31.6	0.000891	five_prime_UTR
miR-5189	F5	-38.2	0.004731	cds
miR-572	F5	-28.2	0.004866	five_prime_UTR
miR-638	F5	-38.5	0.035684	cds
miR-638	F5	-32.7	0.002661	five_prime_UTR
miR-92a	F5	-29.7	0.001509	five_prime_UTR
let-7b	FAM156B	-30.5	0.033885	five_prime_UTR
let-7c	FAM156B	-30.5	0.028784	five_prime_UTR
miR-193b-star	FAM156B	-29.1	0.006909	cds
miR-3622b	FAM156B	-31.7	0.02864	five_prime_UTR
miR-4535	FAM156B	-29.8	0.00104	cds
miR-4743	FAM156B	-28.6	0.017647	cds
miR-524	FAM156B	-28	0.007921	cds
[truncated: 3,992 more rows]

## Sheet: targets of each miRNA in PE
Unique miRNAs (PE)	Number of potential target sites	Target Genes
miR-638	399	293
miR-27a-star	267
miR-328	248
miR-149	181
miR-650	172
miR-296	160
miR-193b-star	138
miR-766	133
miR-92a1	122
miR-1247	111
miR-210	100	90
miR-1233	96
miR-574	92
miR-134	91
miR-423	85
miR-431	80
miR-204	78
miR-24	66
miR-4421	59
miR-1260	57
miR-133a	51
miR-34c	48
miR-103	45
miR-185	44
miR-150	33
miR-92a	31
miR-512	31
miR-221	28
miR-193b	28
miR-125a	28
miR-524	27
miR-222	26
miR-525	22
miR-139	22
let-7c	20
miR-517-star	19
miR-584	19
miR-196b	19
miR-526b	18
miR-629	18
let-7d	17
miR-520a	16
miR-25	16
miR-30a-star	15
miR-362	15
miR-122	14
miR-520d	14
miR-516b	13
miR-519e	13
miR-625	13
miR-125b	12
miR-320a	12
miR-31	11
miR-320c	10
miR-517b	10
miR-758	9
miR-154	9
miR-500	9
miR-223	6
miR-143	6
miR-182	6
miR-517c	6
miR-16	6
miR-518b	5
miR-29a	5
miR-17	5
miR-26a	5
miR-151	5
miR-18b	5
miR-20a	5
miR-195	4
miR-152	4
miR-409	4
miR-518e	4
miR-20b	4
miR-136	3
miR-1272	3
miR-516a	3
miR-520c	3
miR-521	3
miR-29b	3
miR-518a	3
miR-18a	2
miR-21	2
miR-519a	2
miR-10b	2
miR-342	2
miR-515	2
miR-518f	2
miR-363	2
miR-181a	1
miR-126	1
miR-155	1
miR-19b1	1
miR-218	1
miR-520g	1
miR-26b	1
miR-192	1
miR-573	1
miR-628	1
miR-135b	1
miR-144	0
miR-141	0
miR-519d	0
miR-520h	0
miR-542	0
miR-1	0
miR-101	0
miR-365a	0
miR-411	0
miR-454	0
let-7a	0
miR-130b	0
miR-1323	0
miR-18a	0
miR-215	0
miR-494	0
miR-495	0
miR-148a	0
miR-19a	0
miR-32	0
miR-335	0
miR-374	0
miR-377	0
miR-379	0
miR-450	0
miR-590	0

## Sheet: targets of each miRNA in IUGR
Unique miRNAs (IUGR)	Number of potential targets	Target Genes
miR-4743	320	236
miR-370	295
miR-572	294
miR-623	277
miR-27a-star	267
miR-5189	239
miR-193b-star	138
miR-210	100	90
miR-574	92
miR-3679	90
miR-432	86
miR-664b	80
miR-491	69
miR-224	66
miR-3622b	66
miR-4535	53
miR-1306	51
miR-4287	46
miR-103	45
let-7b	41
miR-4454	36
miR-205	32
miR-193b	28
miR-524	27
let-7c	20
let-7e	19
miR-373	19
miR-199a	18
miR-526b	18
let-7d	17	17
let-7i	17
miR-93	17
miR-25	16
miR-27b	16
miR-520a	16
miR-516b	13
miR-519e	13
miR-5581	11
miR-517a	10
miR-758	9
miR-7975	9
miR-523	8
miR-338	7
let-7g	6
miR-16	6
miR-518b	5
miR-124	5
miR-424	4	4
miR-518e	4
let-7f	3
miR-206	3
miR-519a	2
miR-10b	2
miR-191	2
miR-21	2
miR-34b	2
miR-363	2
miR-515	2
miR-105	1
miR-141	0
let-7a	0
miR-148b	0
miR-200c	0
miR-30d	0
miR-335	0
miR-365a	0
miR-374a	0
miR-451	0
miR-499a	0
miR-590	0
miR-1	0
miR-1323	0
miR-379-star	0
miR-380-3p	0
miR-519d	0
miR-520h	0

## Sheet: PE 17 miRNAs
mirna	gene	ENERGY	PVALUE	type							17 mirna	target genes of 17 miRNAs
miR-518b	AADACL2	-27.1	0.019578	cds							miR-21	INSL4
miR-516b	ACKR2	-26.4	0.033433	three_prime_UTR							miR-122	IFI6
miR-125b	ACOXL	-31.5	0.004353	five_prime_UTR							miR-155	COX4I2
miR-423	ACOXL	-27.8	0.048328	five_prime_UTR							miR-181a	FCGR2B
miR-125b	ADAM12	-33.4	0.048468	cds							miR-125b	ALPP
miR-210	ADAM12	-33.6	0.002874	five_prime_UTR							miR-210	SH3TC2
miR-152	ADAM12	-27.7	0.027176	five_prime_UTR							miR-193b	TINAGL1
miR-210	ADAMTS14	-30.3	0.01456	five_prime_UTR							miR-516b	THSD7A
miR-221	ADAMTS20	-32.7	0.002518	five_prime_UTR							miR-518b	ATP1A4
miR-423	ADAMTS5	-31	0.010888	three_prime_UTR							miR-221	SLC52A1
miR-423	ADAMTS5	-31.4	0.039887	five_prime_UTR							miR-520a	KANK4
miR-210	ADRB1	-38	0.005381	cds							miR-136	ATP6V1B1
miR-423	ADRB1	-34.3	0.031365	cds							miR-29a	SEMA7A
miR-210	AFF1	-30.9	0.009279	five_prime_UTR							miR-423	DLX3
miR-210	AFF2	-29.9	0.039667	five_prime_UTR							miR-152	DYSF
miR-423	AFF2	-34.8	0.040139	three_prime_UTR							let-7c	ARMS2
miR-122	ALPP	-25.1	0.011168	five_prime_UTR								INHA
miR-193b	ANKRD33	-26.2	0.049758	five_prime_UTR								HACE1
miR-516b	ANKRD33	-27.3	0.039106	three_prime_UTR								IGF2BP2
miR-423	ANKRD33	-37.6	0.012506	three_prime_UTR								ACOXL
miR-210	ANO2	-31	0.018904	three_prime_UTR								SLC30A2
miR-210	ANO2	-34.6	0.037958	cds								TINCR
miR-423	AOC1	-33.6	0.003146	three_prime_UTR								FLT1
miR-210	APELA	-26.1	0.042492	five_prime_UTR								MEST
miR-520a	APLNR	-28.7	0.010083	five_prime_UTR								MAGEA10
miR-221	ARHGAP42	-34.8	0.024648	three_prime_UTR								PGF
miR-210	ARID3A	-35.5	0.022112	cds								C16orf74
miR-122	ARMS2	-27.3	0.043918	cds								FOXO4
miR-210	ASCL2	-31.3	0.02734	cds								BMP1
miR-210	ATG9B	-32.4	0.028035	cds								ADAM12
miR-122	ATP1A4	-30.1	0.017748	five_prime_UTR								FLT4
miR-423	ATP1A4	-29.9	0.042182	five_prime_UTR								GDF6
miR-122	ATP6V1B1	-28.4	0.022593	three_prime_UTR								GABRE
miR-210	BCAR3	-29.6	0.015503	five_prime_UTR								MTNR1B
miR-423	BIRC7	-34.4	0.001429	three_prime_UTR								HES2
miR-125b	BMP1	-27.3	0.043633	five_prime_UTR								SCARB1
miR-518b	BPGM	-28.1	0.036367	five_prime_UTR								CYTH3
miR-210	BZW2	-29.1	0.011029	five_prime_UTR								PHACTR2
miR-423	BZW2	-27.3	0.034496	five_prime_UTR								LIN28B
let-7c	BZW2	-26.9	0.019072	five_prime_UTR								ESAM
miR-125b	C16orf74	-27.5	0.031531	cds								LAMC3
miR-210	C1QTNF6	-31.5	0.043193	cds								SVEP1
miR-423	C1QTNF6	-41.6	0.002328	three_prime_UTR								WNT2
miR-210	C2orf72	-31.8	0.041094	cds								SLC19A3
miR-193b	C4orf19	-32.8	0.027499	cds								CHAT
let-7c	CALHM4	-30.7	0.015372	cds								CD274
miR-210	CCDC194	-30.8	0.046281	cds								SKP2
miR-210	CCSAP	-36.4	0.004307	cds								UNC13D
miR-221	CD200	-32.6	0.004366	five_prime_UTR								CCSAP
miR-29a	CD200	-26.4	0.024951	cds								MYCN
miR-210	CD274	-29.1	0.003822	five_prime_UTR								SDC1
let-7c	CD274	-29.1	0.036679	cds								ADRB1
miR-221	CDH5	-29	0.00597	five_prime_UTR								SP6
miR-210	CDKN1C	-30.9	0.009719	five_prime_UTR								MSX2
miR-423	CDKN1C	-30.1	0.017372	five_prime_UTR								FAM162B
miR-210	CHAT	-31.3	0.003004	five_prime_UTR								SOX14
miR-221	CHSY1	-33.1	0.005185	cds								TP53TG3
miR-423	CLDN19	-31.2	0.003843	five_prime_UTR								CPXM1
miR-423	COBLL1	-28.1	0.015464	five_prime_UTR								TUSC3
miR-423	COL11A1	-28.9	0.038616	five_prime_UTR								VAV3
miR-210	COL4A1	-27.1	0.017767	five_prime_UTR								HBM
miR-210	COL4A1	-32.6	0.039584	cds								TIMP3
miR-193b	COL4A2	-28.6	0.035526	cds								KATNBL1
miR-122	COX4I2	-29.8	0.000162	five_prime_UTR								AFF1
miR-423	COX4I2	-28	0.007774	three_prime_UTR								CDKN1C
miR-210	CPXM1	-25.5	0.007604	five_prime_UTR								RHOBTB1
miR-193b	CPXM1	-28.2	0.031805	cds								BZW2
miR-210	CRIM1	-34.8	0.034909	cds								NOG
miR-210	CRIM1	-29.8	0.046228	five_prime_UTR								OC90
miR-516b	CRYBG2	-30.3	0.005485	three_prime_UTR								ZNF777
miR-29a	CRYBG2	-29	0.001656	cds								ADAMTS14
miR-221	CSF2RA	-29	0.040999	three_prime_UTR								F13A1
miR-193b	CSF2RB	-34.1	0.010354	cds								WNT3A
miR-516b	CSF2RB	-27.4	0.019439	five_prime_UTR								BCAR3
miR-423	CSF2RB	-31.9	0.034977	cds								FAM89A
miR-423	CSH1	-25.7	0.035621	three_prime_UTR								COL4A1
miR-423	CYP11A1	-27.2	0.047996	three_prime_UTR								PECAM1
miR-423	CYP19A1	-29	0.008417	five_prime_UTR								WNT7A
miR-210	CYTH3	-32.6	0.000867	five_prime_UTR								EPB42
miR-423	CYTH3	-27.2	0.021997	five_prime_UTR								ANO2
miR-193b	DAB2	-34.3	0.00178	cds								FN1
miR-210	DACT2	-26.2	0.025851	five_prime_UTR								PLEKHG6
miR-520a	DAPK1	-32.7	0.023009	three_prime_UTR								ARID3A
let-7c	DAPK1	-27.9	0.042349	cds								NOTUM
let-7c	DIO3	-31.6	0.024979	cds								WNT1
miR-423	DKK1	-26.3	0.044538	five_prime_UTR								DACT2
miR-423	DLK1	-29.3	0.02755	cds								MMP11
let-7c	DLK1	-26.8	0.046549	cds								EGFR
miR-122	DLX3	-26.4	0.03912	five_prime_UTR								MFSD2A
miR-423	DLX3	-29.5	0.015981	five_prime_UTR								IGFBP3
miR-423	DLX3	-35.4	0.021126	three_prime_UTR								ASCL2
miR-423	DLX4	-34.5	0.010106	cds								DUSP9
miR-221	DLX6	-29.7	0.002714	three_prime_UTR								ATG9B
miR-210	DUSP9	-29.8	0.027352	five_prime_UTR								SYTL5
miR-122	DYSF	-25.1	0.042686	three_prime_UTR								HIGD1B
miR-516b	EBI3	-30.8	0.010364	three_prime_UTR								MYLIP
miR-210	EGFR	-28.7	0.026583	five_prime_UTR								CRIM1
miR-210	EPB42	-36.3	0.018566	cds								QSOX1
miR-423	EPS8L1	-27.3	0.0335	five_prime_UTR								LYPD6
miR-210	ESAM	-31.3	0.001786	five_prime_UTR								ST3GAL4
miR-423	ESRRG	-27.7	0.031196	five_prime_UTR								ZNF217
miR-210	F13A1	-26.3	0.014751	five_prime_UTR								TFAP2C
miR-520a	F13A1	-25.8	0.009223	five_prime_UTR								AFF2
let-7c	FAM156B	-30.5	0.028784	five_prime_UTR								NOX5
miR-210	FAM162B	-29.2	0.006539	five_prime_UTR								C2orf72
miR-221	FAM162B	-26.1	0.026904	five_prime_UTR								APELA
miR-210	FAM89A	-32.1	0.017282	cds								GUCY1A2
miR-518b	FAM89A	-31	0.02034	five_prime_UTR								C1QTNF6
miR-221	FBN1	-35	0.000928	five_prime_UTR								TRPV6
miR-193b	FBN2	-31.7	0.025311	five_prime_UTR								CCDC194
miR-423	FBN2	-32.4	0.039298	cds								SLC5A6
miR-122	FCGR2B	-26.7	0.006033	five_prime_UTR								MAFK
miR-125b	FLT1	-29.8	0.013067	five_prime_UTR								PRG2
miR-423	FLT1	-30.3	0.015979	five_prime_UTR								DAB2
miR-210	FLT4	-37.2	4e-06	five_prime_UTR								TGM2
miR-221	FLT4	-29.4	0.007211	cds								TRPC6
miR-210	FN1	-29.2	0.021045	five_prime_UTR								MAGEA8
miR-516b	FN1	-33.7	0.007713	cds								GJA5
miR-423	FN1	-29.7	0.019124	five_prime_UTR								CSF2RB
miR-423	FOXI3	-29.3	0.009062	five_prime_UTR								HHLA1
miR-125b	FOXO4	-30.5	0.038633	five_prime_UTR								PLCXD2
miR-221	FURIN	-38.3	0.005312	cds								NIPAL1
miR-423	FURIN	-34.3	0.048717	cds								HBG2
let-7c	FURIN	-28	0.047258	cds								SPP1
miR-210	GABRE	-29.7	0.000419	five_prime_UTR								HBZ
miR-423	GADD45G	-25.4	0.041086	five_prime_UTR								FBN2
miR-210	GDF6	-34.3	0.000205	five_prime_UTR								TBX5
miR-210	GDF6	-34.7	0.021277	cds								C4orf19
miR-193b	GJA5	-35.8	0.008628	cds								TNS4
miR-423	GJA5	-26.2	0.038256	five_prime_UTR								COL4A2
miR-423	GJA5	-32.8	0.04003	cds								PEG3
miR-520a	GM2A	-29.9	0.01674	cds								SGPP1
miR-423	GPC3	-29.3	0.007642	five_prime_UTR								ANKRD33
miR-516b	GRAMD2A	-28.4	0.014058	three_prime_UTR								CRYBG2
miR-423	GRAMD2A	-30.1	0.014327	three_prime_UTR								EBI3
let-7c	GSE1	-32.9	0.042439	cds								GRAMD2A
miR-210	GUCY1A2	-29.3	0.043106	five_prime_UTR								LY6G6C
miR-423	GUCY1A2	-30.1	0.033918	five_prime_UTR								ACKR2
miR-181a	HACE1	-28.2	0.031062	five_prime_UTR								SH2D5
miR-193b	HACE1	-29.5	0.018644	five_prime_UTR								LRRC15
let-7c	HBG1	-28.9	0.030658	cds								AADACL2
miR-193b	HBG2	-30.9	0.020548	cds								IL1RAP
let-7c	HBG2	-28.9	0.030658	cds								BPGM
miR-210	HBM	-32.7	0.008346	five_prime_UTR								FBN1
miR-210	HBM	-30.1	0.029683	cds								ADAMTS20
miR-193b	HBZ	-30	0.024705	five_prime_UTR								DLX6
miR-210	HES2	-35.2	0.000676	cds								CD200
miR-193b	HHLA1	-33	0.010843	three_prime_UTR								CHSY1
miR-210	HIGD1B	-28.7	0.033651	cds								FURIN
miR-516b	HIGD1B	-25.5	0.034545	five_prime_UTR								LEP
miR-221	HPGD	-30.4	0.048691	cds								CDH5
miR-423	HS3ST3B1	-32.7	0.047144	cds								TLE6
miR-423	HSD17B2	-29.9	0.019956	five_prime_UTR								TCL1B
miR-21	IFI6	-27.5	0.045804	cds								MAN1A2
miR-210	IFI6	-26.1	0.014599	five_prime_UTR								ARHGAP42
miR-193b	IFI6	-31.1	0.016751	cds								OR5H14
let-7c	IFIT1B	-27.6	0.002196	five_prime_UTR								TNFRSF12A
miR-125b	IGF2BP2	-28.1	0.002683	five_prime_UTR								SLC22A11
miR-423	IGFBP1	-29.7	0.022756	five_prime_UTR								SPIRE2
miR-210	IGFBP3	-26.4	0.027183	five_prime_UTR								P2RY6
miR-221	IGSF3	-33	0.043042	cds								MYH13
miR-518b	IL1RAP	-26.9	0.023984	five_prime_UTR								CSF2RA
miR-423	IL22RA2	-35.8	0.022963	three_prime_UTR								IGSF3
miR-423	IL22RA2	-28.7	0.038576	five_prime_UTR								HPGD
miR-155	INHA	-27.9	0.0454	five_prime_UTR								MBNL3
miR-21	INSL4	-34.3	4.3e-05	five_prime_UTR								KRT18
miR-221	INSL4	-28.7	0.041887	cds								ZFP42
miR-423	ITIH5	-34.9	0.035009	three_prime_UTR								APLNR
miR-423	JAM2	-31.8	0.023927	five_prime_UTR								STRA6
miR-122	KANK4	-29.3	0.021572	five_prime_UTR								KISS1
miR-210	KATNBL1	-29	0.009167	five_prime_UTR								NCMAP
miR-193b	KATNBL1	-32.6	0.001168	five_prime_UTR								RTL1
miR-520a	KISS1	-26.9	0.013012	five_prime_UTR								GM2A
miR-423	KLF14	-29.4	0.046519	three_prime_UTR								SPESP1
miR-520a	KRT18	-25.2	0.004551	three_prime_UTR								DAPK1
miR-423	KRTAP5-6	-29.4	0.000642	five_prime_UTR								TMEM40
miR-29a	LAMA2	-30.5	0.003184	three_prime_UTR								TDRP
miR-210	LAMC3	-26.6	0.001799	five_prime_UTR								RSPO2
miR-210	LAMC3	-28.1	0.038636	three_prime_UTR								ZNF28
miR-193b	LAMC3	-27.5	0.000932	five_prime_UTR								LAMA2
miR-423	LARGE2	-30.5	0.011475	three_prime_UTR								NNAT
miR-221	LEP	-33.2	0.005835	cds								KRTAP5-6
miR-210	LIN28B	-34.2	0.001755	five_prime_UTR								BIRC7
miR-516b	LRRC15	-32.5	0.047421	three_prime_UTR								SLC7A4
miR-423	LRRC15	-27	0.009766	five_prime_UTR								AOC1
miR-516b	LY6G6C	-28.5	0.015901	five_prime_UTR								CLDN19
miR-210	LYPD6	-28.4	0.03686	five_prime_UTR								TMPRSS13
miR-210	MAFK	-27.3	0.048086	five_prime_UTR								SYNPO
miR-423	MAFK	-31.4	0.021677	cds								NRK
miR-125b	MAGEA10	-29.3	0.023159	five_prime_UTR								GPC3
miR-193b	MAGEA8	-34.4	0.006343	three_prime_UTR								CYP19A1
miR-221	MAN1A2	-32.5	0.015583	five_prime_UTR								FOXI3
miR-423	MB21D2	-38.3	0.009325	five_prime_UTR								MB21D2
miR-520a	MBNL3	-26.7	0.002272	five_prime_UTR								DLX4
miR-125b	MEST	-28.5	0.017252	five_prime_UTR								ADAMTS5
miR-210	MEST	-27.5	0.038901	five_prime_UTR								LARGE2
miR-423	MEST	-33.5	0.02568	cds								COBLL1
miR-423	MFAP2	-31.1	0.02061	three_prime_UTR								SCIN
miR-210	MFSD2A	-30	0.026891	five_prime_UTR								HSD17B2
miR-210	MMP11	-29.6	0.026532	cds								MFAP2
miR-423	MMP11	-36.5	0.009007	five_prime_UTR								TFPI
miR-210	MSX2	-27	0.006509	five_prime_UTR								PKIB
miR-210	MSX2	-32.2	0.029149	cds								IGFBP1
miR-423	MSX2	-33.8	0.016542	cds								IL22RA2
miR-210	MTNR1B	-31.2	0.000454	five_prime_UTR								JAM2
miR-210	MYCN	-32.7	0.0046	five_prime_UTR								SLC16A4
miR-221	MYH13	-33.7	0.039741	cds								DLK1
miR-210	MYLIP	-27.9	0.034198	five_prime_UTR								ODAPH
miR-520a	NCMAP	-28.8	0.016352	cds								PSG8
let-7c	NECTIN4	-26.8	0.039053	five_prime_UTR								ESRRG
miR-193b	NIPAL1	-34.3	0.020514	five_prime_UTR								TRIM10
miR-29a	NNAT	-25	0.044853	cds								EPS8L1
miR-210	NOG	-32.7	0.011793	five_prime_UTR								ITIH5
miR-210	NOTUM	-34.9	0.022124	cds								CSH1
miR-193b	NOTUM	-33.8	0.001959	five_prime_UTR								OLAH
miR-423	NOTUM	-29.8	0.044099	three_prime_UTR								SEMA3B
miR-210	NOX5	-27.2	0.040216	cds								COL11A1
miR-423	NOX5	-36.1	0.023308	cds								GADD45G
miR-423	NRK	-32.1	0.007297	five_prime_UTR								PCDH12
miR-210	OC90	-30.3	0.011856	three_prime_UTR								DKK1
miR-423	OC90	-30.8	0.010848	three_prime_UTR								KLF14
let-7c	OC90	-28.5	0.015602	three_prime_UTR								HS3ST3B1
miR-423	ODAPH	-26.4	0.028107	cds								CYP11A1
miR-423	OLAH	-28.7	0.036468	five_prime_UTR								SLC2A1
miR-221	OR5H14	-34.6	0.026892	three_prime_UTR								IFIT1B
miR-221	P2RY6	-31.8	0.034361	cds								CALHM4
miR-29a	P2RY6	-28.3	0.024778	five_prime_UTR								DIO3
miR-423	P2RY6	-30.7	0.017646	five_prime_UTR								FAM156B
miR-423	PCDH12	-34	0.041656	cds								ZNF595
miR-210	PECAM1	-29.5	0.018242	cds								STH
miR-193b	PEG3	-29.5	0.042877	five_prime_UTR								HBG1
miR-423	PEG3	-30.7	0.032822	cds								NECTIN4
miR-125b	PGF	-29.2	0.026238	five_prime_UTR								GSE1
miR-423	PGF	-29	0.044269	five_prime_UTR								VSTM5
miR-210	PHACTR2	-32.3	0.001188	five_prime_UTR
miR-516b	PHACTR2	-26.1	0.018845	five_prime_UTR
let-7c	PHACTR2	-26.5	0.015888	five_prime_UTR
miR-423	PKIB	-29.3	0.022079	cds
miR-193b	PLCXD2	-32.2	0.016474	five_prime_UTR
miR-210	PLEKHG6	-27.2	0.021499	five_prime_UTR
miR-221	PLEKHG6	-28.5	0.046856	cds
miR-520a	PLEKHG6	-27.9	0.006609	five_prime_UTR
miR-210	PRG2	-30.5	0.049217	cds
let-7c	PRG2	-29.6	0.041058	cds
miR-423	PSG8	-34.1	0.028426	cds
miR-210	QSOX1	-28.5	0.036035	cds
miR-193b	QSOX1	-31.1	0.009033	cds
miR-210	RHOBTB1	-30.8	0.009841	five_prime_UTR
miR-520a	RHOBTB1	-25.7	0.022403	cds
miR-136	RSPO2	-30.1	0.020427	cds
miR-520a	RTL1	-34.9	0.016382	five_prime_UTR
miR-136	RTL1	-41.4	0.000817	cds
miR-423	RTL1	-36.1	0.023405	five_prime_UTR
miR-210	SCARB1	-33.1	0.000733	five_prime_UTR
miR-423	SCIN	-29	0.01821	five_prime_UTR
miR-210	SDC1	-31.8	0.005326	five_prime_UTR
miR-518b	SDC1	-34.5	0.028622	three_prime_UTR
miR-423	SEMA3B	-28.7	0.037519	five_prime_UTR
miR-122	SEMA7A	-33.6	0.032183	cds
miR-210	SEMA7A	-32.7	0.049077	three_prime_UTR
miR-193b	SGPP1	-25.2	0.043866	five_prime_UTR
miR-516b	SH2D5	-28.7	0.04648	five_prime_UTR
miR-221	SH2D5	-32.2	0.041202	cds
miR-122	SH3TC2	-26.6	0.01451	five_prime_UTR
miR-423	SH3TC2	-28.6	0.010669	five_prime_UTR
miR-210	SKP2	-32.4	0.004145	five_prime_UTR
miR-423	SLC16A4	-29.5	0.026653	five_prime_UTR
miR-210	SLC19A3	-28.8	0.002887	five_prime_UTR
miR-221	SLC22A11	-29.7	0.031678	three_prime_UTR
miR-152	SLC2A1	-32.7	0.031823	three_prime_UTR
miR-125b	SLC30A2	-30.7	0.004779	five_prime_UTR
miR-210	SLC30A2	-31.5	0.004284	five_prime_UTR
miR-122	SLC52A1	-30.4	0.019457	three_prime_UTR
miR-210	SLC5A6	-28.4	0.046639	five_prime_UTR
miR-423	SLC5A6	-32.2	0.008092	five_prime_UTR
miR-423	SLC7A4	-27.7	0.003067	five_prime_UTR
miR-210	SOX14	-35	0.006775	cds
miR-423	SOX14	-34.3	0.005302	five_prime_UTR
miR-210	SP6	-36.8	0.006237	cds
miR-210	SP6	-31.4	0.00851	five_prime_UTR
miR-423	SP6	-36.4	0.000787	five_prime_UTR
miR-520a	SPESP1	-32.6	0.018165	cds
miR-221	SPIRE2	-26.7	0.033582	cds
miR-193b	SPP1	-27.4	0.022453	five_prime_UTR
miR-221	SPP1	-31.2	0.038322	cds
miR-210	ST3GAL4	-27.4	0.037065	five_prime_UTR
miR-516b	ST3GAL4	-25.8	0.036603	three_prime_UTR
let-7c	STH	-28.5	0.030141	cds
miR-520a	STRA6	-25.5	0.010163	five_prime_UTR
miR-152	STRA6	-29.2	0.037894	three_prime_UTR
miR-210	SVEP1	-32.6	0.001947	five_prime_UTR
miR-423	SYNPO	-35.9	0.006801	cds
miR-210	SYTL5	-30.3	0.031732	five_prime_UTR
miR-423	SYTL5	-28.4	0.011109	three_prime_UTR
miR-193b	TBX5	-31.2	0.025518	five_prime_UTR
miR-221	TBX5	-29.4	0.045565	five_prime_UTR
miR-221	TCL1B	-30.5	0.014555	cds
miR-520a	TDRP	-26.6	0.035487	five_prime_UTR
miR-210	TFAP2C	-33.3	0.038556	cds
miR-423	TFPI	-33.7	0.021143	cds
miR-193b	TGM2	-27.5	0.002584	five_prime_UTR
miR-122	THSD7A	-28.3	0.016232	five_prime_UTR
miR-210	TIMP3	-31.2	0.009151	five_prime_UTR
miR-423	TIMP3	-29	0.033171	five_prime_UTR
miR-122	TINAGL1	-26.1	0.015769	five_prime_UTR
miR-210	TINAGL1	-27.6	0.012568	five_prime_UTR
miR-193b	TINAGL1	-33.1	0.038667	cds
miR-125b	TINCR	-30	0.012894	five_prime_UTR
miR-210	TINCR	-28.9	0.030387	five_prime_UTR
miR-210	TINCR	-28	0.038944	cds
miR-152	TINCR	-26.9	0.032002	cds
miR-221	TLE6	-32.8	0.006161	cds
miR-520a	TMEM40	-30.7	0.024272	cds
miR-423	TMPRSS13	-28.4	0.005289	five_prime_UTR
miR-221	TNFRSF12A	-27.7	0.028537	cds
miR-193b	TNS4	-27.3	0.029347	five_prime_UTR
miR-210	TP53TG3	-32.8	0.006945	cds
miR-423	TRIM10	-29.6	0.03264	five_prime_UTR
miR-193b	TRPC6	-34.5	0.004354	five_prime_UTR
miR-210	TRPV6	-28.6	0.045064	cds
miR-210	TUSC3	-32.5	0.007997	five_prime_UTR
let-7c	TUSC3	-29.7	0.0167	five_prime_UTR
miR-210	UNC13D	-31.7	0.004284	three_prime_UTR
miR-423	UNC13D	-29.9	0.039902	cds
miR-210	VAV3	-31.6	0.008103	five_prime_UTR
let-7c	VSTM5	-32.7	0.046368	three_prime_UTR
miR-210	WNT1	-33.6	0.025491	cds
miR-210	WNT2	-28.2	0.002358	five_prime_UTR
miR-210	WNT3A	-34.6	0.015106	cds
miR-210	WNT3A	-26.5	0.025327	five_prime_UTR
miR-210	WNT7A	-31.4	0.018507	five_prime_UTR
miR-520a	ZFP42	-34.1	0.007243	cds
miR-210	ZNF217	-29.6	0.037926	five_prime_UTR
miR-136	ZNF28	-26	0.038011	cds
let-7c	ZNF595	-29.5	0.029902	five_prime_UTR
miR-210	ZNF777	-32.7	0.0126	cds
miR-423	ZNF777	-30.5	0.027079	three_prime_UTR

## Sheet: IUGR 4 miRNAs
mirna	gene	ENERGY	PVALUE	type				4 mirna	target genes of 4 miRNAs
let-7d	HBG1	-32.1	0.00552	cds				let-7d	HBG1
let-7d	HBG2	-32.1	0.00552	cds				miR-424	HBG2
let-7d	NECTIN4	-28.9	0.01178	five_prime_UTR				miR-210	NECTIN4
let-7d	TLE6	-25.8	0.015411	five_prime_UTR				miR-193b	TLE6
let-7d	ANKRD33	-29.8	0.016208	cds					ANKRD33
let-7d	MFSD2A	-29.2	0.02125	three_prime_UTR					MFSD2A
let-7d	SERPINE2	-27	0.022474	five_prime_UTR					SERPINE2
let-7d	OR51E1	-27.1	0.023309	cds					OR51E1
let-7d	STH	-28.8	0.024834	cds					STH
let-7d	CRYBG2	-33.9	0.026254	cds					CRYBG2
let-7d	RHOBTB1	-27.5	0.028094	five_prime_UTR					RHOBTB1
let-7d	CRH	-29.6	0.032748	cds					CRH
let-7d	KRTAP26-1	-26.8	0.041753	three_prime_UTR					KRTAP26-1
let-7d	CGA	-26.5	0.043378	three_prime_UTR					CGA
let-7d	CSH2	-27.5	0.045656	cds					CSH2
let-7d	CSH1	-27.5	0.045656	cds					CSH1
let-7d	XAGE2	-25.6	0.047211	five_prime_UTR					XAGE2
miR-424	GADD45G	-32.3	0.003297	cds					GADD45G
miR-424	CGA	-28.1	0.019038	cds					RAB3B
miR-424	RAB3B	-32.9	0.025936	three_prime_UTR					FHDC1
miR-424	FHDC1	-32	0.039475	three_prime_UTR					FLT4
miR-210	FLT4	-37.2	4e-06	five_prime_UTR					GDF6
miR-210	GDF6	-34.3	0.000205	five_prime_UTR					GABRE
miR-210	GABRE	-29.7	0.000419	five_prime_UTR					MTNR1B
miR-210	MTNR1B	-31.2	0.000454	five_prime_UTR					HES2
miR-210	HES2	-35.2	0.000676	cds					SCARB1
miR-210	SCARB1	-33.1	0.000733	five_prime_UTR					CYTH3
miR-210	CYTH3	-32.6	0.000867	five_prime_UTR					PHACTR2
miR-210	PHACTR2	-32.3	0.001188	five_prime_UTR					LIN28B
miR-210	LIN28B	-34.2	0.001755	five_prime_UTR					ESAM
miR-210	ESAM	-31.3	0.001786	five_prime_UTR					LAMC3
miR-210	LAMC3	-26.6	0.001799	five_prime_UTR					SVEP1
miR-210	SVEP1	-32.6	0.001947	five_prime_UTR					WNT2
miR-210	WNT2	-28.2	0.002358	five_prime_UTR					ADAM12
miR-210	ADAM12	-33.6	0.002874	five_prime_UTR					SLC19A3
miR-210	SLC19A3	-28.8	0.002887	five_prime_UTR					CHAT
miR-210	CHAT	-31.3	0.003004	five_prime_UTR					CD274
miR-210	CD274	-29.1	0.003822	five_prime_UTR					SKP2
miR-210	SKP2	-32.4	0.004145	five_prime_UTR					UNC13D
miR-210	UNC13D	-31.7	0.004284	three_prime_UTR					SLC30A2
miR-210	SLC30A2	-31.5	0.004284	five_prime_UTR					CCSAP
miR-210	CCSAP	-36.4	0.004307	cds					MYCN
miR-210	MYCN	-32.7	0.0046	five_prime_UTR					SDC1
miR-210	SDC1	-31.8	0.005326	five_prime_UTR					ADRB1
miR-210	ADRB1	-38	0.005381	cds					SP6
miR-210	SP6	-36.8	0.006237	cds					MSX2
miR-210	MSX2	-27	0.006509	five_prime_UTR					FAM162B
miR-210	FAM162B	-29.2	0.006539	five_prime_UTR					SOX14
miR-210	SOX14	-35	0.006775	cds					TP53TG3
miR-210	TP53TG3	-32.8	0.006945	cds					CPXM1
miR-210	CPXM1	-25.5	0.007604	five_prime_UTR					TUSC3
miR-210	TUSC3	-32.5	0.007997	five_prime_UTR					VAV3
miR-210	VAV3	-31.6	0.008103	five_prime_UTR					HBM
miR-210	HBM	-32.7	0.008346	five_prime_UTR					TIMP3
miR-210	SP6	-31.4	0.00851	five_prime_UTR					KATNBL1
miR-210	TIMP3	-31.2	0.009151	five_prime_UTR					AFF1
miR-210	KATNBL1	-29	0.009167	five_prime_UTR					CDKN1C
miR-210	AFF1	-30.9	0.009279	five_prime_UTR					BZW2
miR-210	CDKN1C	-30.9	0.009719	five_prime_UTR					NOG
miR-210	RHOBTB1	-30.8	0.009841	five_prime_UTR					OC90
miR-210	BZW2	-29.1	0.011029	five_prime_UTR					TINAGL1
miR-210	NOG	-32.7	0.011793	five_prime_UTR					ZNF777
miR-210	OC90	-30.3	0.011856	three_prime_UTR					ADAMTS14
miR-210	TINAGL1	-27.6	0.012568	five_prime_UTR					IFI6
miR-210	ZNF777	-32.7	0.0126	cds					F13A1
miR-210	ADAMTS14	-30.3	0.01456	five_prime_UTR					WNT3A
miR-210	IFI6	-26.1	0.014599	five_prime_UTR					BCAR3
miR-210	F13A1	-26.3	0.014751	five_prime_UTR					FAM89A
miR-210	WNT3A	-34.6	0.015106	cds					COL4A1
miR-210	BCAR3	-29.6	0.015503	five_prime_UTR					PECAM1
miR-210	FAM89A	-32.1	0.017282	cds					WNT7A
miR-210	COL4A1	-27.1	0.017767	five_prime_UTR					EPB42
miR-210	PECAM1	-29.5	0.018242	cds					ANO2
miR-210	WNT7A	-31.4	0.018507	five_prime_UTR					FN1
miR-210	EPB42	-36.3	0.018566	cds					PLEKHG6
miR-210	ANO2	-31	0.018904	three_prime_UTR					ARID3A
miR-210	FN1	-29.2	0.021045	five_prime_UTR					NOTUM
miR-210	GDF6	-34.7	0.021277	cds					WNT1
miR-210	PLEKHG6	-27.2	0.021499	five_prime_UTR					DACT2
miR-210	ARID3A	-35.5	0.022112	cds					MMP11
miR-210	NOTUM	-34.9	0.022124	cds					EGFR
miR-210	WNT3A	-26.5	0.025327	five_prime_UTR					IGFBP3
miR-210	WNT1	-33.6	0.025491	cds					ASCL2
miR-210	DACT2	-26.2	0.025851	five_prime_UTR					DUSP9
miR-210	MMP11	-29.6	0.026532	cds					ATG9B
miR-210	EGFR	-28.7	0.026583	five_prime_UTR					TINCR
miR-210	MFSD2A	-30	0.026891	five_prime_UTR					SYTL5
miR-210	IGFBP3	-26.4	0.027183	five_prime_UTR					HIGD1B
miR-210	ASCL2	-31.3	0.02734	cds					MYLIP
miR-210	DUSP9	-29.8	0.027352	five_prime_UTR					CRIM1
miR-210	ATG9B	-32.4	0.028035	cds					QSOX1
miR-210	MSX2	-32.2	0.029149	cds					LYPD6
miR-210	HBM	-30.1	0.029683	cds					ST3GAL4
miR-210	TINCR	-28.9	0.030387	five_prime_UTR					ZNF217
miR-210	SYTL5	-30.3	0.031732	five_prime_UTR					TFAP2C
miR-210	HIGD1B	-28.7	0.033651	cds					MEST
miR-210	MYLIP	-27.9	0.034198	five_prime_UTR					AFF2
miR-210	CRIM1	-34.8	0.034909	cds					NOX5
miR-210	QSOX1	-28.5	0.036035	cds					C2orf72
miR-210	LYPD6	-28.4	0.03686	five_prime_UTR					APELA
miR-210	ST3GAL4	-27.4	0.037065	five_prime_UTR					GUCY1A2
miR-210	ZNF217	-29.6	0.037926	five_prime_UTR					C1QTNF6
miR-210	ANO2	-34.6	0.037958	cds					TRPV6
miR-210	TFAP2C	-33.3	0.038556	cds					CCDC194
miR-210	LAMC3	-28.1	0.038636	three_prime_UTR					SLC5A6
miR-210	MEST	-27.5	0.038901	five_prime_UTR					MAFK
miR-210	TINCR	-28	0.038944	cds					SEMA7A
miR-210	COL4A1	-32.6	0.039584	cds					PRG2
miR-210	AFF2	-29.9	0.039667	five_prime_UTR					DAB2
miR-210	NOX5	-27.2	0.040216	cds					TGM2
miR-210	C2orf72	-31.8	0.041094	cds					TRPC6
miR-210	APELA	-26.1	0.042492	five_prime_UTR					MAGEA8
miR-210	GUCY1A2	-29.3	0.043106	five_prime_UTR					GJA5
miR-210	C1QTNF6	-31.5	0.043193	cds					CSF2RB
miR-210	TRPV6	-28.6	0.045064	cds					HHLA1
miR-210	CRIM1	-29.8	0.046228	five_prime_UTR					PLCXD2
miR-210	CCDC194	-30.8	0.046281	cds					HACE1
miR-210	SLC5A6	-28.4	0.046639	five_prime_UTR					NIPAL1
miR-210	MAFK	-27.3	0.048086	five_prime_UTR					SPP1
miR-210	SEMA7A	-32.7	0.049077	three_prime_UTR					HBZ
miR-210	PRG2	-30.5	0.049217	cds					FBN2
miR-193b	LAMC3	-27.5	0.000932	five_prime_UTR					TBX5
miR-193b	KATNBL1	-32.6	0.001168	five_prime_UTR					C4orf19
miR-193b	DAB2	-34.3	0.00178	cds					TNS4
miR-193b	NOTUM	-33.8	0.001959	five_prime_UTR					COL4A2
miR-193b	TGM2	-27.5	0.002584	five_prime_UTR					PEG3
miR-193b	TRPC6	-34.5	0.004354	five_prime_UTR					SGPP1
miR-193b	MAGEA8	-34.4	0.006343	three_prime_UTR
miR-193b	GJA5	-35.8	0.008628	cds
miR-193b	QSOX1	-31.1	0.009033	cds
miR-193b	CSF2RB	-34.1	0.010354	cds
miR-193b	HHLA1	-33	0.010843	three_prime_UTR
miR-193b	PLCXD2	-32.2	0.016474	five_prime_UTR
miR-193b	IFI6	-31.1	0.016751	cds
miR-193b	HACE1	-29.5	0.018644	five_prime_UTR
miR-193b	NIPAL1	-34.3	0.020514	five_prime_UTR
miR-193b	HBG2	-30.9	0.020548	cds
miR-193b	SPP1	-27.4	0.022453	five_prime_UTR
miR-193b	HBZ	-30	0.024705	five_prime_UTR
miR-193b	FBN2	-31.7	0.025311	five_prime_UTR
miR-193b	TBX5	-31.2	0.025518	five_prime_UTR
miR-193b	C4orf19	-32.8	0.027499	cds
miR-193b	TNS4	-27.3	0.029347	five_prime_UTR
miR-193b	CPXM1	-28.2	0.031805	cds
miR-193b	COL4A2	-28.6	0.035526	cds
miR-193b	TINAGL1	-33.1	0.038667	cds
miR-193b	PEG3	-29.5	0.042877	five_prime_UTR
miR-193b	SGPP1	-25.2	0.043866	five_prime_UTR
miR-193b	ANKRD33	-26.2	0.049758	five_prime_UTR
