# Supplementary material for: MicroRNA–mRNA Networks in Pregnancy Complications: A Comprehensive Downstream Analysis of Potential Biomarkers
Source: Int J Mol Sci. 2021 Feb 25;22(5):2313. doi: 10.3390/ijms22052313 (PMC7956714; doi:10.3390/ijms22052313)
Supplement: Supplementary file 1 [file ijms-22-02313-s001.zip › Supplementary Table 5 - miRNAs in PE and IUGR.xlsx]

## Sheet: miRNAs in PE
miRNA	Sequence	Regulation	Source	Reference	Patient GA at Sampling	Average Maternal Age (Patients)	Sample	Control GA at Sampling	Average Maternal Age (Control)	P value for gestational age		Unique miRNAs	Frequency
let-7a	cuauacaaucuacugucuuuc	Up	Circulation	(Yang, Lu et al. 2011)	3rd trimester (37 weeks)	28.8 years	Serum	Healthy pregnant woman (39 weeks)	28 years	P vlaue not calculated.		miR-210	15
let-7c	ugagguaguagguuguaugguu	Up	Circulation	(Hromadnikova, Kotlabova et al. 2017)	1st trimester (11 weeks)	34.3 years	Plasma	Healthy pregnant women (11 weeks)	32.7 years	0.25		miR-181a	5
let-7c	ugagguaguagguuguaugguu	Up	Circulation	(Timofeeva, Gusar et al. 2018)	3rd Trimester (37 weeks)	31.8 years	Plasma	Healthy pregnant women (37 weeks)	28.5 years	Gestational age effect eliminated - exact P value not provided		miR-221	5
let-7c	ugagguaguagguuguaugguu	Down	Placenta	(Timofeeva, Gusar et al. 2018)	3rd Trimester (37 weeks)	31.8 years	Term Placenta	Healthy pregnant women (37 weeks)	28.5 years	Gestational age effect eliminated - exact P value not provided		miR-518b	5
let-7d	agagguaguagguugcauaguu	Up	Placenta	(Dai and Cai 2018)	3rd trimester (36.6 weeks)	29.7 years	Term placenta	Healthy pregnant women (36.9 weeks)	30.8 years	0.28		miR-126	4
let-7d	agagguaguagguugcauaguu	Down	Circulation	(Yang, Lu et al. 2011)	3rd trimester (37 weeks)	28.8 years	Serum	Healthy pregnant woman (39 weeks)	28 years	P vlaue not calculated.		miR-144	4
miR-1	uggaauguaaagaaguauguau	Down	Placenta	(Zhu, Han et al. 2009)	3rd trimester (35.9 weeks)	31.9 years	Term Placenta	Healthy pregnant women (37.5 weeks)	31.8 years	>0.05		miR-193b	4
miR-1	uggaauguaaagaaguauguau	Down	Placenta	(Enquobahrie, Abetew et al. 2011)	3rd trimester (36 weeks)	32.8 years	Term placenta	Healthy pregnant women (38.8 weeks)	30.4 years	<0.05		miR-195	4
miR-101	uacaguacugugauaacugaa	Down	Placenta	(Zhu, Han et al. 2009)	3rd trimester (35.9 weeks)	31.9 years	Term Placenta	Healthy pregnant women (37.5 weeks)	31.8 years	>0.05		let-7c	3
miR-101	uacaguacugugauaacugaa	Down	Placenta	(Zou, Jiang et al. 2014)	3rd trimester (36.5 weeks)	30.2 weeks	Term placenta	Healthy pregnant women (39.1 weeks)	30.6 weeks	>0.05		miR-125b	3
miR-103	agcagcauuguacagggcuauga	Up	Circulation	(Wu, Zhou et al. 2012)	3rd trimester (37.7 weeks)	29.9 years	Plasma	Healthy pregnant women (38.8 weeks)	30.4 years	>0.05 / not significant		miR-136	3
miR-10b	uacccuguagaaccgaauuugug	Down	Placenta	(Li, Wang et al. 2019)	3rd trimester (32.8 weeks)	27.9 years	Term Placenta	Healthy pregnant women (37.9 weeks)	28.4 years	<0.05		miR-155	3
miR-10b	uacccuguagaaccgaauuugug	Down	Placenta	(Zhu, Han et al. 2009)	3rd trimester (35.9 weeks)	31.9 years	Term Placenta	Healthy pregnant women (37.5 weeks)	31.8 years	>0.05		miR-18a	3
miR-122	uggagugugacaaugguguuug	Up	Circulation	(Stubert, Koczan et al. 2014)	3rd trimester (37.8 weeks)	26.7 years	Serum	Healthy pregnant women (39.2 weeks)	26.3 years	>0.05 / matched at the time of sampling		miR-19b1	3
miR-122	uggagugugacaaugguguuug	Up	Placenta	(Lasabová, Vazan et al. 2015)	3rd trimster	Not specified	Term Placenta	Healthy pregnant women (3rd trimester)	Not specified	P value or significance not calculated / no data provided		miR-223	3
miR-1233	ugagcccuguccucccgcag	Up	Circulation	(Ura, Feriotto et al. 2014)	2nd trimester (12-14 weeks)	34.4 years	Serum	Healthy pregnant women (12-14 weeks)	33.7 years	Same gestational weeks for sampling. P value for GA at delivery <0.05.		miR-29a	3
miR-1247	acccgucccguucguccccgga	Down	Placenta	(Enquobahrie, Abetew et al. 2011)	3rd trimester (36 weeks)	32.8 years	Term placenta	Healthy pregnant women (38.8 weeks)	30.4 years	<0.05		miR-423	3
miR-125a	ucccugagacccuuuaaccuguga	Up	Circulation	(Yang, Lu et al. 2011)	3rd trimester (37 weeks)	28.8 years	Serum	Healthy pregnant woman (39 weeks)	28 years	P vlaue not calculated.		miR-520a	3
miR-125b	ucccugagacccuaacuuguga	Up	Circulation	(Luque, Farwati et al. 2014)	3rd trimester (31.4 weeks)	32.6 years	Serum	Healthy pregnant women (37.5 weeks)	32.3 years	<0.05		miR-92a	3
miR-125b	ucccugagacccuaacuuguga	Up	Placenta	(Li, Pan et al. 2014)	3rd trimester (34.3 weeks)	29.6 years	Term Placenta	Healthy pregnant women (38.6 weeks)	29.6 years	<0.05		miR-17	2
miR-125b	ucccugagacccuaacuuguga	Up	Circulation	(Yang, Lu et al. 2011)	3rd trimester (37 weeks)	28.8 years	Serum	Healthy pregnant woman (39 weeks)	28 years	P vlaue not calculated.		miR-218	3
miR-126	ucguaccgugaguaauaaugcg	Down	Circulation	(Salomon, Guanzon et al. 2017)	1st, 2nd and 3rd trimester	29 years	Plasma	Healthy pregnant women (1st, 2nd and 3rd trimester)	25 years	>0.05 / not significant		let-7d	2
miR-126	ucguaccgugaguaauaaugcg	Down	Circulation	(Ura, Feriotto et al. 2014)	2nd trimester (12-14 weeks)	34.4 years	Serum	Healthy pregnant women (12-14 weeks)	33.7 years	Same gestational weeks for sampling. P value for GA at delivery <0.05.		miR-122	2
miR-126	ucguaccgugaguaauaaugcg	Down	Placenta	(Zhu, Han et al. 2009)	3rd trimester (35.9 weeks)	31.9 years	Term Placenta	Healthy pregnant women (37.5 weeks)	31.8 years	>0.05		miR-141	2
miR-126	ucguaccgugaguaauaaugcg	Down	Placenta	(Hong, Li et al. 2014)	3rd trimester (time not specified)	Age matched (age not specified)	Term placenta	Healthy pregnant women (at term, gesational age not specified)	Age matched (age not specified)	P value or significance not calculated / no data provided		miR-152	2
miR-1260	aucccaccucugccacca	Down	Circulation	(Yang, Lu et al. 2011)	3rd trimester (37 weeks)	28.8 years	Serum	Healthy pregnant woman (39 weeks)	28 years	P vlaue not calculated.		miR-21	2
miR-1272	gaugaugauggcagcaaauucugaaa	Down	Circulation	(Yang, Lu et al. 2011)	3rd trimester (37 weeks)	28.8 years	Serum	Healthy pregnant woman (39 weeks)	28 years	P vlaue not calculated.		miR-516b	2
miR-130b	cagugcaaugaugaaagggcau	Up	Circulation	(Wu, Zhou et al. 2012)	3rd trimester (37.7 weeks)	29.9 years	Plasma	Healthy pregnant women (38.8 weeks)	30.4 years	>0.05 / not significant		miR-519a	2
miR-1323	ucaaaacugaggggcauuuucu	Up	Circulation	(Miura, Higashijima et al. 2015)	3rd trimester (33.1 weeks)	31 years	Plasma	Healthy pregnant women (31.5 weeks)	32.8 years	>0.05 / not significant		miR-519d	2
miR-133a	uuugguccccuucaaccagcug	Up	Circulation	(Stubert, Koczan et al. 2014)	3rd trimester (37.8 weeks)	26.7 years	Serum	Healthy pregnant women (39.2 weeks)	26.3 years	>0.05 / matched at the time of sampling		miR-520g	2
miR-134	ccugugggccaccuagucaccaa	Up	Placenta	(Zou, Chen et al. 2018)	3rd trimester (not specified)	not specified	Term placenta	Healthy pregnant women (not specified)	Not specified	P value or significance not calculated / no data provided		miR-520h	2
miR-135b	uauggcuuuucauuccuauguga	Down	Placenta	(Zhou, Li et al. 2016)	3rd trimester (33.2 weeks)	30.4 years	Term Placenta	Healthy pregnant women (39.6 weeks)	30.5 years	<0.01		miR-542	2
miR-136	acuccauuuguuuugaugaugga	Up	Circulation	(Motawi, Sabry et al. 2018)	3rd trimester (24.15 weeks)	28.8 years	Plasma	Healthy pregnant women (24.4 weeks)	28 years	0.6		miR-92a1	2
miR-136	acuccauuuguuuugaugaugga	Up	Circulation	(Yang, Lu et al. 2011)	3rd trimester (37 weeks)	28.8 years	Serum	Healthy pregnant woman (39 weeks)	28 years	P vlaue not calculated.		miR-1	2
miR-136	acuccauuuguuuugaugaugga	Up	Placenta	(Ji, Zhang et al. 2017)	3rd trimester (37.6 weeks)	29.2 years	Term Placenta	Healthy pregnant women (38.2 weeks)	28.7 years	>0.05 . Not significant		miR-101	2
miR-139	ucuacagugcacgugucuccagu	Down	Placenta	(Enquobahrie, Abetew et al. 2011)	3rd trimester (36 weeks)	32.8 years	Term placenta	Healthy pregnant women (38.8 weeks)	30.4 years	<0.05		miR-10b	2
miR-141	uaacacugucugguaaagaugg	Up	Circulation	(Li, Ge et al. 2013)	3rd trimester (34.7 weeks)	33 years	Plasma	Healthy pregnant women (36.8 weeks)	29 years	>0.05 / not significant		miR-26b	2
miR-141	uaacacugucugguaaagaugg	Up	Placenta	(Ospina-Prieto, Chaiwangyen et al. 2016)	3rd trimester (37 weeks)	27 years	Term Placenta	Healthy pregnant women (39.1 weeks)	29.5 years	0.001		miR-30a-star	2
miR-143	ugagaugaagcacuguagcuc	Up	Circulation	(Luque, Farwati et al. 2014)	3rd trimester (31.4 weeks)	32.6 years	Serum	Healthy pregnant women (37.5 weeks)	32.3 years	<0.05		miR-365a	2
miR-144	uacaguauagaugauguacu	Down	Circulation	(Ura, Feriotto et al. 2014)	2nd trimester (12-14 weeks)	34.4 years	Serum	Healthy pregnant women (12-14 weeks)	33.7 years	Same gestational weeks for sampling. P value for GA at delivery <0.05.		miR-411	2
miR-144	uacaguauagaugauguacu	Down	Circulation	(Truong, Guanzon et al. 2017)	2nd trimester (16 weeks)	32 years	Plasma	Healthy pregnant women (17 weeks)	31 years	>0.05 / not significant		miR-454	2
miR-144	uacaguauagaugauguacu	Down	Circulation	(Li, Ge et al. 2013)	3rd trimester (34.7 weeks)	33 years	Plasma	Healthy pregnant women (36.8 weeks)	29 years	>0.05 / not significant		miR-517-star	2
miR-144	uacaguauagaugauguacu	Down	Placenta	(Zhu, Han et al. 2009)	3rd trimester (35.9 weeks)	31.9 years	Term Placenta	Healthy pregnant women (37.5 weeks)	31.8 years	>0.05		miR-584	2
miR-148a	ucagugcacuacagaacuuugu	Up	Placenta	(Zhou, Li et al. 2016)	3rd trimester (33.2 weeks)	30.4 years	Term Placenta	Healthy pregnant women (39.6 weeks)	30.5 years	<0.01		let-7a	1
miR-149	ucuggcuccgugucuucacuccc	Down	Placenta	(Xiaobo, Qizhi et al. 2019)	3rd trimester (36 weeks)	30.2 years	Term Placenta	Healthy pregnant women (39 weeks)	29.3 years	0.02		miR-103	1
miR-150	ucucccaacccuuguaccagug	Down	Placenta	(Zhu, Han et al. 2009)	3rd trimester (35.9 weeks)	31.9 years	Term Placenta	Healthy pregnant women (37.5 weeks)	31.8 years	>0.05		miR-1233	1
miR-151	cuagacugaagcuccuugagg	Up	Placenta	(Xu, Zhao et al. 2014)	3rd trimester (34.7 weeks)	30 years	Term Placenta	Healthy pregnant women (38.3 weeks)	31 years	<0.05		miR-125a	1
miR-152	ucagugcaugacagaacuugg	Up	Placenta	(Zhu, Han et al. 2009)	3rd trimester (35.9 weeks)	31.9 years	Term Placenta	Healthy pregnant women (37.5 weeks)	31.8 years	>0.05		miR-1260	1
miR-152	ucagugcaugacagaacuugg	Up	Circulation	(Li, Long et al. 2015)	3rd trimester (not specified)	28.7 years	Serum	Healthy pregnant women (3rd trimester)	28.1 years	P value or significance not calculated / no data provided		miR-1272	1
miR-154	uagguuauccguguugccuucg	Down	Placenta	(Zhu, Han et al. 2009)	3rd trimester (35.9 weeks)	31.9 years	Term Placenta	Healthy pregnant women (37.5 weeks)	31.8 years	>0.05		miR-130b	1
miR-155	uuaaugcuaaucgugauagggguu	Up	Circulation	(Jairajpuri, Malalla et al. 2017)	3rd trimester (31-33 weeks)	34 years	Plasma	Healthy pregnant women (38 weeks)	29 years	P value or significance not calculated		miR-1323	1
miR-155	uuaaugcuaaucgugauagggguu	Up	Circulation	(Gan, Liu et al. 2017)	3rd trimester (35 weeks)	29 years	Serum	Healthy pregnant women (39 weeks)	30 years	0		miR-133a	1
miR-155	uuaaugcuaaucgugauagggguu	Up	Placenta	(Lasabová, Vazan et al. 2015)	3rd trimster (time not specied)	Not specified	Term Placenta	Healthy pregnant women (3rd trimester)	Not specified	P value or significance not calculated / no data provided		miR-143	1
miR-16	uagcagcacguaaauauuggcg	Up	Placenta	(Hu, Li et al. 2009)	3rd trimester (37 weeks)	28.1 years	Term placenta	Healthy pregnant women (39 weeks)	28.7 years	>0.05 / not significant		miR-182	1
miR-17	caaagugcuuacagugcagguag	Down	Placenta	(Xu, Zhao et al. 2014)	3rd trimester (34.7 weeks)	30 years	Term Placenta	Healthy pregnant women (38.3 weeks)	31 years	<0.05		miR-185	1
miR-17	caaagugcuuacagugcagguag	Up	Placenta	(Wang, Feng et al. 2012)	3rd trimester (37.7 weeks)	23 years	Term placenta	Healthy pregnant women (38.8 weeks)	23 years	<0.05		miR-18a	1
miR-181a	aacauucaacgcugucggugagu	Up	Placenta	(Awamleh, Gloor et al. 2019)	3rd trimester (29.6 weeks)	28.6 years	Term placenta	Healthy pregnant women (30.6 weeks)	28.2 years	>0.05		miR-192	1
miR-181a	aacauucaacgcugucggugagu	Up	Placenta	(Zhu, Han et al. 2009)	3rd trimester (35.9 weeks)	31.9 years	Term Placenta	Healthy pregnant women (37.5 weeks)	31.8 years	>0.05		miR-196b	1
miR-181a	aacauucaacgcugucggugagu	Up	Circulation	(Wu, Song et al. 2018)	3rd trimester (36.8 weeks)	29.7 years	Plasma	Healthy pregnant women (37.7 weeks)	29.3 years	>0.05 / not significant		miR-215	1
miR-181a	aacauucaacgcugucggugagu	Up	Placenta	(Hu, Li et al. 2009)	3rd trimester (37 weeks)	28.1 years	Term placenta	Healthy pregnant women (39 weeks)	28.7 years	>0.05 / not significant		miR-24	1
miR-181a	aacauucaacgcugucggugagu	Up	Circulation	(Wu, Zhou et al. 2012)	3rd trimester (37.7 weeks)	29.9 years	Plasma	Healthy pregnant women (38.8 weeks)	30.4 years	>0.05 / not significant		miR-26a	1
miR-182	uuuggcaaugguagaacucacacu	Up	Placenta	(Pineles, Romero et al. 2007)	3rd trimester (33.1 weeks)	28 years	Term placenta	Healthy pregnant women (31.7 weeks)	24 years	>0.05 / not significant		miR-320c	1
miR-185	uggagagaaaggcaguuccuga	Down	Circulation	(Yang, Lu et al. 2011)	3rd trimester (37 weeks)	28.8 years	Serum	Healthy pregnant woman (39 weeks)	28 years	P vlaue not calculated.		miR-342	1
miR-18a	uaaggugcaucuagugcagauag	Down	Circulation	(Jairajpuri, Malalla et al. 2017)	3rd trimester (31-33 weeks)	34 years	Plasma	Healthy pregnant women (38 weeks)	29 years	P value or significance not calculated		miR-409	1
miR-18a	uaaggugcaucuagugcagauag	Down	Placenta	(Xu, Zhao et al. 2014)	3rd trimester (34.7 weeks)	30 years	Term Placenta	Healthy pregnant women (38.3 weeks)	31 years	<0.05		miR-494	1
miR-18a	uaaggugcaucuagugcagauag	Down	Placenta	(Zhu, Han et al. 2009)	3rd trimester (35.9 weeks)	31.9 years	Term Placenta	Healthy pregnant women (37.5 weeks)	31.8 years	>0.05		miR-495	1
miR-18a	uaaggugcaucuagugcagauag	Down	Circulation	(Xu, Zhao et al. 2014)	3rd trimester (34.7 weeks)	30 years	Plasma	Healthy pregnant women (38.3 weeks)	31 years	<0.05		miR-512	1
miR-18b	uaaggugcaucuagugcaguuag	Down	Placenta	(Zhu, Han et al. 2009)	3rd trimester (35.9 weeks)	31.9 years	Term Placenta	Healthy pregnant women (37.5 weeks)	31.8 years	>0.05		miR-515	1
miR-192	cugaccuaugaauugacagcc	Up	Circulation	(Luque, Farwati et al. 2014)	3rd trimester (31.4 weeks)	32.6 years	Serum	Healthy pregnant women (37.5 weeks)	32.3 years	<0.05		miR-516a	1
miR-193b	aacuggcccucaaagucccgcu	Up	Placenta	(Awamleh, Gloor et al. 2019)	3rd trimester (29.6 weeks)	28.6 years	Term placenta	Healthy pregnant women (30.6 weeks)	28.2 years	>0.05		miR-517b	1
miR-193b	aacuggcccucaaagucccgcu	Up	Placenta	(Zhou, Li et al. 2016)	3rd trimester (33.2 weeks)	30.4 years	Term Placenta	Healthy pregnant women (39.6 weeks)	30.5 years	<0.01		miR-517c	1
miR-193b	aacuggcccucaaagucccgcu	Up	Circulation	(Xu, Zhao et al. 2014)	3rd trimester (34.7 weeks)	30 years	Plasma	Healthy pregnant women (38.3 weeks)	31 years	<0.05		miR-518e	1
miR-193b	aacuggcccucaaagucccgcu	Up	Placenta	(Xu, Zhao et al. 2014)	3rd trimester (34.7 weeks)	30 years	Term Placenta	Healthy pregnant women (38.3 weeks)	31 years	<0.05		miR-518f	1
miR-193b-star	cgggguuuugagggcgagauga	Up	Placenta	(Awamleh, Gloor et al. 2019)	3rd trimester (29.6 weeks)	28.6 years	Term placenta	Healthy pregnant women (30.6 weeks)	28.2 years	>0.05		miR-520c	1
miR-195	uagcagcacagaaauauuggc	Down	Placenta	(Gunel, Kamali et al. 2020)	3rd trimester (30.5 weeks)	30.7 years	Term placenta	Healthy pregnant women (36.8 weeks)	31.8 years	P value or significance not calculated		miR-520d	1
miR-195	uagcagcacagaaauauuggc	Down	Placenta	(Xu, Zhao et al. 2014)	3rd trimester (34.7 weeks)	30 years	Term Placenta	Healthy pregnant women (38.3 weeks)	31 years	<0.05		miR-521	1
miR-195	uagcagcacagaaauauuggc	Down	Placenta	(Zhu, Han et al. 2009)	3rd trimester (35.9 weeks)	31.9 years	Term Placenta	Healthy pregnant women (37.5 weeks)	31.8 years	>0.05		miR-525	1
miR-195	uagcagcacagaaauauuggc	Down	Placenta	(Bai, Yang et al. 2012)	3rd trimester (38.8 weeks)	27.5 years	Term placenta	Healthy pregnant women (37.4 weeks)	29.7 years	0.07		miR-526b	1
miR-196b	uagguaguuuccuguuguuggg	Down	Circulation	(Campos, Marques et al. 2014)	3rd trimester (35 weeks)	26 years	Plasma	Healthy pregnant women (35 weeks)	27 years	>0.05		miR-573	1
miR-19a	ugugcaaaucuaugcaaaacuga	Down	Placenta	(Zhu, Han et al. 2009)	3rd trimester (35.9 weeks)	31.9 years	Term Placenta	Healthy pregnant women (37.5 weeks)	31.8 years	>0.05		miR-574	1
miR-19b1	ugugcaaauccaugcaaaacuga	Down	Circulation	(Jairajpuri, Malalla et al. 2017)	3rd trimester (31-33 weeks)	34 years	Plasma	Healthy pregnant women (38 weeks)	29 years	P value or significance not calculated		miR-628	1
miR-19b1	ugugcaaauccaugcaaaacuga	Down	Placenta	(Xu, Zhao et al. 2014)	3rd trimester (34.7 weeks)	30 years	Term Placenta	Healthy pregnant women (38.3 weeks)	31 years	<0.05		miR-629	1
miR-19b1	ugugcaaauccaugcaaaacuga	Down	Circulation	(Xu, Zhao et al. 2014)	3rd trimester (34.7 weeks)	30 years	Plasma	Healthy pregnant women (38.3 weeks)	31 years	<0.05		miR-650	1
miR-204	uucccuuugucauccuaugccu	Down	Placenta	(Zhu, Han et al. 2009)	3rd trimester (35.9 weeks)	31.9 years	Term Placenta	Healthy pregnant women (37.5 weeks)	31.8 years	>0.05		miR-758	1
miR-20a	uaaagugcuuauagugcagguag	Up	Placenta	(Wang, Feng et al. 2012)	3rd trimester (37.7 weeks)	23 years	Term placenta	Healthy pregnant women (38.8 weeks)	23 years	<0.05		miR-766	1
miR-20b	caaagugcucauagugcagguag	Up	Placenta	(Wang, Feng et al. 2012)	3rd trimester (37.7 weeks)	23 years	Term placenta	Healthy pregnant women (38.8 weeks)	23 years	<0.05		miR-1247	1
miR-21	uagcuuaucagacugauguuga	Up	Circulation	(Jairajpuri, Malalla et al. 2017)	3rd trimester (31-33 weeks)	34 years	Plasma	Healthy pregnant women (38 weeks)	29 years	P value or significance not calculated		miR-134	1
miR-21	uagcuuaucagacugauguuga	Up	Placenta	(Lasabová, Vazan et al. 2015)	3rd trimster (time not specied)	Not specified	Term Placenta	Healthy pregnant women (3rd trimester)	Not specified	P value or significance not calculated / no data provided		miR-135b	1
miR-210	cugugcgugugacagcggcuga	Up	Circulation	(Ura, Feriotto et al. 2014)	2nd trimester (12-14 weeks)	34.4 years	Serum	Healthy pregnant women (12-14 weeks)	33.7 years	Same gestational weeks for sampling. P value for GA at delivery <0.05.		miR-139	1
miR-210	cugugcgugugacagcggcuga	Up	Circulation	(Gunel, Zeybek et al. 2011)	3rd trimester (26-40 weeks)	Not specified	Plasma	Healthy pregnant women (26-40 weeks of gestation)	Not specified	P value or significance not calculated		miR-148a	1
miR-210	cugugcgugugacagcggcuga	Up	Placenta	(Awamleh, Gloor et al. 2019)	3rd trimester (29.6 weeks)	28.6 years	Term placenta	Healthy pregnant women (30.6 weeks)	28.2 years	>0.05		miR-149	1
miR-210	cugugcgugugacagcggcuga	Up	Circulation	(Biró, Fóthi et al. 2019)	3rd trimester (31 weeks)	33.4 years	Plasma	Healthy pregnant women (36 weeks)	31.2 years	<0.05		miR-150	1
miR-210	cugugcgugugacagcggcuga	Up	Circulation	(Jairajpuri, Malalla et al. 2017)	3rd trimester (31-33 weeks)	34 years	Plasma	Healthy pregnant women (38 weeks)	29 years	P value or significance not calculated		miR-151	1
miR-210	cugugcgugugacagcggcuga	Up	Placenta	(Pineles, Romero et al. 2007)	3rd trimester (33.1 weeks)	28 years	Term placenta	Healthy pregnant women (31.7 weeks)	24 years	>0.05 / not significant		miR-154	1
miR-210	cugugcgugugacagcggcuga	Up	Placenta	(Zhou, Li et al. 2016)	3rd trimester (33.2 weeks)	30.4 years	Term Placenta	Healthy pregnant women (39.6 weeks)	30.5 years	<0.01		miR-16	1
miR-210	cugugcgugugacagcggcuga	Up	Circulation	(Xu, Zhao et al. 2014)	3rd trimester (34.7 weeks)	30 years	Plasma	Healthy pregnant women (38.3 weeks)	31 years	<0.05		miR-18b	1
miR-210	cugugcgugugacagcggcuga	Up	Placenta	(Xu, Zhao et al. 2014)	3rd trimester (34.7 weeks)	30 years	Term Placenta	Healthy pregnant women (38.3 weeks)	31 years	<0.05		miR-193b-star	1
miR-210	cugugcgugugacagcggcuga	Up	Circulation	(Gan, Liu et al. 2017)	3rd trimester (35 weeks)	29 years	Serum	Healthy pregnant women (39 weeks)	30 years	0		miR-19a	1
miR-210	cugugcgugugacagcggcuga	Up	Placenta	(Zhu, Han et al. 2009)	3rd trimester (35.9 weeks)	31.9 years	Term Placenta	Healthy pregnant women (37.5 weeks)	31.8 years	>0.05		miR-204	1
miR-210	cugugcgugugacagcggcuga	Up	Placenta	(Enquobahrie, Abetew et al. 2011)	3rd trimester (36 weeks)	32.8 years	Term placenta	Healthy pregnant women (38.8 weeks)	30.4 years	<0.05		miR-20a	1
miR-210	cugugcgugugacagcggcuga	Up	Placenta	(Chen, Zhao et al. 2019)	3rd trimester (37 weeks)	31 years	Term placenta	Healthy pregnant women (39 weeks)	26 years	< 0.001		miR-20b	1
miR-210	cugugcgugugacagcggcuga	Up	Circulation	(Li, Long et al. 2015)	3rd trimester (not specified)	28.7 years	Serum	Healthy pregnant women (3rd trimester)	28.1 years	P value or significance not calculated / no data provided		miR-222	1
miR-210	cugugcgugugacagcggcuga	Up	Placenta	(Biró, Fóthi et al. 2019)	3rd trimester (31 weeks)	33.4 years	Term placenta	Healthy pregnant women (36 weeks)	31.2 years	<0.05		miR-25	1
miR-215	augaccuaugaauugacagac	Up	Circulation	(Jairajpuri, Malalla et al. 2017)	3rd trimester (31-33 weeks)	34 years	Plasma	Healthy pregnant women (38 weeks)	29 years	P value or significance not calculated		miR-27a-star	1
miR-218	uugugcuugaucuaaccaugu	Down	Placenta	(Xu, Zhao et al. 2014)	3rd trimester (34.7 weeks)	30 years	Term Placenta	Healthy pregnant women (38.3 weeks)	31 years	<0.05		miR-296	1
miR-218	uugugcuugaucuaaccaugu	Down	Placenta	(Zhu, Han et al. 2009)	3rd trimester (35.9 weeks)	31.9 years	Term Placenta	Healthy pregnant women (37.5 weeks)	31.8 years	>0.05		miR-29b	1
miR-218	uugugcuugaucuaaccaugu	Down	Placenta	(Brkić, Dunk et al. 2018)	3rd trimester (35-39 weeks)	34 years	Term placenta	Healthy pregnant women (35-39 weeks)	33 years	0.02		miR-31	1
miR-221	agcuacauugucugcuggguuuc	Up	Circulation	(Yoffe, Gilam et al. 2018)	1st trimester (12 weeks)	29.9 years	Plasma	Healthy pregnant women (12 weeks)	31.3 years	0.4		miR-32	1
miR-221	agcuacauugucugcuggguuuc	Up	Circulation	(Qin, Tang et al. 2016)	1st trimester (8 weeks)	29.1 years	Plasma	Healthy pregnant women (8 weeks)	28.7 years	Same gestational weeks for sampling. GA was not significantly different.		miR-320a	1
miR-221	agcuacauugucugcuggguuuc	Up	Circulation	(Salomon, Guanzon et al. 2017)	1st, 2nd and 3rd trimester	29 years	Plasma	Healthy pregnant women (1st, 2nd and 3rd trimester)	25 years	>0.05 / not significant		miR-328	1
miR-221	agcuacauugucugcuggguuuc	Up	Circulation	(Wu, Zhou et al. 2012)	3rd trimester (37.7 weeks)	29.9 years	Plasma	Healthy pregnant women (38.8 weeks)	30.4 years	>0.05 / not significant		miR-335	1
miR-221	agcuacauugucugcuggguuuc	Up	Placenta	(Svecova, Vazan et al. 2015)	3rd trimester (time not specified)	not specified	Term placenta	Healthy pregnant women	not specified	P value or significance not calculated / no data provided		miR-34c	1
miR-222	agcuacaucuggcuacugggu	Up	Placenta	(Hu, Li et al. 2009)	3rd trimester (37 weeks)	28.1 years	Term placenta	Healthy pregnant women (39 weeks)	28.7 years	>0.05 / not significant		miR-362	1
miR-223	ugucaguuugucaaauacccca	Down	Placenta	(Xu, Zhao et al. 2014)	3rd trimester (34.7 weeks)	30 years	Term Placenta	Healthy pregnant women (38.3 weeks)	31 years	<0.05		miR-363	1
miR-223	ugucaguuugucaaauacccca	Down	Placenta	(Zhu, Han et al. 2009)	3rd trimester (35.9 weeks)	31.9 years	Term Placenta	Healthy pregnant women (37.5 weeks)	31.8 years	>0.05		miR-374	1
miR-223	ugucaguuugucaaauacccca	Down	Circulation	(Yang, Lu et al. 2011)	3rd trimester (37 weeks)	28.8 years	Serum	Healthy pregnant woman (39 weeks)	28 years	P vlaue not calculated.		miR-377	1
miR-24	uggcucaguucagcaggaacag	Up	Circulation	(Wu, Zhou et al. 2012)	3rd trimester (37.7 weeks)	29.9 years	Plasma	Healthy pregnant women (38.8 weeks)	30.4 years	>0.05 / not significant		miR-379	1
miR-25	cauugcacuugucucggucuga	Up	Placenta	(Choi, Yun et al. 2013)	3rd trimester (37.8 weeks)	31 years	Term placenta	Healthy pregnant women (38.8 weeks)	30.7 years	Gestational age effect eliminated - exact P value not provided		miR-431	1
miR-26a	uucaaguaauccaggauaggcu	Up	Circulation	(Wu, Zhou et al. 2012)	3rd trimester (37.7 weeks)	29.9 years	Plasma	Healthy pregnant women (38.8 weeks)	30.4 years	>0.05 / not significant		miR-4421	1
miR-26b	uucaaguaauucaggauaggu	Up	Placenta	(Hu, Li et al. 2009)	3rd trimester (37 weeks)	28.1 years	Term placenta	Healthy pregnant women (39 weeks)	28.7 years	>0.05 / not significant		miR-450	1
miR-26b	uucaaguaauucaggauaggu	Up	Placenta	(Choi, Yun et al. 2013)	3rd trimester (37.8 weeks)	31 years	Term placenta	Healthy pregnant women (38.8 weeks)	30.7 years	Gestational age effect eliminated - exact P value not provided		miR-500	1
miR-27a-star	agggcuuagcugcuugugagca	Up	Placenta	(Zhou, Li et al. 2016)	3rd trimester (33.2 weeks)	30.4 years	Term Placenta	Healthy pregnant women (39.6 weeks)	30.5 years	<0.01		miR-518a	1
miR-296	agggcccccccucaauccugu	Up	Placenta	(Zhu, Han et al. 2009)	3rd trimester (35.9 weeks)	31.9 years	Term Placenta	Healthy pregnant women (37.5 weeks)	31.8 years	>0.05		miR-519e	1
miR-29a	uagcaccaucugaaaucgguua	Up	Circulation	(Li, Ge et al. 2013)	3rd trimester (34.7 weeks)	33 years	Plasma	Healthy pregnant women (36.8 weeks)	29 years	>0.05 / not significant		miR-524	1
miR-29a	uagcaccaucugaaaucgguua	Up	Placenta	(Yang, Lu et al. 2011)	3rd trimester (37 weeks)	28.8 years	Serum	Healthy pregnant woman (39 weeks)	28 years	P vlaue not calculated.		miR-590	1
miR-29a	uagcaccaucugaaaucgguua	Up	Circulation	(Yang, Lu et al. 2011)	3rd trimester (37 weeks)	28.8 years	Serum	Healthy pregnant woman (39 weeks)	28 years	P vlaue not calculated.		miR-625	1
miR-29b	uagcaccauuugaaaucaguguu	Up	Placenta	(Hu, Li et al. 2009)	3rd trimester (37 weeks)	28.1 years	Term placenta	Healthy pregnant women (39 weeks)	28.7 years	>0.05 / not significant		miR-638	1
miR-30a-star	cuuucagucggauguuugcagc	Up	Placenta	(Zhu, Han et al. 2009)	3rd trimester (35.9 weeks)	31.9 years	Term Placenta	Healthy pregnant women (37.5 weeks)	31.8 years	>0.05
miR-30a-star	cuuucagucggauguuugcagc	Up	Placenta	(Niu, Han et al. 2018)	3rd trimester (37.6 weeks)	27.9 years	Term Placenta	Healthy pregnant women (38.4 weeks)	28.1 years	>0.05 / not significant
miR-31	aggcaagaugcuggcauagcu	Up	Placenta	(Zhou, Li et al. 2016)	3rd trimester (33.2 weeks)	30.4 years	Term Placenta	Healthy pregnant women (39.6 weeks)	30.5 years	<0.01
miR-32	uauugcacauuacuaaguugca	Down	Placenta	(Zhu, Han et al. 2009)	3rd trimester (35.9 weeks)	31.9 years	Term Placenta	Healthy pregnant women (37.5 weeks)	31.8 years	>0.05
miR-320a	aaaagcuggguugagagggcga	Up	Placenta	(Gao, Deng et al. 2018)	3rd trimester (37.8 weeks)	29.6 years	Term placenta	Healthy pregnant women (39 weeks)	28.6 years	0.2
miR-320c	aaaagcuggguugagagggu	Down	Circulation	(Yang, Lu et al. 2011)	3rd trimester (37 weeks)	28.8 years	Serum	Healthy pregnant woman (39 weeks)	28 years	P vlaue not calculated.
miR-328	cuggcccucucugcccuuccgu	Down	Placenta	(Enquobahrie, Abetew et al. 2011)	3rd trimester (36 weeks)	32.8 years	Term placenta	Healthy pregnant women (38.8 weeks)	30.4 years	<0.05
miR-335	ucaagagcaauaacgaaaaaugu	Up	Placenta	(Hu, Li et al. 2009)	3rd trimester (37 weeks)	28.1 years	Term placenta	Healthy pregnant women (39 weeks)	28.7 years	>0.05 / not significant
miR-342	ucucacacagaaaucgcacccgu	Up	Circulation	(Wu, Zhou et al. 2012)	3rd trimester (37.7 weeks)	29.9 years	Plasma	Healthy pregnant women (38.8 weeks)	30.4 years	>0.05 / not significant
miR-34c	aggcaguguaguuagcugauugc	Down	Placenta	(Enquobahrie, Abetew et al. 2011)	3rd trimester (36 weeks)	32.8 years	Term placenta	Healthy pregnant women (38.8 weeks)	30.4 years	<0.05
miR-362	aauccuuggaaccuaggugugagu	Up	Placenta	(Zhu, Han et al. 2009)	3rd trimester (35.9 weeks)	31.9 years	Term Placenta	Healthy pregnant women (37.5 weeks)	31.8 years	>0.05
miR-363	aauugcacgguauccaucugua	Down	Placenta	(Zhu, Han et al. 2009)	3rd trimester (35.9 weeks)	31.9 years	Term Placenta	Healthy pregnant women (37.5 weeks)	31.8 years	>0.05
miR-365a	uaaugccccuaaaaauccuuau	Up	Placenta	(Awamleh, Gloor et al. 2019)	3rd trimester (29.6 weeks)	28.6 years	Term placenta	Healthy pregnant women (30.6 weeks)	28.2 years	>0.05
miR-365a	uaaugccccuaaaaauccuuau	Up	Placenta	(Zhou, Li et al. 2016)	3rd trimester (33.2 weeks)	30.4 years	Term Placenta	Healthy pregnant women (39.6 weeks)	30.5 years	<0.01
miR-374	uuauaauacaaccugauaagug	Down	Placenta	(Zhu, Han et al. 2009)	3rd trimester (35.9 weeks)	31.9 years	Term Placenta	Healthy pregnant women (37.5 weeks)	31.8 years	>0.05
miR-377	aucacacaaaggcaacuuuugu	Down	Placenta	(Zhu, Han et al. 2009)	3rd trimester (35.9 weeks)	31.9 years	Term Placenta	Healthy pregnant women (37.5 weeks)	31.8 years	>0.05
miR-379	aucacacaaaggcaacuuuugu	Down	Placenta	(Xu, Zhao et al. 2014)	3rd trimester (34.7 weeks)	30 years	Term Placenta	Healthy pregnant women (38.3 weeks)	31 years	<0.05
miR-409	gaauguugcucggugaaccccu	Down	Circulation	(Stubert, Koczan et al. 2014)	3rd trimester (37.8 weeks)	26.7 years	Serum	Healthy pregnant women (39.2 weeks)	26.3 years	>0.05 / matched at the time of sampling
miR-411	uaguagaccguauagcguacg	Down	Placenta	(Xu, Zhao et al. 2014)	3rd trimester (34.7 weeks)	30 years	Term Placenta	Healthy pregnant women (38.3 weeks)	31 years	<0.05
miR-411	uaguagaccguauagcguacg	Down	Placenta	(Zhu, Han et al. 2009)	3rd trimester (35.9 weeks)	31.9 years	Term Placenta	Healthy pregnant women (37.5 weeks)	31.8 years	>0.05
miR-423	ugaggggcagagagcgagacuuu	Up	Circulation	(Hromadnikova, Kotlabova et al. 2017)	1st trimester (11 weeks)	34.3 years	Plasma	Healthy pregnant women (11 weeks)	32.7 years	0.25
miR-423	ugaggggcagagagcgagacuuu	Up	Circulation	(Timofeeva, Gusar et al. 2018)	3rd Trimester (37 weeks)	31.8 years	Plasma	Healthy pregnant women (37 weeks)	28.5 years	Gestational age effect eliminated - exact P value not provided
miR-423	ugaggggcagagagcgagacuuu	Down	Placenta	(Timofeeva, Gusar et al. 2018)	3rd Trimester (37 weeks)	31.8 years	Term Placenta	Healthy pregnant women (37 weeks)	28.5 years	Gestational age effect eliminated - exact P value not provided
miR-431	ugucuugcaggccgucaugca	Up	Placenta	(Yang and Meng 2019)	3rd trimester (36.4 weeks)	27.8 years	Term Placenta	Healthy pregnant women (38.1 weeks)	28.2 years	0.062
miR-4421	accugucuguggaaaggagcua	Up	Placenta	(Gao, Li et al. 2018)	3rd trimester (time not specified)	30.1 years	Term placenta	Healthy pregnant women	32.4 years	P value or significance not calculated
miR-450	uuuugcgauguguuccuaauau	Down	Placenta	(Zhu, Han et al. 2009)	3rd trimester (35.9 weeks)	31.9 years	Term Placenta	Healthy pregnant women (37.5 weeks)	31.8 years	>0.05
miR-454	uagugcaauauugcuuauagggu	Down	Placenta	(Shi, She et al. 2019)	3rd trimester (35.2 weeks)	29.5 years	Term placenta	Healthy pregnant women (38.7 weeks)	28.3 years	<0.01
miR-454	uagugcaauauugcuuauagggu	Down	Placenta	(Wang and Yan 2018)	3rd trimester (36.2 weeks)	29.7 years	Term placenta	Healthy pregnant women (38.6 weeks)	28.6 years	<0.05
miR-494	ugaaacauacacgggaaaccuc	Up	Circulation	(Motawi, Sabry et al. 2018)	3rd trimester (24.15 weeks)	28.8 years	Plasma	Healthy pregnant women (24.4 weeks)	28 years	0.6
miR-495	aaacaaacauggugcacuucuu	Up	Circulation	(Motawi, Sabry et al. 2018)	3rd trimester (24.15 weeks)	28.8 years	Plasma	Healthy pregnant women (24.4 weeks)	28 years	0.6
miR-500	uaauccuugcuaccugggugaga	Down	Placenta	(Enquobahrie, Abetew et al. 2011)	3rd trimester (36 weeks)	32.8 years	Term placenta	Healthy pregnant women (38.8 weeks)	30.4 years	<0.05
miR-512	aagugcugucauagcugagguc	Up	Circulation	(Martinez-Fierro, Garza-Veloz et al. 2018)	2nd trimester (20 weeks)	23.5 years	Serum	Healthy pregnant women (20 weeks)	23.4 years	Same gestational weeks for sampling. GA at delivery not specified.
miR-515	uucuccaaaagaaagcacuuucug	Up	Circulation	(Miura, Higashijima et al. 2015)	3rd trimester (33.1 weeks)	31 years	Plasma	Healthy pregnant women (31.5 weeks)	32.8 years	>0.05 / not significant
miR-516a	uucucgaggaaagaagcacuuuc	Up	Circulation	(Miura, Higashijima et al. 2015)	3rd trimester (33.1 weeks)	31 years	Plasma	Healthy pregnant women (31.5 weeks)	32.8 years	>0.05 / not significant
miR-516b	aucuggagguaagaagcacuuu	Up	Circulation	(Miura, Higashijima et al. 2015)	3rd trimester (33.1 weeks)	31 years	Plasma	Healthy pregnant women (31.5 weeks)	32.8 years	>0.05 / not significant
miR-516b	aucuggagguaagaagcacuuu	Up	Placenta	(Zhou, Li et al. 2016)	3rd trimester (33.2 weeks)	30.4 years	Term Placenta	Healthy pregnant women (39.6 weeks)	30.5 years	<0.01
miR-517b	aucgugcaucccuuuagagugu	Up	Circulation	(Yang, Lu et al. 2011)	3rd trimester (37 weeks)	28.8 years	Serum	Healthy pregnant woman (39 weeks)	28 years	P vlaue not calculated.
miR-517c	aucgugcauccuuuuagagugu	Up	Circulation	(Yang, Lu et al. 2011)	3rd trimester (37 weeks)	28.8 years	Serum	Healthy pregnant woman (39 weeks)	28 years	P vlaue not calculated.
miR-517-star	ccucuagauggaagcacugucu	Up	Placenta	(Zhu, Han et al. 2009)	3rd trimester (35.9 weeks)	31.9 years	Term Placenta	Healthy pregnant women (37.5 weeks)	31.8 years	>0.05
miR-517-star	ccucuagauggaagcacugucu	Up	Placenta	(Fu, Xiao et al. 2018)	3rd trimester (time not specified)	Not specified	Term placenta	Healthy pregnant women	Not specified	P value or significance not calculated / no data provided
miR-518a	cugcaaagggaagcccuuuc	Up	Placenta	(Lykoudi, Kolialexi et al. 2018)	3rd trimester (31.2 weeks)	35.1 years	Term Placenta	Healthy pregnant women (36.3 weeks)	35.7 years	0.78
miR-518b	caaagcgcuccccuuuagaggu	Up	Circulation	(Hromadnikova, Kotlabova et al. 2017)	1st trimester (11 weeks)	34.3 years	Plasma	Healthy pregnant women (11 weeks)	32.7 years	0.25
miR-518b	caaagcgcuccccuuuagaggu	Up	Circulation	(Ura, Feriotto et al. 2014)	2nd trimester (12-14 weeks)	34.4 years	Serum	Healthy pregnant women (12-14 weeks)	33.7 years	Same gestational weeks for sampling. P value for GA at delivery <0.05.
miR-518b	caaagcgcuccccuuuagaggu	Up	Circulation	(Miura, Higashijima et al. 2015)	3rd trimester (33.1 weeks)	31 years	Plasma	Healthy pregnant women (31.5 weeks)	32.8 years	>0.05 / not significant
miR-518b	caaagcgcuccccuuuagaggu	Up	Placenta	(Xu, Zhao et al. 2014)	3rd trimester (34.7 weeks)	30 years	Term Placenta	Healthy pregnant women (38.3 weeks)	31 years	<0.05
miR-518b	caaagcgcuccccuuuagaggu	Up	Placenta	(Zhu, Han et al. 2009)	3rd trimester (35.9 weeks)	31.9 years	Term Placenta	Healthy pregnant women (37.5 weeks)	31.8 years	>0.05
miR-518e	aaagcgcuucccuucagagug	Up	Circulation	(Yang, Lu et al. 2011)	3rd trimester (37 weeks)	28.8 years	Serum	Healthy pregnant woman (39 weeks)	28 years	P vlaue not calculated.
miR-518f	gaaagcgcuucucuuuagagg	Up	Circulation	(Martinez-Fierro, Garza-Veloz et al. 2018)	2nd trimester (20 weeks)	23.5 years	Serum	Healthy pregnant women (20 weeks)	23.4 years	Same gestational weeks for sampling. GA at delivery not specified.
miR-519a	aaagugcauccuuuuagagugu	Up	Circulation	(Hromadnikova, Kotlabova et al. 2017)	1st trimester (11 weeks)	34.3 years	Plasma	Healthy pregnant women (11 weeks)	32.7 years	0.25
miR-519a	aaagugcauccuuuuagagugu	Up	Circulation	(Yang, Lu et al. 2011)	3rd trimester (37 weeks)	28.8 years	Serum	Healthy pregnant woman (39 weeks)	28 years	P vlaue not calculated.
miR-519d	caaagugccucccuuuagagug	Up	Circulation	(Miura, Higashijima et al. 2015)	3rd trimester (33.1 weeks)	31 years	Plasma	Healthy pregnant women (31.5 weeks)	32.8 years	>0.05 / not significant
miR-519d	caaagugccucccuuuagagug	Up	Circulation	(Yang, Lu et al. 2011)	3rd trimester (37 weeks)	28.8 years	Serum	Healthy pregnant woman (39 weeks)	28 years	P vlaue not calculated.
miR-519e	aagugccuccuuuuagaguguu	Up	Placenta	(Zhu, Han et al. 2009)	3rd trimester (35.9 weeks)	31.9 years	Term Placenta	Healthy pregnant women (37.5 weeks)	31.8 years	>0.05
miR-520a	cuccagagggaaguacuuucu	Up	Circulation	(Ura, Feriotto et al. 2014)	2nd trimester (12-14 weeks)	34.4 years	Serum	Healthy pregnant women (12-14 weeks)	33.7 years	Same gestational weeks for sampling. P value for GA at delivery <0.05.
miR-520a	cuccagagggaaguacuuucu	Up	Circulation	(Miura, Higashijima et al. 2015)	3rd trimester (33.1 weeks)	31 years	Plasma	Healthy pregnant women (31.5 weeks)	32.8 years	>0.05 / not significant
miR-520a	cuccagagggaaguacuuucu	Up	Placenta	(Zhou, Li et al. 2016)	3rd trimester (33.2 weeks)	30.4 years	Term Placenta	Healthy pregnant women (39.6 weeks)	30.5 years	<0.01
miR-520c	aaagugcuuccuuuuagagggu	Up	Circulation	(Martinez-Fierro, Garza-Veloz et al. 2018)	2nd trimester (16 weeks)	23.5 years	Serum	Healthy pregnant women (16 weeks)	23.4 years	Same gestational weeks for sampling. GA at delivery not specified.
miR-520d	aaagugcuucucuuuggugggu	Up	Circulation	(Martinez-Fierro, Garza-Veloz et al. 2018)	2nd trimester (20 weeks)	23.5 years	Serum	Healthy pregnant women (20 weeks)	23.4 years	Same gestational weeks for sampling. GA at delivery not specified.
miR-520g	acaaagugcuucccuuuagagugu	Up	Circulation	(Jiang, Long et al. 2017)	1st trimester (8-10 weeks)	31.3 years	Serum	Healthy pregnant women (1st trimester)	30.9 years	<0.05
miR-520g	acaaagugcuucccuuuagagugu	Up	Circulation	(Yang, Lu et al. 2011)	3rd trimester (37 weeks)	28.8 years	Serum	Healthy pregnant woman (39 weeks)	28 years	P vlaue not calculated.
miR-520h	acaaagugcuucccuuuagagu	Up	Circulation	(Miura, Higashijima et al. 2015)	3rd trimester (33.1 weeks)	31 years	Plasma	Healthy pregnant women (31.5 weeks)	32.8 years	>0.05 / not significant
miR-520h	acaaagugcuucccuuuagagu	Up	Circulation	(Wu, Zhou et al. 2012)	3rd trimester (37.7 weeks)	29.9 years	Plasma	Healthy pregnant women (38.8 weeks)	30.4 years	>0.05 / not significant
miR-521	aacgcacuucccuuuagagugu	Up	Circulation	(Wu, Zhou et al. 2012)	3rd trimester (37.7 weeks)	29.9 years	Plasma	Healthy pregnant women (38.8 weeks)	30.4 years	>0.05 / not significant
miR-524	gaaggcgcuucccuuuggagu	Up	Placenta	(Xu, Zhao et al. 2014)	3rd trimester (34.7 weeks)	30 years	Term Placenta	Healthy pregnant women (38.3 weeks)	31 years	<0.05
miR-525	cuccagagggaugcacuuucu	Up	Circulation	(Miura, Higashijima et al. 2015)	3rd trimester (33.1 weeks)	31 years	Plasma	Healthy pregnant women (31.5 weeks)	32.8 years	>0.05 / not significant
miR-526b	cucuugagggaagcacuuucugu	Up	Circulation	(Miura, Higashijima et al. 2015)	3rd trimester (33.1 weeks)	31 years	Plasma	Healthy pregnant women (31.5 weeks)	32.8 years	>0.05 / not significant
miR-542	ugugacagauugauaacugaaa	Down	Placenta	(Zhu, Han et al. 2009)	3rd trimester (35.9 weeks)	31.9 years	Term Placenta	Healthy pregnant women (37.5 weeks)	31.8 years	>0.05
miR-542	ugugacagauugauaacugaaa	Up	Circulation	(Yang, Lu et al. 2011)	3rd trimester (37 weeks)	28.8 years	Serum	Healthy pregnant woman (39 weeks)	28 years	P vlaue not calculated.
miR-573	cugaagugauguguaacugaucag	Down	Circulation	(Stubert, Koczan et al. 2014)	3rd trimester (37.8 weeks)	26.7 years	Serum	Healthy pregnant women (39.2 weeks)	26.3 years	>0.05 / matched at the time of sampling
miR-574	ugagugugugugugugagugugu	Up	Circulation	(Wu, Zhou et al. 2012)	3rd trimester (37.7 weeks)	29.9 years	Plasma	Healthy pregnant women (38.8 weeks)	30.4 years	>0.05 / not significant
miR-584	uuaugguuugccugggacugag	Up	Placenta	(Zhu, Han et al. 2009)	3rd trimester (35.9 weeks)	31.9 years	Term Placenta	Healthy pregnant women (37.5 weeks)	31.8 years	>0.05
miR-584	uuaugguuugccugggacugag	Down	Placenta	(Enquobahrie, Abetew et al. 2011)	3rd trimester (36 weeks)	32.8 years	Term placenta	Healthy pregnant women (38.8 weeks)	30.4 years	<0.05
miR-590	gagcuuauucauaaaagugcag	Down	Placenta	(Zhu, Han et al. 2009)	3rd trimester (35.9 weeks)	31.9 years	Term Placenta	Healthy pregnant women (37.5 weeks)	31.8 years	>0.05
miR-625	agggggaaaguucuauagucc	Down	Placenta	(Zhu, Han et al. 2009)	3rd trimester (35.9 weeks)	31.9 years	Term Placenta	Healthy pregnant women (37.5 weeks)	31.8 years	>0.05
miR-628	augcugacauauuuacuagagg	Up	Circulation	(Martinez-Fierro, Carrillo-Arriaga et al. 2019)	1st trimester (12 weeks)	23.5 years	Serum	Healthy pregnant women (12 weeks)	23.4 years	Same gestational weeks for sampling. GA at delivery not specified.
miR-629	uggguuuacguugggagaacu	Up	Circulation	(Hromadnikova, Kotlabova et al. 2017)	1st trimester (11 weeks)	34.3 years	Plasma	Healthy pregnant women (11 weeks)	32.7 years	0.25
miR-638	agggaucgcgggcggguggcggccu	Up	Placenta	(Zhu, Han et al. 2009)	3rd trimester (35.9 weeks)	31.9 years	Term Placenta	Healthy pregnant women (37.5 weeks)	31.8 years	>0.05
miR-650	aggaggcagcgcucucaggac	Up	Circulation	(Jairajpuri, Malalla et al. 2017)	3rd trimester (31-33 weeks)	34 years	Plasma	Healthy pregnant women (38 weeks)	29 years	P value or significance not calculated
miR-758	uuugugaccugguccacuaacc	Up	Circulation	(Stubert, Koczan et al. 2014)	3rd trimester (37.8 weeks)	26.7 years	Serum	Healthy pregnant women (39.2 weeks)	26.3 years	>0.05 / matched at the time of sampling
miR-766	acuccagccccacagccucagc	Down	Circulation	(Stubert, Koczan et al. 2014)	3rd trimester (37.8 weeks)	26.7 years	Serum	Healthy pregnant women (39.2 weeks)	26.3 years	>0.05 / matched at the time of sampling
miR-92a	uauugcacuugucccggccugu	Up	Circulation	(Qin, Tang et al. 2016)	1st trimester (8 weeks)	29.1 years	Plasma	Healthy pregnant women (8 weeks)	28.7 years	Same gestational weeks for sampling. GA was not significantly different.
miR-92a	uauugcacuugucccggccugu	Up	Circulation	(Salomon, Guanzon et al. 2017)	1st, 2nd and 3rd trimester	29 years	Plasma	Healthy pregnant women (1st, 2nd and 3rd trimester)	25 years	>0.05 / not significant
miR-92a	uauugcacuugucccggccugu	Up	Circulation	(Wu, Zhou et al. 2012)	3rd trimester (37.7 weeks)	29.9 years	Plasma	Healthy pregnant women (38.8 weeks)	30.4 years	>0.05 / not significant
miR-92a1	agguugggaucgguugcaaugcu	Down	Circulation	(Xu, Zhao et al. 2014)	3rd trimester (34.7 weeks)	30 years	Plasma	Healthy pregnant women (38.3 weeks)	31 years	<0.05
miR-92a1	agguugggaucgguugcaaugcu	Down	Placenta	(Xu, Zhao et al. 2014)	3rd trimester (34.7 weeks)	30 years	Term Placenta	Healthy pregnant women (38.3 weeks)	31 years	<0.05

## Sheet: miRNAs in IUGR
miRNA	Sequence	Regulation	Source	Reference	Patient GA at Sampling	Average Maternal Age (Patients)	Sample	Control GA at Sampling	Average Maternal Age (Control)	P value for gestational age		Unique miRNAs	Frequency
let-7a	cuauacaaucuacugucuuuc	Up	Placenta	(Ali, Anthony et al. 2019)	3rd trimester (38.6 weeks)	38.6 years	Term placenta	Healthy pregnant women (40.2 weeks)	40.2 years	<0.05		miR-141	3
let-7b	ugagguaguagguugugugguu	Up	Placenta	(Ali, Anthony et al. 2019)	3rd trimester (38.6 weeks)	38.6 years	Term placenta	Healthy pregnant women (40.2 weeks)	40.2 years	<0.05		miR-210	3
let-7c	ugagguaguagguuguaugguu	Up	Placenta	(Ali, Anthony et al. 2019)	3rd trimester (38.6 weeks)	38.6 years	Term placenta	Healthy pregnant women (40.2 weeks)	40.2 years	<0.05		miR-424	3
let-7d	agagguaguagguugcauaguu	Up	Circulation	(Kim, MacIntyre et al. 2020)	2nd trimester (18-21 weeks)	35.9 years	Plasma	Healthy pregnant women (18-21 weeks)	32.9 years	0.1		let-7d	2
let-7d	agagguaguagguugcauaguu	Up	Placenta	(Ali, Anthony et al. 2019)	3rd trimester (38.6 weeks)	38.6 years	Term placenta	Healthy pregnant women (40.2 weeks)	40.2 years	<0.05		miR-193b	2
let-7e	ugagguaggagguuguauaguu	Up	Placenta	(Ali, Anthony et al. 2019)	3rd trimester (38.6 weeks)	38.6 years	Term placenta	Healthy pregnant women (40.2 weeks)	40.2 years	<0.05		miR-518b	2
let-7f	ugagguaguagauuguauaguu	Up	Placenta	(Ali, Anthony et al. 2019)	3rd trimester (38.6 weeks)	38.6 years	Term placenta	Healthy pregnant women (40.2 weeks)	40.2 years	<0.05		miR-519a	2
let-7g	ugagguaguaguuuguacaguu	Up	Placenta	(Ali, Anthony et al. 2019)	3rd trimester (38.6 weeks)	38.6 years	Term placenta	Healthy pregnant women (40.2 weeks)	40.2 years	<0.05		let-7a	0
let-7i	ugagguaguaguuugugcuguu	Up	Placenta	(Ali, Anthony et al. 2019)	3rd trimester (38.6 weeks)	38.6 years	Term placenta	Healthy pregnant women (40.2 weeks)	40.2 years	<0.05		let-7b	1
miR-1	uggaauguaaagaaguauguau	Down	Placenta	(Wen, Chen et al. 2017)	3rd trimester (33.5 weeks)	Not specified	Term placenta	Healthy pregnant women (36 weeks)	Not specified	P value or significance not calculated / no data provided.		let-7c	1
miR-103	agcagcauuguacagggcuauga	Up	Circulation	(Tagliaferri, Cepparulo et al. 2020)	3rd trimester (<32 weeks)	32.9 years	Plasma	Healthy pregnant women (<32 weeks)	33.3 years	Sample collected at same time. P value for GA at delivery = 0.004.		let-7e	1
miR-105	ucaaaugcucagacuccuguggu	Down	Placenta	(Östling, Kruse et al. 2019)	3rd trimester (40.2 weeks)	29.5 years	Term placenta	Healthy pregnant women (40.7 weeks)	30.2 years	>0.05 / not significant.		let-7f	1
miR-10b	uacccuguagaaccgaauuugug	Up	Placenta	(Thamotharan, Chu et al. 2017)	3rd trimester (38.7 weeks)	Not specifed	Term placenta	Healthy pregnant women (39 weeks)	Not specified	0.39		let-7g	1
miR-124	uaaggcacgcggugaaugccaa	Up	Placenta	(Thamotharan, Chu et al. 2017)	3rd trimester (38.7 weeks)	Not specifed	Term placenta	Healthy pregnant women (39 weeks)	Not specified	0.39		let-7i	1
miR-1306	acguuggcucugguggug	Up	Circulation	(Wang, Yu et al. 2020)	3rd trimester (37.7 weeks)	31 years	Whole blood	Healthy pregnant women (38.4 weeks)	32.3 years	0.24		miR-103	1
miR-1323	ucaaaacugaggggcauuuucu	Down	Placenta	(Higashijima, Miura et al. 2013)	3rd trimester (37.2 weeks)	29.9 years	Term placenta	Healthy pregnant women (37.8 weeks)	33.8 years	>0.05 / not significant		miR-10b	1
miR-141	uaacacugucugguaaagaugg	Up	Placenta	(Saha, Chakraborty et al. 2017)	3rd trimester (33.6 weeks)	21.2 years	Term placenta	Healthy pregnant women (37.8 weeks)	24.2 years	<0.01		miR-124	1
miR-141	uaacacugucugguaaagaugg	Up	Placenta	(Tang, Wu et al. 2013)	3rd trimester (38.1 weeks)	26.2 years	Term placenta	Healthy pregnant women (39 weeks)	27.9 years	>0.05 / not significant.		miR-1306	1
miR-141	uaacacugucugguaaagaugg	Up	Circulation	(Mouillet, Chu et al. 2010)	3rd trimester (39.5 weeks)	25.4 years	Plasma	Healthy pregnant women (39.7 weeks)	25.2 years	>0.05 / not significant.		miR-148b	1
miR-148b	ucagugcaucacagaacuuugu	Up	Circulation	(Morales-Roselló, García-Giménez et al. 2020)	3rd trimester (39 weeks)	34.2 years	Plasma	Healthy pregnant women (40 weeks)	33.4 years	0.78		miR-16	1
miR-16	uagcagcacguaaauauuggcg	Up	Circulation	(Tagliaferri, Cepparulo et al. 2020)	3rd trimester (<32 weeks)	32.9 years	Plasma	Healthy pregnant women (<32 weeks)	33.3 years	Sample collected at same time. P value for GA at delivery = 0.004.		miR-191	1
miR-191	caacggaaucccaaaagcagcug	Up	Circulation	(Kim, MacIntyre et al. 2020)	2nd trimester (18-21 weeks)	35.9 years	Plasma	Healthy pregnant women (18-21 weeks)	32.9 years	0.1		miR-193b-star	1
miR-193b	aacuggcccucaaagucccgcu	Up	Placenta	(Awamleh, Gloor et al. 2019)	3rd trimester (31.3 weeks)	31.3 years	Term placenta	Healthy pregnant women (28.2 weeks)	28.2 years	>0.05 / not significant		miR-199a	1
miR-193b	aacuggcccucaaagucccgcu	Up	Placenta	(Östling, Kruse et al. 2019)	3rd trimester (40.2 weeks)	29.5 years	Term placenta	Healthy pregnant women (40.7 weeks)	30.2 years	>0.05 / not significant.		miR-200c	1
miR-193b-star	cgggguuuugagggcgagauga	Up	Placenta	(Awamleh, Gloor et al. 2019)	3rd trimester (31.3 weeks)	31.3 years	Term placenta	Healthy pregnant women (28.2 weeks)	28.2 years	>0.05 / not significant		miR-205	1
miR-199a	cccaguguucagacuaccuguuc	Up	Placenta	(Meng, Cheng et al. 2020)	3rd trimester (34.8 weeks)	30.2 years	Term placenta	Healthy pregnant women (35.5 weeks)	31.6 years	0.55		miR-206	1
miR-200c	uaauacugccggguaaugaugga	Up	Circulation	(Mouillet, Chu et al. 2010)	3rd trimester (39.5 weeks)	25.4 years	Plasma	Healthy pregnant women (39.7 weeks)	25.2 years	>0.05 / not significant.		miR-21	1
miR-205	uccuucauuccaccggagucug	Up	Circulation	(Mouillet, Chu et al. 2010)	3rd trimester (39.5 weeks)	25.4 years	Plasma	Healthy pregnant women (39.7 weeks)	25.2 years	>0.05 / not significant.		miR-224	1
miR-206	uggaauguaaggaagugugugg	Up	Circulation	(Li and Liu 2020)	1st, 2nd and 3rd trimester	30.8 years	Plasma	Healthy pregnant women (1st, 2nd and 3rd trimester)	28.6 years	Sample collected at same time. P value for GA at delivery <0.001.		miR-25	1
miR-21	uagcuuaucagacugauguuga	Up	Placenta	(Burton 2013)	3rd trimester (32 weeks)	Not specified	Term placenta	Healthy pregnant women (39 weeks)	Not specified	<0.05		miR-27b	1
miR-210	cugugcgugugacagcggcuga	Up	Placenta	(Awamleh and Han 2020)	3rd trimester (29.4 weeks)	32.6 years	Term placenta	Healthy pregnant women (30.6 weeks)	28.2 years	>0.05 / not significant		miR-27a-star	1
miR-210	cugugcgugugacagcggcuga	Up	Placenta	(Awamleh, Gloor et al. 2019)	3rd trimester (31.3 weeks)	31.3 years	Term placenta	Healthy pregnant women (28.2 weeks)	28.2 years	>0.05 / not significant		miR-30d	1
miR-210	cugugcgugugacagcggcuga	Up	Placenta	(Li, Huang et al. 2019)	3rd trimester (32 weeks)	31 years	Term placenta	Healthy pregnant women (35.9 weeks)	30.4 years	<0.01		miR-335	1
miR-224	uggcucaguucagcaggaacag	Up	Circulation	(Mouillet, Chu et al. 2010)	3rd trimester (39.5 weeks)	25.4 years	Plasma	Healthy pregnant women (39.7 weeks)	25.2 years	>0.05 / not significant.		miR-338	1
miR-25	cauugcacuugucucggucuga	Up	Circulation	(Morales-Roselló, García-Giménez et al. 2020)	3rd trimester (39 weeks)	34.2 years	Plasma	Healthy pregnant women (40 weeks)	33.4 years	0.78		miR-34b	1
miR-27a-star	agggcuuagcugcuugugagca	Up	Circulation	(Mouillet, Chu et al. 2010)	3rd trimester (39.5 weeks)	25.4 years	Plasma	Healthy pregnant women (39.7 weeks)	25.2 years	>0.05 / not significant.		miR-363	1
miR-27b	uucacaguggcuaaguucugc	Up	Circulation	(Tagliaferri, Cepparulo et al. 2020)	3rd trimester (<32 weeks)	32.9 years	Plasma	Healthy pregnant women (<32 weeks)	33.3 years	Sample collected at same time. P value for GA at delivery = 0.004.		miR-365a	1
miR-30d	uguaaacauccccgacuggaag	Up	Circulation	(Mouillet, Chu et al. 2010)	3rd trimester (39.5 weeks)	25.4 years	Plasma	Healthy pregnant women (39.7 weeks)	25.2 years	>0.05 / not significant.		miR-3679	1
miR-335	ucaagagcaauaacgaaaaaugu	Up	Circulation	(Mouillet, Chu et al. 2010)	3rd trimester (39.5 weeks)	25.4 years	Plasma	Healthy pregnant women (39.7 weeks)	25.2 years	>0.05 / not significant.		miR-373	1
miR-338	uccagcaucagugauuuuguug	Up	Placenta	(Wen, Chen et al. 2017)	3rd trimester (33.5 weeks)	Not specified	Term placenta	Healthy pregnant women (36 weeks)	Not specified	P value or significance not calculated / no data provided.		miR-374a	1
miR-34b	caaucacuaacuccacugccau	Up	Placenta	(Thamotharan, Chu et al. 2017)	3rd trimester (38.7 weeks)	Not specifed	Term placenta	Healthy pregnant women (39 weeks)	Not specified	0.39		miR-4287	1
miR-3622b	ucaccugagcucccgugccug	Down	Placenta	(Wen, Chen et al. 2017)	3rd trimester (33.5 weeks)	Not specified	Term placenta	Healthy pregnant women (36 weeks)	Not specified	P value or significance not calculated / no data provided.		miR-432	1
miR-363	aauugcacgguauccaucugua	Up	Placenta	(Thamotharan, Chu et al. 2017)	3rd trimester (38.7 weeks)	Not specifed	Term placenta	Healthy pregnant women (39 weeks)	Not specified	0.39		miR-451	1
miR-365a	uaaugccccuaaaaauccuuau	Up	Placenta	(Awamleh, Gloor et al. 2019)	3rd trimester (31.3 weeks)	31.3 years	Term placenta	Healthy pregnant women (28.2 weeks)	28.2 years	>0.05 / not significant		miR-491	1
miR-3679	ugaggauauggcagggaagggga	Up	Placenta	(Östling, Kruse et al. 2019)	3rd trimester (40.2 weeks)	29.5 years	Term placenta	Healthy pregnant women (40.7 weeks)	30.2 years	>0.05 / not significant.		miR-499a	1
miR-370	gccugcugggguggaaccuggu	Down	Placenta	(Wen, Chen et al. 2017)	3rd trimester (33.5 weeks)	Not specified	Term placenta	Healthy pregnant women (36 weeks)	Not specified	P value or significance not calculated / no data provided.		miR-517a	1
miR-373	gaagugcuucgauuuuggggugu	Up	Placenta	(Wen, Chen et al. 2017)	3rd trimester (33.5 weeks)	Not specified	Term placenta	Healthy pregnant women (36 weeks)	Not specified	P value or significance not calculated / no data provided.		miR-518e	1
miR-374a	uuauaauacaaccugauaagug	Up	Circulation	(Kim, MacIntyre et al. 2020)	2nd trimester (18-21 weeks)	35.9 years	Plasma	Healthy pregnant women (18-21 weeks)	32.9 years	0.1		miR-523	1
miR-379-star	uauguaacaugguccacuaacu	Down	Placenta	(Östling, Kruse et al. 2019)	3rd trimester (40.2 weeks)	29.5 years	Term placenta	Healthy pregnant women (40.7 weeks)	30.2 years	>0.05 / not significant.		miR-524	1
miR-380-3p	uauguaauaugguccacaucuu	Down	Placenta	(Östling, Kruse et al. 2019)	3rd trimester (40.2 weeks)	29.5 years	Term placenta	Healthy pregnant women (40.7 weeks)	30.2 years	>0.05 / not significant.		miR-572	1
miR-424	cagcagcaauucauguuuugaa	Up	Placenta	(Huang, Shen et al. 2013)	3rd trimester (36.8)	26.7 years	Term Placenta	Healthy pregnant women (not specified)	Not specified	P value or significance not calculated / no data provided.		miR-574	1
miR-424	cagcagcaauucauguuuugaa	Up	Placenta	(Zou, He et al. 2019)	3rd trimester (37.5 weeks)	28 years	Term placenta	Healthy pregnant women (37.8 weeks)	27.9 years	>0.05 / not significant.		miR-590	1
miR-424	cagcagcaauucauguuuugaa	Up	Circulation	(Mouillet, Chu et al. 2010)	3rd trimester (39.5 weeks)	25.4 years	Plasma	Healthy pregnant women (39.7 weeks)	25.2 years	>0.05 / not significant.		miR-623	1
miR-4287	ucucccuugagggcacuuu	Up	Placenta	(Wen, Chen et al. 2017)	3rd trimester (33.5 weeks)	Not specified	Term placenta	Healthy pregnant women (36 weeks)	Not specified	P value or significance not calculated / no data provided.		miR-664b	1
miR-432	ucuuggaguaggucauugggugg	Up	Circulation	(Wang, Yu et al. 2020)	3rd trimester (37.7 weeks)	31 years	Whole blood	Healthy pregnant women (38.4 weeks)	32.3 years	0.24		miR-758	1
miR-4454	ggauccgagucacggcacca	Down	Circulation	(Kim, MacIntyre et al. 2020)	2nd trimester (18-21 weeks)	35.9 years	Plasma	Healthy pregnant women (18-21 weeks)	32.9 years	0.1		miR-93	1
miR-451	aaaccguuaccauuacugaguu	Up	Circulation	(Mouillet, Chu et al. 2010)	3rd trimester (39.5 weeks)	25.4 years	Plasma	Healthy pregnant women (39.7 weeks)	25.2 years	>0.05 / not significant.		miR-1	1
miR-4535	guggaccuggcugggac	Down	Placenta	(Wen, Chen et al. 2017)	3rd trimester (33.5 weeks)	Not specified	Term placenta	Healthy pregnant women (36 weeks)	Not specified	P value or significance not calculated / no data provided.		miR-105	1
miR-4743	uggccggaugggacaggaggcau	Down	Placenta	(Wen, Chen et al. 2017)	3rd trimester (33.5 weeks)	Not specified	Term placenta	Healthy pregnant women (36 weeks)	Not specified	P value or significance not calculated / no data provided.		miR-1323	1
miR-491	aguggggaacccuuccaugagg	Up	Circulation	(Mouillet, Chu et al. 2010)	3rd trimester (39.5 weeks)	25.4 years	Plasma	Healthy pregnant women (39.7 weeks)	25.2 years	>0.05 / not significant.		miR-3622b	1
miR-499a	uuaagacuugcagugauguuu	Up	Placenta	(Hromadnikova, Kotlabova et al. 2015)	3rd trimester (36.5 weeks)	30 years	Term placenta	Healthy pregnant women (40 weeks)	30 years	P value or significance not calculated / no data provided.		miR-370	1
miR-515	uucuccaaaagaaagcacuuucug	Down	Placenta	(Higashijima, Miura et al. 2013)	3rd trimester (37.2 weeks)	29.9 years	Term placenta	Healthy pregnant women (37.8 weeks)	33.8 years	>0.05 / not significant		miR-379-star	1
miR-516b	aucuggagguaagaagcacuuu	Down	Placenta	(Higashijima, Miura et al. 2013)	3rd trimester (37.2 weeks)	29.9 years	Term placenta	Healthy pregnant women (37.8 weeks)	33.8 years	>0.05 / not significant		miR-380-3p	1
miR-517a	aucgugcaucccuuuagagugu	Up	Circulation	(Mouillet, Chu et al. 2010)	3rd trimester (39.5 weeks)	25.4 years	Plasma	Healthy pregnant women (39.7 weeks)	25.2 years	>0.05 / not significant.		miR-4454	1
miR-5189	ucugggcacaggcggauggacagg	Down	Placenta	(Wen, Chen et al. 2017)	3rd trimester (33.5 weeks)	Not specified	Term placenta	Healthy pregnant women (36 weeks)	Not specified	P value or significance not calculated / no data provided.		miR-4535	1
miR-518b	caaagcgcuccccuuuagaggu	Down	Placenta	(Higashijima, Miura et al. 2013)	3rd trimester (37.2 weeks)	29.9 years	Term placenta	Healthy pregnant women (37.8 weeks)	33.8 years	>0.05 / not significant		miR-4743	1
miR-518b	caaagcgcuccccuuuagaggu	Up	Circulation	(Mouillet, Chu et al. 2010)	3rd trimester (39.5 weeks)	25.4 years	Plasma	Healthy pregnant women (39.7 weeks)	25.2 years	>0.05 / not significant.		miR-515	1
miR-518e	aaagcgcuucccuucagagug	Up	Circulation	(Mouillet, Chu et al. 2010)	3rd trimester (39.5 weeks)	25.4 years	Plasma	Healthy pregnant women (39.7 weeks)	25.2 years	>0.05 / not significant.		miR-516b	1
miR-519a	aaagugcauccuuuuagagugu	Up	Placenta	(Hromadnikova, Kotlabova et al. 2015)	3rd trimester (36.5 weeks)	30 years	Term placenta	Healthy pregnant women (40 weeks)	30 years	P value or significance not calculated / no data provided.		miR-5189	1
miR-519a	aaagugcauccuuuuagagugu	Up	Placenta	(Wang, Na et al. 2014)	3rd trimester (not specified)	Not specifed	Term placenta	Healthy pregnant women (not specified)	Not specified	P value or significance not calculated / no data provided.		miR-519d	1
miR-519d	caaagugccucccuuuagagug	Down	Placenta	(Higashijima, Miura et al. 2013)	3rd trimester (37.2 weeks)	29.9 years	Term placenta	Healthy pregnant women (37.8 weeks)	33.8 years	>0.05 / not significant		miR-519e	1
miR-519e	aagugccuccuuuuagaguguu	Down	Placenta	(Östling, Kruse et al. 2019)	3rd trimester (40.2 weeks)	29.5 years	Term placenta	Healthy pregnant women (40.7 weeks)	30.2 years	>0.05 / not significant.		miR-520a	1
miR-520a	cuccagagggaaguacuuucu	Down	Circulation	(Hromadnikova, Dvorakova et al. 2019)	3rd trimester (37 weeks)	33.4 years	Plasma	Healthy pregnant women (37 weeks)	31.9 years	Sample collected at same time. P value for GA at delivery <0.05.		miR-520h	1
miR-520h	acaaagugcuucccuuuagagu	Down	Placenta	(Higashijima, Miura et al. 2013)	3rd trimester (37.2 weeks)	29.9 years	Term placenta	Healthy pregnant women (37.8 weeks)	33.8 years	>0.05 / not significant		miR-526b	1
miR-523	gaacgcgcuucccuauagagggu	Up	Placenta	(Thamotharan, Chu et al. 2017)	3rd trimester (38.7 weeks)	Not specifed	Term placenta	Healthy pregnant women (39 weeks)	Not specified	0.39		miR-5581	1
miR-524	gaaggcgcuucccuuuggagu	Up	Circulation	(Mouillet, Chu et al. 2010)	3rd trimester (39.5 weeks)	25.4 years	Plasma	Healthy pregnant women (39.7 weeks)	25.2 years	>0.05 / not significant.		miR-7975	1
miR-526b	cucuugagggaagcacuuucugu	Down	Placenta	(Higashijima, Miura et al. 2013)	3rd trimester (37.2 weeks)	29.9 years	Term placenta	Healthy pregnant women (37.8 weeks)	33.8 years	>0.05 / not significant
miR-5581	uuccaugccuccuagaaguucc	Down	Placenta	(Wen, Chen et al. 2017)	3rd trimester (33.5 weeks)	Not specified	Term placenta	Healthy pregnant women (36 weeks)	Not specified	P value or significance not calculated / no data provided.
miR-572	guccgcucggcgguggccca	Up	Placenta	(Thamotharan, Chu et al. 2017)	3rd trimester (38.7 weeks)	Not specifed	Term placenta	Healthy pregnant women (39 weeks)	Not specified	0.39
miR-574	cacgcucaugcacacacccaca	Up	Placenta	(Awamleh, Gloor et al. 2019)	3rd trimester (31.3 weeks)	31.3 years	Term placenta	Healthy pregnant women (28.2 weeks)	28.2 years	>0.05 / not significant
miR-590	gagcuuauucauaaaagugcag	Up	Placenta	(Wen, Chen et al. 2017)	3rd trimester (33.5 weeks)	Not specified	Term placenta	Healthy pregnant women (36 weeks)	Not specified	P value or significance not calculated / no data provided.
miR-623	aucccuugcaggggcuguugggu	Up	Placenta	(Wen, Chen et al. 2017)	3rd trimester (33.5 weeks)	Not specified	Term placenta	Healthy pregnant women (36 weeks)	Not specified	P value or significance not calculated / no data provided.
miR-664b	ugggcuaagggagaugauugggua	Up	Placenta	(Wen, Chen et al. 2017)	3rd trimester (33.5 weeks)	Not specified	Term placenta	Healthy pregnant women (36 weeks)	Not specified	P value or significance not calculated / no data provided.
miR-758	uuugugaccugguccacuaacc	Up	Placenta	(Thamotharan, Chu et al. 2017)	3rd trimester (38.7 weeks)	Not specifed	Term placenta	Healthy pregnant women (39 weeks)	Not specified	0.39
miR-7975	auccuagucacggcacca	Down	Circulation	(Kim, MacIntyre et al. 2020)	2nd trimester (18-21 weeks)	35.9 years	Plasma	Healthy pregnant women (18-21 weeks)	32.9 years	0.1
miR-93	caaagugcuguucgugcagguag	Up	Circulation	(Mouillet, Chu et al. 2010)	3rd trimester (39.5 weeks)	25.4 years	Plasma	Healthy pregnant women (39.7 weeks)	25.2 years	>0.05 / not significant.

## Sheet: GA analysis
Control GA at Sampling	Control GA at Delivery	Patient GA at Sampling	Patient GA at Delivery	Reference		Control GA at Sampling	Control GA at Delivery	Patient GA at Sampling	Patient GA at Delivery	Reference
30.6	30.6	29.6	29.6	(Awamleh, Gloor et al. 2019)		40.2	40.2	38.6	38.6	(Ali, Anthony et al. 2019)
37.4	37.4	38.8	38.8	(Bai, Yang et al. 2012)		30.6	30.6	29.4	29.4	(Awamleh and Han 2020)
36	36	31	31	(Biró, Fóthi et al. 2019)		28.2	28.2	31.3	31.3	(Awamleh, Gloor et al. 2019)
37	37	37	37	(Brkić, Dunk et al. 2018)		39	39	32	32	(Burton 2013)
35	39.5	35	35.5	(Campos, Marques et al. 2014)		37.8	37.8	37.2	37.2	(Higashijima, Miura et al. 2013)
39	39	37	37	(Chen, Zhao et al. 2019)		37	37	37	37	(Hromadnikova, Dvorakova et al. 2019)
38.8	38.8	37.8	37.8	(Choi, Yun et al. 2013)		40	40	36.5	36.5	(Hromadnikova, Kotlabova et al. 2015)
36.9	36.9	36.6	36.6	(Dai and Cai 2018)		40	40	36.5	36.5	(Hromadnikova, Kotlabova et al. 2015)
38.8	38.8	36	36	(Enquobahrie, Abetew et al. 2011)		35.9	35.9	32	32	(Li, Huang et al. 2019)
39	39	35	35	(Gan, Liu et al. 2017)		35.5	35.5	34.8	34.8	(Meng, Cheng et al. 2020)
39	39	37.8	37.8	(Gao, Deng et al. 2018)		40	40	39	39	(Morales-Roselló, García-Giménez et al. 2020)
36.8	36.8	30.5	30.5	(Gunel, Kamali et al. 2020)		39.7	39.7	39.5	39.5	(Mouillet, Chu et al. 2010)
39	39	37	37	(Hu, Li et al. 2009)		40.7	40.7	40.2	40.2	(Östling, Kruse et al. 2019)
38	38	32	32	(Jairajpuri, Malalla et al. 2017)		37.8	37.8	33.6	33.6	(Saha, Chakraborty et al. 2017)
38.2	38.2	37.6	37.6	(Ji, Zhang et al. 2017)		31	31	31	31	(Tagliaferri, Cepparulo et al. 2020)
36.8	36.8	34.7	34.7	(Li, Ge et al. 2013)		39	39	38.1	38.1	(Tang, Wu et al. 2013)
38.6	38.6	34.3	34.3	(Li, Pan et al. 2014)		39	39	38.7	38.7	(Thamotharan, Chu et al. 2017)
37.9	37.9	32.8	32.8	(Li, Wang et al. 2019)		38.4	38.4	37.7	37.7	(Wang, Yu et al. 2020)
37.5	37.5	31.4	31.4	(Luque, Farwati et al. 2014)		36	36	33.5	33.5	(Wen, Chen et al. 2017)
36.3	36.3	31.2	31.2	(Lykoudi, Kolialexi et al. 2018)		37.8	37.8	37.5	37.5	(Zou, He et al. 2019)
31.5	38.2	33.1	36	(Miura, Higashijima et al. 2015)		Healthy pregnant women (1st, 2nd and 3rd trimester)	39.1	1st, 2nd and 3rd trimester	37.3	(Li and Liu 2020)	1st or 2nd trimester
38.4	38.4	37.6	37.6	(Niu, Han et al. 2018)		Healthy pregnant women (18-21 weeks)	38.6	2nd trimester (18-21 weeks)	37.7	(Kim, MacIntyre et al. 2020)
39.1	39.1	37	37	(Ospina-Prieto, Chaiwangyen et al. 2016)
31.7	31.7	33.1	33.1	(Pineles, Romero et al. 2007)
33	39	32	38	(Salomon, Guanzon et al. 2017)
38.7	38.7	35.2	35.2	(Shi, She et al. 2019)
39.2	39.2	37.8	37.8	(Stubert, Koczan et al. 2014)
37	37	37	37	(Timofeeva, Gusar et al. 2018)
38.6	38.6	36.2	36.2	(Wang and Yan 2018)
38.8	38.8	37.7	37.7	(Wang, Feng et al. 2012)
37.7	37.7	36.8	36.8	(Wu, Song et al. 2018)
38.8	38.8	37.7	37.7	(Wu, Zhou et al. 2012)
39	39	36	36	(Xiaobo, Qizhi et al. 2019)
38.3	38.3	34.7	34.7	(Xu, Zhao et al. 2014)
38.1	38.1	36.4	36.4	(Yang and Meng 2019)
39	39	37	37	(Yang, Lu et al. 2011)
39.6	39.6	33.2	33.2	(Zhou, Li et al. 2016)
37.5	37.5	35.9	35.9	(Zhu, Han et al. 2009)
39.1	39.1	36.5	36.5	(Zou, Jiang et al. 2014)
1st trimester - 8		8		(Qin, Tang et al. 2016)	1st or 2nd trimester
1st trimester -9	39.5	9	36.2	(Jiang, Long et al. 2017)
1st trimester -11	39.9	11	35	(Hromadnikova, Kotlabova et al. 2017)
1st trimester -12	39.8	12	31.4	(Yoffe, Gilam et al. 2018)
1st trimester -12		12		(Martinez-Fierro, Carrillo-Arriaga et al. 2019)
2nd trimester -13	36.7	13	40.6	(Ura, Feriotto et al. 2014)
2nd trimester -16		16		(Martinez-Fierro, Garza-Veloz et al. 2018)
2nd trimester -17	40	16	38	(Truong, Guanzon et al. 2017)

## Sheet: Sheet3
Control GA at Sampling	Control GA at Delivery	Patient GA at Sampling	Patient GA at Delivery	Reference
Healthy pregnant women (1st, 2nd and 3rd trimester)	39.1	1st, 2nd and 3rd trimester	37.3	(Li and Liu 2020)
Healthy pregnant women (18-21 weeks)	38.6	2nd trimester (18-21 weeks)	37.7	(Kim, MacIntyre et al. 2020)

## Sheet: IUGR Groups - Venn
Names	total	elements
IUGR (Up-C) IUGR (Up-P)	3	let-7d
		miR-424
		miR-141
IUGR (Down-P) IUGR (Up-C)	1	miR-518b
IUGR (Up-C)	22	miR-27b
		miR-451
		miR-200c
		miR-524
		miR-30d
		miR-518e
		miR-16
		miR-491
		miR-93
		miR-517a
		miR-432
		miR-25
		miR-374a
		miR-205
		miR-335
		miR-148b
		miR-103
		miR-27a-star
		miR-206
		miR-191
		miR-1306
		miR-224
IUGR (Up-P)	30	miR-21
		let-7a
		miR-574
		let-7f
		miR-365a
		miR-590
		let-7i
		miR-363
		miR-572
		miR-210
		miR-193b
		miR-523
		miR-499a
		miR-193b-star
		miR-519a
		miR-3679
		let-7e
		let-7b
		miR-338
		miR-758
		miR-10b
		miR-623
		let-7g
		miR-124
		miR-373
		miR-664b
		miR-34b
		miR-4287
		miR-199a
		let-7c
IUGR (Down-C)	3	miR-4454
		miR-7975
		miR-520a
IUGR (Down-P)	17	miR-379-star
		miR-515
		miR-519d
		miR-1
		miR-526b
		miR-5581
		miR-520h
		miR-105
		miR-519e
		miR-516b
		miR-5189
		miR-4535
		miR-1323
		miR-380-3p
		miR-3622b
		miR-4743
		miR-370

## Sheet: PE Groups - Venn
Names	total	elements
PE (UP-P) PE (Up-C)	15	miR-21
		miR-122
		miR-155
		miR-181a
		miR-125b
		miR-210
		miR-193b
		miR-516b
		miR-518b
		miR-221
		miR-520a
		miR-141
		miR-136
		miR-29a
		miR-152
PE (Down-P) PE (Up-C)	3	miR-542
		miR-423
		let-7c
PE (Down-C) PE (UP-P)	1	let-7d
PE (Down-P) PE (UP-P)	2	miR-584
		miR-17
PE (Down-C) PE (Down-P)	6	miR-18a
		miR-223
		miR-19b1
		miR-144
		miR-126
		miR-92a1
PE (Up-C)	37	miR-628
		let-7a
		miR-574
		miR-92a
		miR-515
		miR-525
		miR-519d
		miR-521
		miR-526b
		miR-516a
		miR-143
		miR-494
		miR-520c
		miR-518e
		miR-520h
		miR-518f
		miR-24
		miR-133a
		miR-519a
		miR-495
		miR-215
		miR-342
		miR-758
		miR-517c
		miR-520d
		miR-1323
		miR-1233
		miR-103
		miR-512
		miR-125a
		miR-629
		miR-130b
		miR-26a
		miR-520g
		miR-650
		miR-517b
		miR-192
PE (UP-P)	27	miR-517-star
		miR-20a
		miR-524
		miR-365a
		miR-518a
		miR-320a
		miR-29b
		miR-134
		miR-638
		miR-16
		miR-431
		miR-4421
		miR-519e
		miR-20b
		miR-148a
		miR-193b-star
		miR-30a-star
		miR-25
		miR-151
		miR-296
		miR-222
		miR-335
		miR-182
		miR-26b
		miR-27a-star
		miR-31
		miR-362
PE (Down-C)	8	miR-320c
		miR-196b
		miR-766
		miR-409
		miR-185
		miR-573
		miR-1272
		miR-1260
PE (Down-P)	27	miR-1247
		miR-204
		miR-590
		miR-1
		miR-363
		miR-150
		miR-218
		miR-32
		miR-328
		miR-625
		miR-19a
		miR-18b
		miR-154
		miR-411
		miR-101
		miR-195
		miR-135b
		miR-454
		miR-374
		miR-379
		miR-149
		miR-377
		miR-10b
		miR-450
		miR-34c
		miR-500
		miR-139

## Sheet: PE vs IUGR Groups - Venn
Names	total	elements
IUGR-Up PE-Down PE-Up	2	let-7d
		let-7c
IUGR-Down IUGR-Up PE-Up	1	miR-518b
PE-Down PE-Up	4	miR-542
		miR-584
		miR-17
		miR-423
IUGR-Up PE-Up	17	miR-21
		miR-524
		miR-518e
		miR-193b
		let-7a
		miR-574
		miR-365a
		miR-16
		miR-210
		miR-193b-star
		miR-519a
		miR-25
		miR-758
		miR-335
		miR-141
		miR-103
		miR-27a-star
IUGR-Down PE-Up	8	miR-519d
		miR-520h
		miR-520a
		miR-515
		miR-526b
		miR-519e
		miR-516b
		miR-1323
IUGR-Up PE-Down	3	miR-590
		miR-363
		miR-10b
IUGR-Down PE-Down	1	miR-1
PE-Up	53	miR-628
		miR-122
		miR-517-star
		miR-92a
		miR-20a
		miR-155
		miR-516a
		miR-518a
		miR-494
		miR-431
		miR-20b
		miR-24
		miR-148a
		miR-133a
		miR-495
		miR-215
		miR-520d
		miR-222
		miR-1233
		miR-26b
		miR-136
		miR-512
		miR-629
		miR-31
		miR-130b
		miR-520g
		miR-650
		miR-152
		miR-517b
		miR-362
		miR-192
		miR-525
		miR-521
		miR-143
		miR-181a
		miR-320a
		miR-29b
		miR-520c
		miR-134
		miR-125b
		miR-638
		miR-4421
		miR-518f
		miR-221
		miR-30a-star
		miR-342
		miR-517c
		miR-151
		miR-296
		miR-182
		miR-125a
		miR-29a
		miR-26a
PE-Down	37	miR-204
		miR-223
		miR-150
		miR-196b
		miR-185
		miR-625
		miR-573
		miR-19a
		miR-19b1
		miR-18b
		miR-144
		miR-411
		miR-101
		miR-135b
		miR-454
		miR-149
		miR-377
		miR-1272
		miR-139
		miR-18a
		miR-320c
		miR-1247
		miR-409
		miR-766
		miR-218
		miR-32
		miR-328
		miR-126
		miR-154
		miR-195
		miR-374
		miR-379
		miR-450
		miR-34c
		miR-1260
		miR-92a1
		miR-500
IUGR-Up	33	let-7i
		miR-491
		miR-93
		miR-432
		miR-338
		let-7b
		miR-205
		let-7g
		miR-373
		miR-124
		miR-664b
		miR-34b
		miR-4287
		miR-206
		miR-1306
		miR-224
		miR-27b
		miR-451
		miR-200c
		let-7f
		miR-30d
		miR-572
		miR-523
		miR-499a
		miR-517a
		miR-424
		miR-3679
		let-7e
		miR-374a
		miR-623
		miR-148b
		miR-191
		miR-199a
IUGR-Down	11	miR-379-star
		miR-4454
		miR-5581
		miR-380-3p
		miR-3622b
		miR-7975
		miR-105
		miR-5189
		miR-4535
		miR-4743
		miR-370

## Sheet: PE vs IUGR - Venn
Names	total	elements
IUGR PE	32	miR-21
		miR-519d
		miR-524
		miR-590
		miR-1
		miR-518e
		miR-520h
		let-7d
		miR-193b
		miR-520a
		let-7a
		miR-574
		miR-515
		miR-365a
		miR-526b
		miR-363
		miR-16
		miR-210
		miR-519e
		miR-516b
		miR-518b
		miR-193b-star
		miR-519a
		miR-25
		miR-758
		miR-10b
		miR-335
		miR-141
		miR-1323
		miR-103
		miR-27a-star
		let-7c
PE	94	miR-628
		miR-122
		miR-517-star
		miR-204
		miR-92a
		miR-20a
		miR-155
		miR-223
		miR-516a
		miR-150
		miR-196b
		miR-518a
		miR-542
		miR-494
		miR-185
		miR-625
		miR-573
		miR-19a
		miR-19b1
		miR-431
		miR-20b
		miR-18b
		miR-144
		miR-411
		miR-101
		miR-24
		miR-135b
		miR-454
		miR-148a
		miR-133a
		miR-149
		miR-495
		miR-215
		miR-377
		miR-520d
		miR-222
		miR-1272
		miR-26b
		miR-1233
		miR-512
		miR-136
		miR-629
		miR-31
		miR-130b
		miR-520g
		miR-152
		miR-650
		miR-517b
		miR-362
		miR-139
		miR-192
		miR-18a
		miR-320c
		miR-584
		miR-1247
		miR-525
		miR-521
		miR-143
		miR-181a
		miR-320a
		miR-29b
		miR-520c
		miR-409
		miR-766
		miR-218
		miR-134
		miR-125b
		miR-32
		miR-638
		miR-328
		miR-4421
		miR-518f
		miR-126
		miR-154
		miR-195
		miR-374
		miR-379
		miR-221
		miR-17
		miR-30a-star
		miR-342
		miR-517c
		miR-450
		miR-151
		miR-296
		miR-182
		miR-125a
		miR-34c
		miR-29a
		miR-423
		miR-26a
		miR-1260
		miR-92a1
		miR-500
IUGR	44	miR-379-star
		miR-4454
		let-7i
		miR-5581
		miR-491
		miR-93
		miR-432
		miR-338
		let-7b
		miR-205
		let-7g
		miR-373
		miR-124
		miR-664b
		miR-380-3p
		miR-3622b
		miR-34b
		miR-4287
		miR-206
		miR-1306
		miR-224
		miR-27b
		miR-451
		miR-200c
		let-7f
		miR-7975
		miR-30d
		miR-572
		miR-105
		miR-523
		miR-499a
		miR-517a
		miR-5189
		miR-424
		miR-3679
		miR-4535
		let-7e
		miR-374a
		miR-623
		miR-148b
		miR-191
		miR-4743
		miR-199a
		miR-370
