# Supplementary material for: MicroRNA–mRNA Networks in Pregnancy Complications: A Comprehensive Downstream Analysis of Potential Biomarkers
Source: Int J Mol Sci. 2021 Feb 25;22(5):2313. doi: 10.3390/ijms22052313 (PMC7956714; doi:10.3390/ijms22052313)
Supplement: Supplementary file 1 [file ijms-22-02313-s001.zip › Supplementary Table 6 - KEGGs and BPs for list 1.xlsx]

## Sheet: 17 miRNA - PE - pathways
Name	Number of genes	Percent genes
Wnt signaling pathway (P00057)	45	0.018
Gonadotropin-releasing hormone receptor pathway (P06664)	44	0.018
Inflammation mediated by chemokine and cytokine signaling pathway (P00031)	37	0.015
Angiogenesis (P00005)	34	0.014
CCKR signaling map (P06959)	33	0.013
PDGF signaling pathway (P00047)	29	0.012
Integrin signalling pathway (P00034)	27	0.011
EGF receptor signaling pathway (P00018)	23	0.009
Apoptosis signaling pathway (P00006)	22	0.009
Huntington disease (P00029)	21	0.009
FGF signaling pathway (P00021)	20	0.008
Alzheimer disease-presenilin pathway (P00004)	18	0.007
TGF-beta signaling pathway (P00052)	17	0.007
T cell activation (P00053)	16	0.007
Cadherin signaling pathway (P00012)	16	0.007
B cell activation (P00010)	16	0.007
Parkinson disease (P00049)	15	0.006
Cytoskeletal regulation by Rho GTPase (P00016)	15	0.006
VEGF signaling pathway (P00056)	14	0.006
Ras Pathway (P04393)	14	0.006
Heterotrimeric G-protein signaling pathway-Gi alpha and Gs alpha mediated pathway (P00026)	14	0.006
Endothelin signaling pathway (P00019)	14	0.006
Ubiquitin proteasome pathway (P00060)	13	0.005
Toll receptor signaling pathway (P00054)	13	0.005
Interleukin signaling pathway (P00036)	13	0.005
PI3 kinase pathway (P00048)	12	0.005
Heterotrimeric G-protein signaling pathway-Gq alpha and Go alpha mediated pathway (P00027)	12	0.005
5HT2 type receptor mediated signaling pathway (P04374)	12	0.005
p53 pathway (P00059)	11	0.004
Muscarinic acetylcholine receptor 1 and 3 signaling pathway (P00042)	11	0.004
Thyrotropin-releasing hormone receptor signaling pathway (P04394)	11	0.004
Oxytocin receptor mediated signaling pathway (P04391)	11	0.004
Histamine H1 receptor mediated signaling pathway (P04385)	11	0.004
Alzheimer disease-amyloid secretase pathway (P00003)	10	0.004
Transcription regulation by bZIP transcription factor (P00055)	10	0.004
Metabotropic glutamate receptor group III pathway (P00039)	10	0.004
Beta2 adrenergic receptor signaling pathway (P04378)	10	0.004
Beta1 adrenergic receptor signaling pathway (P04377)	10	0.004
Muscarinic acetylcholine receptor 2 and 4 signaling pathway (P00043)	9	0.004
GABA-B receptor II signaling (P05731)	9	0.004
Enkephalin release (P05913)	9	0.004
Dopamine receptor mediated signaling pathway (P05912)	9	0.004
Angiotensin II-stimulated signaling through G proteins and beta-arrestin (P05911)	9	0.004
Histamine H2 receptor mediated signaling pathway (P04386)	9	0.004
Beta3 adrenergic receptor signaling pathway (P04379)	9	0.004
5HT4 type receptor mediated signaling pathway (P04376)	9	0.004
5HT1 type receptor mediated signaling pathway (P04373)	9	0.004
Oxidative stress response (P00046)	8	0.003
Metabotropic glutamate receptor group II pathway (P00040)	8	0.003
p53 pathway feedback loops 2 (P04398)	8	0.003
p38 MAPK pathway (P05918)	8	0.003
Opioid proopiomelanocortin pathway (P05917)	8	0.003
Opioid prodynorphin pathway (P05916)	8	0.003
Opioid proenkephalin pathway (P05915)	8	0.003
General transcription regulation (P00023)	8	0.003
Cortocotropin releasing factor receptor signaling pathway (P04380)	8	0.003
Insulin/IGF pathway-mitogen activated protein kinase kinase/MAP kinase cascade (P00032)	7	0.003
Nicotinic acetylcholine receptor signaling pathway (P00044)	6	0.002
Endogenous cannabinoid signaling (P05730)	6	0.002
Insulin/IGF pathway-protein kinase B signaling cascade (P00033)	6	0.002
p53 pathway by glucose deprivation (P04397)	6	0.002
Heterotrimeric G-protein signaling pathway-rod outer segment phototransduction (P00028)	6	0.002
Cell cycle (P00013)	6	0.002
Notch signaling pathway (P00045)	5	0.002
Ionotropic glutamate receptor pathway (P00037)	5	0.002
Cholesterol biosynthesis (P00014)	5	0.002
Axon guidance mediated by semaphorins (P00007)	4	0.002
De novo purine biosynthesis (P02738)	4	0.002
Coenzyme A biosynthesis (P02736)	4	0.002
Interferon-gamma signaling pathway (P00035)	4	0.002
Hypoxia response via HIF activation (P00030)	4	0.002
Hedgehog signaling pathway (P00025)	4	0.002
Glycolysis (P00024)	4	0.002
FAS signaling pathway (P00020)	4	0.002
DNA replication (P00017)	4	0.002
Axon guidance mediated by Slit/Robo (P00008)	3	0.001
Alpha adrenergic receptor signaling pathway (P00002)	3	0.001
Isoleucine biosynthesis (P02748)	3	0.001
TCA cycle (P00051)	3	0.001
Valine biosynthesis (P02785)	3	0.001
Nicotine pharmacodynamics pathway (P06587)	3	0.001
Pyruvate metabolism (P02772)	3	0.001
Blood coagulation (P00011)	3	0.001
Pentose phosphate pathway (P02762)	3	0.001
Axon guidance mediated by netrin (P00009)	2	0.001
Adrenaline and noradrenaline biosynthesis (P00001)	2	0.001
Mannose metabolism (P02752)	2	0.001
Lipoate_biosynthesis (P02750)	2	0.001
Leucine biosynthesis (P02749)	2	0.001
mRNA splicing (P00058)	2	0.001
Fructose galactose metabolism (P02744)	2	0.001
Metabotropic glutamate receptor group I pathway (P00041)	2	0.001
Androgen/estrogene/progesterone biosynthesis (P02727)	2	0.001
Aminobutyrate degradation (P02726)	2	0.001
Alanine biosynthesis (P02724)	2	0.001
ATP synthesis (P02721)	2	0.001
Serine glycine biosynthesis (P02776)	2	0.001
General transcription by RNA polymerase I (P00022)	2	0.001
Pyrimidine Metabolism (P02771)	2	0.001
Gamma-aminobutyric acid synthesis (P04384)	2	0.001
Toll pathway-drosophila (P06217)	1	0
BMP/activin signaling pathway-drosophila (P06211)	1	0
Activin beta signaling pathway (P06210)	1	0
Ornithine degradation (P02758)	1	0
N-acetylglucosamine metabolism (P02756)	1	0
Methylmalonyl pathway (P02755)	1	0
Methylcitrate cycle (P02754)	1	0
Heme biosynthesis (P02746)	1	0
Glutamine glutamate conversion (P02745)	1	0
Formyltetrahydroformate biosynthesis (P02743)	1	0
Tetrahydrofolate biosynthesis (P02742)	1	0
De novo pyrimidine ribonucleotides biosythesis (P02740)	1	0
De novo pyrimidine deoxyribonucleotide biosynthesis (P02739)	1	0
Carnitine metabolism (P02733)	1	0
Coenzyme A linked carnitine metabolism (P02732)	1	0
Synaptic vesicle trafficking (P05734)	1	0
JAK/STAT signaling pathway (P00038)	1	0
Vitamin D metabolism and pathway (P04396)	1	0
Thiamin metabolism (P02780)	1	0
Anandamide degradation (P05728)	1	0
2-arachidonoylglycerol biosynthesis (P05726)	1	0
Salvage pyrimidine ribonucleotides (P02775)	1	0
S-adenosylmethionine biosynthesis (P02773)	1	0
Circadian clock system (P00015)	1	0
5HT3 type receptor mediated signaling pathway (P04375)	1	0
5-Hydroxytryptamine degredation (P04372)	1	0

## Sheet: 17 miRNA PE - BP
developmental process (GO:0032502)	125	0.051
multicellular organismal process (GO:0032501)	133	0.054
cellular process (GO:0009987)	1350	0.549
reproduction (GO:0000003)	14	0.006
localization (GO:0051179)	331	0.134
reproductive process (GO:0022414)	14	0.006
multi-organism process (GO:0051704)	3	0.001
biological adhesion (GO:0022610)	38	0.015
immune system process (GO:0002376)	34	0.014
biological regulation (GO:0065007)	721	0.293
growth (GO:0040007)	10	0.004
signaling (GO:0023052)	256	0.104
metabolic process (GO:0008152)	881	0.358
interspecies interaction between organisms (GO:0044419)	19	0.008
response to stimulus (GO:0050896)	344	0.14
pigmentation (GO:0043473)	2	0.001
biological phase (GO:0044848)	4	0.002
behavior (GO:0007610)	1	0
rhythmic process (GO:0048511)	1	0
locomotion (GO:0040011)	49	0.02

## Sheet: Angiogenesis genes- PE
	Gene Symbol	Name
HUMAN|HGNC=2362|UniProtKB=P46108	CRK	Adapter molecule crk;CRK;ortholog
HUMAN|HGNC=2389|UniProtKB=P02511	CRYAB	Alpha-crystallin B chain;CRYAB;ortholog
HUMAN|HGNC=903|UniProtKB=O15169	AXIN1	Axin-1;AXIN1;ortholog
HUMAN|HGNC=2910|UniProtKB=Q9NR61	DLL4	Delta-like protein 4;DLL4;ortholog
HUMAN|HGNC=6842|UniProtKB=P36507	MAP2K2	Dual specificity mitogen-activated protein kinase kinase 2;MAP2K2;ortholog
HUMAN|HGNC=3226|UniProtKB=P98172	EFNB1	Ephrin-B1;EFNB1;ortholog
HUMAN|HGNC=16970|UniProtKB=O43559	FRS3	Fibroblast growth factor receptor substrate 3;FRS3;ortholog
HUMAN|HGNC=4041|UniProtKB=Q9NPG1	FZD3	Frizzled-3;FZD3;ortholog
HUMAN|HGNC=4047|UniProtKB=O00144	FZD3	Frizzled-9;FZD9;ortholog
HUMAN|HGNC=7989|UniProtKB=P01111	NRAS	GTPase NRas;NRAS;ortholog
HUMAN|HGNC=6887|UniProtKB=P49137	MAPKAPK2	MAP kinase-activated protein kinase 2;MAPKAPK2;ortholog
HUMAN|HGNC=6871|UniProtKB=P28482	MAPK1	Mitogen-activated protein kinase 1;MAPK1;ortholog
HUMAN|HGNC=8972|UniProtKB=O00750	PIK3C2B	Phosphatidylinositol 4-phosphate 3-kinase C2 domain-containing subunit beta;PIK3C2B;ortholog
HUMAN|HGNC=9067|UniProtKB=Q13393	PLD1	Phospholipase D1;PLD1;ortholog
HUMAN|HGNC=8799|UniProtKB=P04085	PDGFA	Platelet-derived growth factor subunit A;PDGFA;ortholog
HUMAN|HGNC=3797|UniProtKB=P53539	FOSB	Protein fosB;FOSB;ortholog
HUMAN|HGNC=9399|UniProtKB=Q05655	SDK1	Protein kinase C delta type;PRKCD;ortholog
HUMAN|HGNC=9403|UniProtKB=P24723	PRKCH	Protein kinase C eta type;PRKCH;ortholog
HUMAN|HGNC=3796|UniProtKB=P01100	FOS	Proto-oncogene c-Fos;FOS;ortholog
HUMAN|HGNC=3085|UniProtKB=P54792	DVL1	Putative segment polarity protein dishevelled homolog DVL1P1;DVL1P1;ortholog
HUMAN|HGNC=392|UniProtKB=P31751	AKT2	RAC-beta serine/threonine-protein kinase;AKT2;ortholog
HUMAN|HGNC=668|UniProtKB=P62745	RHOB	Rho-related GTP-binding protein RhoB;RHOB;ortholog
HUMAN|HGNC=10776|UniProtKB=Q8N474	SFRP1	Secreted frizzled-related protein 1;SFRP1;ortholog
HUMAN|HGNC=3084|UniProtKB=O14640	DVL1	Segment polarity protein dishevelled homolog DVL-1;DVL1;ortholog
HUMAN|HGNC=3086|UniProtKB=O14641	DVL2	Segment polarity protein dishevelled homolog DVL-2;DVL2;ortholog
HUMAN|HGNC=646|UniProtKB=P10398	ARAF	Serine/threonine-protein kinase A-Raf;ARAF;ortholog
HUMAN|HGNC=9407|UniProtKB=Q15139	PKD1	Serine/threonine-protein kinase D1;PRKD1;ortholog
HUMAN|HGNC=17293|UniProtKB=Q9BZL6	PKD2	Serine/threonine-protein kinase D2;PRKD2;ortholog
HUMAN|HGNC=8591|UniProtKB=Q13177	PAK2	Serine/threonine-protein kinase PAK 2;PAK2;ortholog
HUMAN|HGNC=11364|UniProtKB=P40763	STAT3	Signal transducer and activator of transcription 3;STAT3;ortholog
HUMAN|HGNC=18859|UniProtKB=Q9NRA0	SPHK2	Sphingosine kinase 2;SPHK2;ortholog
HUMAN|HGNC=6204|UniProtKB=P05412	JUN	Transcription factor AP-1;JUN;ortholog
HUMAN|HGNC=9644|UniProtKB=Q06124	PTPN11	Tyrosine-protein phosphatase non-receptor type 11;PTPN11;ortholog
HUMAN|HGNC=6307|UniProtKB=P35968	KDR	Vascular endothelial growth factor receptor 2;KDR;ortholog

## Sheet: VEGF pathway genes - PE
	Gene Symbol	Name
HUMAN|HGNC=2389|UniProtKB=P02511	CRYAB	Alpha-crystallin B chain;CRYAB;ortholog
HUMAN|HGNC=6842|UniProtKB=P36507	MAP2K2	Dual specificity mitogen-activated protein kinase kinase 2;MAP2K2;ortholog
HUMAN|HGNC=7989|UniProtKB=P01111	NRAS	GTPase NRas;NRAS;ortholog
HUMAN|HGNC=6887|UniProtKB=P49137	MAPKAPK2	MAP kinase-activated protein kinase 2;MAPKAPK2;ortholog
HUMAN|HGNC=6871|UniProtKB=P28482	MAPK1	Mitogen-activated protein kinase 1;MAPK1;ortholog
HUMAN|HGNC=8972|UniProtKB=O00750	PIK3C2B	Phosphatidylinositol 4-phosphate 3-kinase C2 domain-containing subunit beta;PIK3C2B;ortholog
HUMAN|HGNC=9399|UniProtKB=Q05655	SDK1	Protein kinase C delta type;PRKCD;ortholog
HUMAN|HGNC=9403|UniProtKB=P24723	PRKCH	Protein kinase C eta type;PRKCH;ortholog
HUMAN|HGNC=646|UniProtKB=P10398	ARAF	Serine/threonine-protein kinase A-Raf;ARAF;ortholog
HUMAN|HGNC=9407|UniProtKB=Q15139	PKD1	Serine/threonine-protein kinase D1;PRKD1;ortholog
HUMAN|HGNC=17293|UniProtKB=Q9BZL6	PKD2	Serine/threonine-protein kinase D2;PRKD2;ortholog
HUMAN|HGNC=18859|UniProtKB=Q9NRA0	SPHK2	Sphingosine kinase 2;SPHK2;ortholog
HUMAN|HGNC=6307|UniProtKB=P35968	KDR	Vascular endothelial growth factor receptor 2;KDR;ortholog

## Sheet: EGF Signaling genes - PE
	Gene Symbol	Name
HUMAN|HGNC=6842|UniProtKB=P36507	MAP2K2	Dual specificity mitogen-activated protein kinase kinase 2;MAP2K2;ortholog
HUMAN|HGNC=6845|UniProtKB=Q13163	MAP2K5	Dual specificity mitogen-activated protein kinase kinase 5;MAP2K5;ortholog
HUMAN|HGNC=6847|UniProtKB=O14733	MAP2K7	Dual specificity mitogen-activated protein kinase kinase 7;MAP2K7;ortholog
HUMAN|HGNC=3236|UniProtKB=P00533	EGFR	Epidermal growth factor receptor;EGFR;ortholog
HUMAN|HGNC=7989|UniProtKB=P01111	NRAS	GTPase NRas;NRAS;ortholog
HUMAN|HGNC=6871|UniProtKB=P28482	MAPK1	Mitogen-activated protein kinase 1;MAPK1;ortholog
HUMAN|HGNC=8972|UniProtKB=O00750	PIK3C2B	Phosphatidylinositol 4-phosphate 3-kinase C2 domain-containing subunit beta;PIK3C2B;ortholog
HUMAN|HGNC=9399|UniProtKB=Q05655	SDK1	Protein kinase C delta type;PRKCD;ortholog
HUMAN|HGNC=9403|UniProtKB=P24723	PRKCH	Protein kinase C eta type;PRKCH;ortholog
HUMAN|HGNC=15533|UniProtKB=Q9C004	SPRY4	Protein sprouty homolog 4;SPRY4;ortholog
HUMAN|HGNC=392|UniProtKB=P31751	AKT2	RAC-beta serine/threonine-protein kinase;AKT2;ortholog
HUMAN|HGNC=9801|UniProtKB=P63000	RAC1	Ras-related C3 botulinum toxin substrate 1;RAC1;ortholog
HUMAN|HGNC=646|UniProtKB=P10398	ARAF	Serine/threonine-protein kinase A-Raf;ARAF;ortholog
HUMAN|HGNC=9407|UniProtKB=Q15139	PKD1	Serine/threonine-protein kinase D1;PRKD1;ortholog
HUMAN|HGNC=17293|UniProtKB=Q9BZL6	PKD2	Serine/threonine-protein kinase D2;PRKD2;ortholog
HUMAN|HGNC=9312|UniProtKB=Q14738	PPP2R5D	Serine/threonine-protein phosphatase 2A 56 kDa regulatory subunit delta isoform;PPP2R5D;ortholog
HUMAN|HGNC=11364|UniProtKB=P40763	STAT3	Signal transducer and activator of transcription 3;STAT3;ortholog

## Sheet: FGF Signaling - PE
	Gene Symbol	Name
HUMAN|HGNC=6842|UniProtKB=P36507	MAP2K2	Dual specificity mitogen-activated protein kinase kinase 2;MAP2K2;ortholog
HUMAN|HGNC=6847|UniProtKB=O14733	MAP2K7	Dual specificity mitogen-activated protein kinase kinase 7;MAP2K7;ortholog
HUMAN|HGNC=3667|UniProtKB=Q92914	FGF11	Fibroblast growth factor 11;FGF11;ortholog
HUMAN|HGNC=3691|UniProtKB=P22455	FGFR4	Fibroblast growth factor receptor 4;FGFR4;ortholog
HUMAN|HGNC=16970|UniProtKB=O43559	FRS3	Fibroblast growth factor receptor substrate 3;FRS3;ortholog
HUMAN|HGNC=7989|UniProtKB=P01111	NRAS	GTPase NRas;NRAS;ortholog
HUMAN|HGNC=6871|UniProtKB=P28482	MAPK1	Mitogen-activated protein kinase 1;MAPK1;ortholog
HUMAN|HGNC=8972|UniProtKB=O00750	PIK3C2B	Phosphatidylinositol 4-phosphate 3-kinase C2 domain-containing subunit beta;PIK3C2B;ortholog
HUMAN|HGNC=9399|UniProtKB=Q05655	SDK1	Protein kinase C delta type;PRKCD;ortholog
HUMAN|HGNC=9403|UniProtKB=P24723	PRKCH	Protein kinase C eta type;PRKCH;ortholog
HUMAN|HGNC=15533|UniProtKB=Q9C004	SPRY4	Protein sprouty homolog 4;SPRY4;ortholog
HUMAN|HGNC=392|UniProtKB=P31751	AKT2	RAC-beta serine/threonine-protein kinase;AKT2;ortholog
HUMAN|HGNC=9801|UniProtKB=P63000	RAC1	Ras-related C3 botulinum toxin substrate 1;RAC1;ortholog
HUMAN|HGNC=646|UniProtKB=P10398	ARAF	Serine/threonine-protein kinase A-Raf;ARAF;ortholog
HUMAN|HGNC=9312|UniProtKB=Q14738	PPP2R5D	Serine/threonine-protein phosphatase 2A 56 kDa regulatory subunit delta isoform;PPP2R5D;ortholog
HUMAN|HGNC=9644|UniProtKB=Q06124	PTPN11	Tyrosine-protein phosphatase non-receptor type 11;PTPN11;ortholog

## Sheet: GnRH Signaling - PE
	Gene Symbol	Name
HUMAN|HGNC=9056|UniProtKB=Q01970	PLCB3	1-phosphatidylinositol 4,5-bisphosphate phosphodiesterase beta-3;PLCB3;ortholog
HUMAN|HGNC=18040|UniProtKB=Q8NFD5	ARID1B	AT-rich interactive domain-containing protein 1B;ARID1B;ortholog
HUMAN|HGNC=903|UniProtKB=O15169	AXIN1	Axin-1;AXIN1;ortholog
HUMAN|HGNC=1076|UniProtKB=P36894	BMPR1A	Bone morphogenetic protein receptor type-1A;BMPR1A;ortholog
HUMAN|HGNC=1754|UniProtKB=P55291	CDH3	Cadherin-15;CDH15;ortholog
HUMAN|HGNC=14265|UniProtKB=Q86UP0	CDH24	Cadherin-24;CDH24;ortholog
HUMAN|HGNC=1762|UniProtKB=P22223	CDH3	Cadherin-3;CDH3;ortholog
HUMAN|HGNC=1764|UniProtKB=P33151	CDH5	Cadherin-5;CDH5;ortholog
HUMAN|HGNC=1850|UniProtKB=Q9NYQ6	CELSR1	Cadherin EGF LAG seven-pass G-type receptor 1;CELSR1;ortholog
HUMAN|HGNC=3231|UniProtKB=Q9HCU4	CELSR2	Cadherin EGF LAG seven-pass G-type receptor 2;CELSR2;ortholog
HUMAN|HGNC=18231|UniProtKB=Q9BYE9	CDHR2	Cadherin-related family member 2;CDHR2;ortholog
HUMAN|HGNC=2451|UniProtKB=P48729	CSNK1A1	Casein kinase I isoform alpha;CSNK1A1;ortholog
HUMAN|HGNC=2455|UniProtKB=P78368	CSNK1G2	Casein kinase I isoform gamma-2;CSNK1G2;ortholog
HUMAN|HGNC=2459|UniProtKB=P19784	CSNK2A2	Casein kinase II subunit alpha';CSNK2A2;ortholog
HUMAN|HGNC=26956|UniProtKB=Q9ULG1	INO80	Chromatin-remodeling ATPase INO80;INO80;ortholog
HUMAN|HGNC=1916|UniProtKB=Q86WJ1	CHD1L	Chromodomain-helicase-DNA-binding protein 1-like;CHD1L;ortholog
HUMAN|HGNC=10858|UniProtKB=O43255	SIAH2	E3 ubiquitin-protein ligase SIAH2;SIAH2;ortholog
HUMAN|HGNC=11585|UniProtKB=O60907	TBL1X	F-box-like/WD repeat-containing protein TBL1X;TBL1X;ortholog
HUMAN|HGNC=4041|UniProtKB=Q9NPG1	FZD3	Frizzled-3;FZD3;ortholog
HUMAN|HGNC=4047|UniProtKB=O00144	FZD3	Frizzled-9;FZD9;ortholog
HUMAN|HGNC=4410|UniProtKB=O60262	GNG7	Guanine nucleotide-binding protein G(I)/G(S)/G(O) subunit gamma-7;GNG7;ortholog
HUMAN|HGNC=4396|UniProtKB=P62873	GNB1	Guanine nucleotide-binding protein G(I)/G(S)/G(T) subunit beta-1;GNB1;ortholog
HUMAN|HGNC=4398|UniProtKB=P62879	GNB2	Guanine nucleotide-binding protein G(I)/G(S)/G(T) subunit beta-2;GNB2;ortholog
HUMAN|HGNC=4379|UniProtKB=P29992	GNA11	Guanine nucleotide-binding protein subunit alpha-11;GNA11;ortholog
HUMAN|HGNC=20731|UniProtKB=Q9HAV0	GNB4	Guanine nucleotide-binding protein subunit beta-4;GNB4;ortholog
HUMAN|HGNC=16974|UniProtKB=Q6ZRS2	SRCAP	Helicase SRCAP;SRCAP;ortholog
HUMAN|HGNC=7559|UniProtKB=P04198	MYCN	N-myc proto-oncogene protein;MYCN;ortholog
HUMAN|HGNC=9399|UniProtKB=Q05655	SDK1	Protein kinase C delta type;PRKCD;ortholog
HUMAN|HGNC=9403|UniProtKB=P24723	PRKCH	Protein kinase C eta type;PRKCH;ortholog
HUMAN|HGNC=7555|UniProtKB=P12524	MYCL	Protein L-Myc;MYCL;ortholog
HUMAN|HGNC=12785|UniProtKB=Q9Y6F9	WNT6	Protein Wnt-6;WNT6;ortholog
HUMAN|HGNC=3085|UniProtKB=P54792	DVL1	Putative segment polarity protein dishevelled homolog DVL1P1;DVL1P1;ortholog
HUMAN|HGNC=10776|UniProtKB=Q8N474	SFRP1	Secreted frizzled-related protein 1;SFRP1;ortholog
HUMAN|HGNC=3084|UniProtKB=O14640	DVL1	Segment polarity protein dishevelled homolog DVL-1;DVL1;ortholog
HUMAN|HGNC=3086|UniProtKB=O14641	DVL2	Segment polarity protein dishevelled homolog DVL-2;DVL2;ortholog
HUMAN|HGNC=9312|UniProtKB=Q14738	PPP2R5D	Serine/threonine-protein phosphatase 2A 56 kDa regulatory subunit delta isoform;PPP2R5D;ortholog
HUMAN|HGNC=9316|UniProtKB=P48454	PPP3CC	Serine/threonine-protein phosphatase 2B catalytic subunit gamma isoform;PPP3CC;ortholog
HUMAN|HGNC=11892|UniProtKB=P01375	TNF	Tumor necrosis factor;TNF;ortholog

## Sheet: Wnt Signaling - PE
	Gene Symbol	Name
HUMAN|HGNC=9056|UniProtKB=Q01970	PLCB3	1-phosphatidylinositol 4,5-bisphosphate phosphodiesterase beta-3;PLCB3;ortholog
HUMAN|HGNC=18040|UniProtKB=Q8NFD5	ARID1B	AT-rich interactive domain-containing protein 1B;ARID1B;ortholog
HUMAN|HGNC=903|UniProtKB=O15169	AXIN1	Axin-1;AXIN1;ortholog
HUMAN|HGNC=1076|UniProtKB=P36894	BMPR1A	Bone morphogenetic protein receptor type-1A;BMPR1A;ortholog
HUMAN|HGNC=1754|UniProtKB=P55291	CDH3	Cadherin-15;CDH15;ortholog
HUMAN|HGNC=14265|UniProtKB=Q86UP0	CDH24	Cadherin-24;CDH24;ortholog
HUMAN|HGNC=1762|UniProtKB=P22223	CDH3	Cadherin-3;CDH3;ortholog
HUMAN|HGNC=1764|UniProtKB=P33151	CDH5	Cadherin-5;CDH5;ortholog
HUMAN|HGNC=1850|UniProtKB=Q9NYQ6	CELSR1	Cadherin EGF LAG seven-pass G-type receptor 1;CELSR1;ortholog
HUMAN|HGNC=3231|UniProtKB=Q9HCU4	CELSR2	Cadherin EGF LAG seven-pass G-type receptor 2;CELSR2;ortholog
HUMAN|HGNC=18231|UniProtKB=Q9BYE9	CDHR2	Cadherin-related family member 2;CDHR2;ortholog
HUMAN|HGNC=2451|UniProtKB=P48729	CSNK1A1	Casein kinase I isoform alpha;CSNK1A1;ortholog
HUMAN|HGNC=2455|UniProtKB=P78368	CSNK1G2	Casein kinase I isoform gamma-2;CSNK1G2;ortholog
HUMAN|HGNC=2459|UniProtKB=P19784	CSNK2A2	Casein kinase II subunit alpha';CSNK2A2;ortholog
HUMAN|HGNC=26956|UniProtKB=Q9ULG1	INO80	Chromatin-remodeling ATPase INO80;INO80;ortholog
HUMAN|HGNC=1916|UniProtKB=Q86WJ1	CHD1L	Chromodomain-helicase-DNA-binding protein 1-like;CHD1L;ortholog
HUMAN|HGNC=10858|UniProtKB=O43255	SIAH2	E3 ubiquitin-protein ligase SIAH2;SIAH2;ortholog
HUMAN|HGNC=11585|UniProtKB=O60907	TBL1X	F-box-like/WD repeat-containing protein TBL1X;TBL1X;ortholog
HUMAN|HGNC=4041|UniProtKB=Q9NPG1	FZD3	Frizzled-3;FZD3;ortholog
HUMAN|HGNC=4047|UniProtKB=O00144	FZD3	Frizzled-9;FZD9;ortholog
HUMAN|HGNC=4410|UniProtKB=O60262	GNG7	Guanine nucleotide-binding protein G(I)/G(S)/G(O) subunit gamma-7;GNG7;ortholog
HUMAN|HGNC=4396|UniProtKB=P62873	GNB1	Guanine nucleotide-binding protein G(I)/G(S)/G(T) subunit beta-1;GNB1;ortholog
HUMAN|HGNC=4398|UniProtKB=P62879	GNB2	Guanine nucleotide-binding protein G(I)/G(S)/G(T) subunit beta-2;GNB2;ortholog
HUMAN|HGNC=4379|UniProtKB=P29992	GNA11	Guanine nucleotide-binding protein subunit alpha-11;GNA11;ortholog
HUMAN|HGNC=20731|UniProtKB=Q9HAV0	GNB4	Guanine nucleotide-binding protein subunit beta-4;GNB4;ortholog
HUMAN|HGNC=16974|UniProtKB=Q6ZRS2	SRCAP	Helicase SRCAP;SRCAP;ortholog
HUMAN|HGNC=7559|UniProtKB=P04198	MYCN	N-myc proto-oncogene protein;MYCN;ortholog
HUMAN|HGNC=9399|UniProtKB=Q05655	SDK1	Protein kinase C delta type;PRKCD;ortholog
HUMAN|HGNC=9403|UniProtKB=P24723	PRKCH	Protein kinase C eta type;PRKCH;ortholog
HUMAN|HGNC=7555|UniProtKB=P12524	MYCL	Protein L-Myc;MYCL;ortholog
HUMAN|HGNC=12785|UniProtKB=Q9Y6F9	WNT6	Protein Wnt-6;WNT6;ortholog
HUMAN|HGNC=3085|UniProtKB=P54792	DVL1	Putative segment polarity protein dishevelled homolog DVL1P1;DVL1P1;ortholog
HUMAN|HGNC=10776|UniProtKB=Q8N474	SFRP1	Secreted frizzled-related protein 1;SFRP1;ortholog
HUMAN|HGNC=3084|UniProtKB=O14640	DVL1	Segment polarity protein dishevelled homolog DVL-1;DVL1;ortholog
HUMAN|HGNC=3086|UniProtKB=O14641	DVL2	Segment polarity protein dishevelled homolog DVL-2;DVL2;ortholog
HUMAN|HGNC=9312|UniProtKB=Q14738	PPP2R5D	Serine/threonine-protein phosphatase 2A 56 kDa regulatory subunit delta isoform;PPP2R5D;ortholog
HUMAN|HGNC=9316|UniProtKB=P48454	PPP3CC	Serine/threonine-protein phosphatase 2B catalytic subunit gamma isoform;PPP3CC;ortholog
HUMAN|HGNC=11892|UniProtKB=P01375	TNF	Tumor necrosis factor;TNF;ortholog

## Sheet: 5 miRNA - IUGR - Pathways
Name	Number of genes	Percent genes
Wnt signaling pathway (P00057)	33	0.023
Gonadotropin-releasing hormone receptor pathway (P06664)	31	0.021
Angiogenesis (P00005)	24	0.016
CCKR signaling map (P06959)	23	0.016
Inflammation mediated by chemokine and cytokine signaling pathway (P00031)	21	0.014
PDGF signaling pathway (P00047)	19	0.013
Alzheimer disease-presenilin pathway (P00004)	16	0.011
EGF receptor signaling pathway (P00018)	16	0.011
Integrin signalling pathway (P00034)	14	0.01
TGF-beta signaling pathway (P00052)	12	0.008
Huntington disease (P00029)	12	0.008
Apoptosis signaling pathway (P00006)	11	0.008
T cell activation (P00053)	11	0.008
Thyrotropin-releasing hormone receptor signaling pathway (P04394)	11	0.008
FGF signaling pathway (P00021)	11	0.008
B cell activation (P00010)	11	0.008
5HT2 type receptor mediated signaling pathway (P04374)	11	0.008
Muscarinic acetylcholine receptor 1 and 3 signaling pathway (P00042)	10	0.007
Interleukin signaling pathway (P00036)	10	0.007
Oxytocin receptor mediated signaling pathway (P04391)	10	0.007
Parkinson disease (P00049)	9	0.006
PI3 kinase pathway (P00048)	9	0.006
Muscarinic acetylcholine receptor 2 and 4 signaling pathway (P00043)	9	0.006
Ras Pathway (P04393)	9	0.006
Heterotrimeric G-protein signaling pathway-Gq alpha and Go alpha mediated pathway (P00027)	9	0.006
Dopamine receptor mediated signaling pathway (P05912)	9	0.006
Angiotensin II-stimulated signaling through G proteins and beta-arrestin (P05911)	9	0.006
Histamine H1 receptor mediated signaling pathway (P04385)	9	0.006
Cadherin signaling pathway (P00012)	9	0.006
Beta2 adrenergic receptor signaling pathway (P04378)	9	0.006
Beta1 adrenergic receptor signaling pathway (P04377)	9	0.006
5HT1 type receptor mediated signaling pathway (P04373)	9	0.006
Alzheimer disease-amyloid secretase pathway (P00003)	8	0.005
VEGF signaling pathway (P00056)	8	0.005
Transcription regulation by bZIP transcription factor (P00055)	8	0.005
Metabotropic glutamate receptor group II pathway (P00040)	8	0.005
GABA-B receptor II signaling (P05731)	8	0.005
Metabotropic glutamate receptor group III pathway (P00039)	8	0.005
Opioid proopiomelanocortin pathway (P05917)	8	0.005
Opioid prodynorphin pathway (P05916)	8	0.005
Opioid proenkephalin pathway (P05915)	8	0.005
Enkephalin release (P05913)	8	0.005
Histamine H2 receptor mediated signaling pathway (P04386)	8	0.005
Cortocotropin releasing factor receptor signaling pathway (P04380)	8	0.005
Endothelin signaling pathway (P00019)	8	0.005
Beta3 adrenergic receptor signaling pathway (P04379)	8	0.005
5HT4 type receptor mediated signaling pathway (P04376)	8	0.005
p53 pathway (P00059)	7	0.005
Toll receptor signaling pathway (P00054)	7	0.005
Oxidative stress response (P00046)	7	0.005
Heterotrimeric G-protein signaling pathway-Gi alpha and Gs alpha mediated pathway (P00026)	7	0.005
General transcription regulation (P00023)	7	0.005
Ubiquitin proteasome pathway (P00060)	6	0.004
Endogenous cannabinoid signaling (P05730)	6	0.004
Heterotrimeric G-protein signaling pathway-rod outer segment phototransduction (P00028)	6	0.004
p38 MAPK pathway (P05918)	6	0.004
Insulin/IGF pathway-mitogen activated protein kinase kinase/MAP kinase cascade (P00032)	5	0.003
p53 pathway feedback loops 2 (P04398)	5	0.003
p53 pathway by glucose deprivation (P04397)	5	0.003
Notch signaling pathway (P00045)	4	0.003
Nicotinic acetylcholine receptor signaling pathway (P00044)	4	0.003
Interferon-gamma signaling pathway (P00035)	4	0.003
Cholesterol biosynthesis (P00014)	4	0.003
Axon guidance mediated by semaphorins (P00007)	3	0.002
Alpha adrenergic receptor signaling pathway (P00002)	3	0.002
Ionotropic glutamate receptor pathway (P00037)	3	0.002
Insulin/IGF pathway-protein kinase B signaling cascade (P00033)	3	0.002
Hedgehog signaling pathway (P00025)	3	0.002
Nicotine pharmacodynamics pathway (P06587)	3	0.002
Cytoskeletal regulation by Rho GTPase (P00016)	3	0.002
mRNA splicing (P00058)	2	0.001
TCA cycle (P00051)	2	0.001
De novo purine biosynthesis (P02738)	2	0.001
Metabotropic glutamate receptor group I pathway (P00041)	2	0.001
Androgen/estrogene/progesterone biosynthesis (P02727)	2	0.001
Hypoxia response via HIF activation (P00030)	2	0.001
FAS signaling pathway (P00020)	2	0.001
Pyrimidine Metabolism (P02771)	2	0.001
DNA replication (P00017)	2	0.001
Blood coagulation (P00011)	2	0.001
Toll pathway-drosophila (P06217)	1	0.001
Axon guidance mediated by Slit/Robo (P00008)	1	0.001
Ornithine degradation (P02758)	1	0.001
N-acetylglucosamine metabolism (P02756)	1	0.001
Adrenaline and noradrenaline biosynthesis (P00001)	1	0.001
Methylcitrate cycle (P02754)	1	0.001
Mannose metabolism (P02752)	1	0.001
Lipoate_biosynthesis (P02750)	1	0.001
Leucine biosynthesis (P02749)	1	0.001
Isoleucine biosynthesis (P02748)	1	0.001
Fructose galactose metabolism (P02744)	1	0.001
Formyltetrahydroformate biosynthesis (P02743)	1	0.001
Tetrahydrofolate biosynthesis (P02742)	1	0.001
Coenzyme A biosynthesis (P02736)	1	0.001
Carnitine metabolism (P02733)	1	0.001
Coenzyme A linked carnitine metabolism (P02732)	1	0.001
JAK/STAT signaling pathway (P00038)	1	0.001
Aminobutyrate degradation (P02726)	1	0.001
Alanine biosynthesis (P02724)	1	0.001
ATP synthesis (P02721)	1	0.001
Valine biosynthesis (P02785)	1	0.001
Vitamin D metabolism and pathway (P04396)	1	0.001
Thiamin metabolism (P02780)	1	0.001
Anandamide degradation (P05728)	1	0.001
2-arachidonoylglycerol biosynthesis (P05726)	1	0.001
Glycolysis (P00024)	1	0.001
General transcription by RNA polymerase I (P00022)	1	0.001
S-adenosylmethionine biosynthesis (P02773)	1	0.001
Pyruvate metabolism (P02772)	1	0.001
Gamma-aminobutyric acid synthesis (P04384)	1	0.001
Circadian clock system (P00015)	1	0.001
Cell cycle (P00013)	1	0.001
Pentose phosphate pathway (P02762)	1	0.001
5HT3 type receptor mediated signaling pathway (P04375)	1	0.001

## Sheet: 5 miRNA - IUGR - BP
Name	Number of genes	Percent genes
developmental process (GO:0032502)	80	0.055
multicellular organismal process (GO:0032501)	81	0.055
cellular process (GO:0009987)	776	0.53
reproduction (GO:0000003)	7	0.005
localization (GO:0051179)	186	0.127
reproductive process (GO:0022414)	7	0.005
multi-organism process (GO:0051704)	1	0.001
biological adhesion (GO:0022610)	24	0.016
immune system process (GO:0002376)	18	0.012
biological regulation (GO:0065007)	399	0.273
growth (GO:0040007)	7	0.005
signaling (GO:0023052)	159	0.109
metabolic process (GO:0008152)	492	0.336
interspecies interaction between organisms (GO:0044419)	12	0.008
response to stimulus (GO:0050896)	208	0.142
pigmentation (GO:0043473)	1	0.001
biological phase (GO:0044848)	1	0.001
behavior (GO:0007610)	1	0.001
rhythmic process (GO:0048511)	1	0.001
locomotion (GO:0040011)	23	0.016
