# Supplementary material for: MicroRNA–mRNA Networks in Pregnancy Complications: A Comprehensive Downstream Analysis of Potential Biomarkers
Source: Int J Mol Sci. 2021 Feb 25;22(5):2313. doi: 10.3390/ijms22052313 (PMC7956714; doi:10.3390/ijms22052313)
Supplement: Supplementary file 1 [file ijms-22-02313-s001.zip › Supplementary Table 7 - KEGGs and BPs for list 2.xlsx]

## Sheet: PE KEGGs
GOID	GOTerm	% Associated Genes	Nr. Genes	Associated Genes Found
KEGG:04520	Adherens junction	2.8169	2	[EGFR, NECTIN4]
KEGG:04920	Adipocytokine signaling pathway	2.89855	2	[LEP, SLC2A1]
KEGG:04933	AGE-RAGE signaling pathway in diabetic complications	3	3	[COL4A1, COL4A2, FN1]
KEGG:04925	Aldosterone synthesis and secretion	3.06122	3	[ATP1A4, CYP11A1, SCARB1]
KEGG:05146	Amoebiasis	4.90196	5	[COL4A1, COL4A2, FN1, LAMA2, LAMC3]
KEGG:04662	B cell receptor signaling pathway	2.43902	2	[FCGR2B, VAV3]
KEGG:05217	Basal cell carcinoma	7.93651	5	[GADD45G, WNT1, WNT2, WNT3A, WNT7A]
KEGG:04976	Bile secretion	4.16667	3	[ATP1A4, SCARB1, SLC2A1]
KEGG:05219	Bladder cancer	4.87805	2	[DAPK1, EGFR]
KEGG:05224	Breast cancer	4.7619	7	[EGFR, FLT4, GADD45G, WNT1, WNT2, WNT3A, WNT7A]
KEGG:04260	Cardiac muscle contraction	2.29885	2	[ATP1A4, COX4I2]
KEGG:04514	Cell adhesion molecules (CAMs)	4.72973	7	[CD274, CDH5, CLDN19, ESAM, JAM2, PECAM1, SDC1]
KEGG:04110	Cell cycle	2.41935	3	[CDKN1C, GADD45G, SKP2]
KEGG:05230	Central carbon metabolism in cancer	2.89855	2	[EGFR, SLC2A1]
KEGG:04022	cGMP-PKG signaling pathway	2.39521	4	[ADRB1, ATP1A4, GUCY1A2, TRPC6]
KEGG:04979	Cholesterol metabolism	4	2	[MYLIP, SCARB1]
KEGG:04713	Circadian entrainment	2.06186	2	[GUCY1A2, MTNR1B]
KEGG:05210	Colorectal cancer	2.32558	2	[EGFR, GADD45G]
KEGG:04610	Complement and coagulation cascades	2.35294	2	[F13A1, TFPI]
KEGG:04927	Cortisol synthesis and secretion	3.07692	2	[CYP11A1, SCARB1]
KEGG:04934	Cushing syndrome	4.51613	7	[CYP11A1, EGFR, SCARB1, WNT1, WNT2, WNT3A, WNT7A]
KEGG:04060	Cytokine-cytokine receptor interaction	2.72109	8	[CSF2RA, CSF2RB, CSH1, GDF6, IL1RAP, INHA, LEP, TNFRSF12A]
KEGG:05414	Dilated cardiomyopathy (DCM)	2.08333	2	[ADRB1, LAMA2]
KEGG:04512	ECM-receptor interaction	7.95455	7	[COL4A1, COL4A2, FN1, LAMA2, LAMC3, SDC1, SPP1]
KEGG:05213	Endometrial cancer	3.44828	2	[EGFR, GADD45G]
KEGG:05120	Epithelial cell signaling in Helicobacter pylori infection	4.28571	3	[ATP6V1B1, EGFR, JAM2]
KEGG:04666	Fc gamma R-mediated phagocytosis	3.22581	3	[FCGR2B, SCIN, VAV3]
KEGG:05418	Fluid shear stress and atherosclerosis	2.15827	3	[CDH5, PECAM1, SDC1]
KEGG:04510	Focal adhesion	5.52764	11	[COL4A1, COL4A2, EGFR, FLT1, FLT4, FN1, LAMA2, LAMC3, PGF, SPP1, VAV3]
KEGG:04068	FoxO signaling pathway	3.05344	4	[EGFR, FOXO4, GADD45G, SKP2]
KEGG:04540	Gap junction	3.40909	3	[ADRB1, EGFR, GUCY1A2]
KEGG:05226	Gastric cancer	4.02685	6	[EGFR, GADD45G, WNT1, WNT2, WNT3A, WNT7A]
KEGG:05214	Glioma	2.66667	2	[EGFR, GADD45G]
KEGG:04929	GnRH secretion	3.125	2	[KISS1, SPP1]
KEGG:05160	Hepatitis C	2.58065	4	[CLDN19, EGFR, IFIT1B, SCARB1]
KEGG:05225	Hepatocellular carcinoma	3.57143	6	[EGFR, GADD45G, WNT1, WNT2, WNT3A, WNT7A]
KEGG:04066	HIF-1 signaling pathway	2.75229	3	[EGFR, FLT1, SLC2A1]
KEGG:04390	Hippo signaling pathway	3.18471	5	[GDF6, WNT1, WNT2, WNT3A, WNT7A]
KEGG:05165	Human papillomavirus infection	3.93939	13	[ATP6V1B1, COL4A1, COL4A2, EGFR, FN1, HES2, LAMA2, LAMC3, SPP1, WNT1, WNT2, WNT3A, WNT7A]
KEGG:04911	Insulin secretion	2.32558	2	[ATP1A4, SLC2A1]
KEGG:04630	JAK-STAT signaling pathway	3.7037	6	[CSF2RA, CSF2RB, CSH1, EGFR, IL22RA2, LEP]
KEGG:04670	Leukocyte transendothelial migration	5.30973	6	[CDH5, CLDN19, ESAM, JAM2, PECAM1, VAV3]
KEGG:05144	Malaria	4	2	[PECAM1, SDC1]
KEGG:04010	MAPK signaling pathway	2.38095	7	[DUSP9, EGFR, FLT1, FLT4, GADD45G, IL1RAP, PGF]
KEGG:04916	Melanogenesis	3.9604	4	[WNT1, WNT2, WNT3A, WNT7A]
KEGG:05218	Melanoma	2.77778	2	[EGFR, GADD45G]
KEGG:04978	Mineral absorption	3.44828	2	[ATP1A4, TRPV6]
KEGG:04150	mTOR signaling pathway	3.87097	6	[ATP6V1B1, SKP2, WNT1, WNT2, WNT3A, WNT7A]
KEGG:04080	Neuroactive ligand-receptor interaction	2.35294	8	[ADRB1, APLNR, CSH1, GABRE, KISS1, LEP, MTNR1B, P2RY6]
KEGG:00510	N-Glycan biosynthesis	4	2	[MAN1A2, TUSC3]
KEGG:05223	Non-small cell lung cancer	3.0303	2	[EGFR, GADD45G]
KEGG:04913	Ovarian steroidogenesis	7.84314	4	[CYP11A1, CYP19A1, HSD17B2, SCARB1]
KEGG:04115	p53 signaling pathway	2.77778	2	[GADD45G, IGFBP3]
KEGG:05212	Pancreatic cancer	2.63158	2	[EGFR, GADD45G]
KEGG:05200	Pathways in cancer	3.57815	19	[BIRC7, COL4A1, COL4A2, CSF2RA, CSF2RB, DAPK1, EGFR, FLT4, FN1, GADD45G, LAMA2, LAMC3, PGF, SKP2, SLC2A1, WNT1, WNT2, WNT3A, WNT7A]
KEGG:05235	PD-L1 expression and PD-1 checkpoint pathway in cancer	2.24719	2	[CD274, EGFR]
KEGG:04151	PI3K-Akt signaling pathway	3.38983	12	[COL4A1, COL4A2, CSH1, EGFR, FLT1, FLT4, FN1, LAMA2, LAMC3, PGF, SPP1, TCL1B]
KEGG:04974	Protein digestion and absorption	4.21053	4	[ATP1A4, COL11A1, COL4A1, COL4A2]
KEGG:05205	Proteoglycans in cancer	4.87805	10	[EGFR, FN1, GPC3, SDC1, TIMP3, VAV3, WNT1, WNT2, WNT3A, WNT7A]
KEGG:04015	Rap1 signaling pathway	2.38095	5	[EGFR, FLT1, FLT4, PGF, VAV3]
KEGG:04014	Ras signaling pathway	2.15517	5	[EGFR, FLT1, FLT4, FOXO4, PGF]
KEGG:04926	Relaxin signaling pathway	2.32558	3	[COL4A1, COL4A2, EGFR]
KEGG:04924	Renin secretion	2.89855	2	[ADRB1, GUCY1A2]
KEGG:05323	Rheumatoid arthritis	2.15054	2	[ATP6V1B1, FLT1]
KEGG:04970	Salivary secretion	4.3956	4	[ADRB1, ATP1A4, GUCY1A2, TRPV6]
KEGG:04550	Signaling pathways regulating pluripotency of stem cells	3.4965	5	[DUSP9, WNT1, WNT2, WNT3A, WNT7A]
KEGG:05222	Small cell lung cancer	8.69565	8	[BIRC7, COL4A1, COL4A2, FN1, GADD45G, LAMA2, LAMC3, SKP2]
KEGG:05150	Staphylococcus aureus infection	2.08333	2	[FCGR2B, KRT18]
KEGG:00140	Steroid hormone biosynthesis	4.91803	3	[CYP11A1, CYP19A1, HSD17B2]
KEGG:04350	TGF-beta signaling pathway	3.19149	3	[FBN1, GDF6, NOG]
KEGG:04919	Thyroid hormone signaling pathway	2.52101	3	[ATP1A4, DIO3, SLC2A1]
KEGG:04530	Tight junction	2.36686	4	[CLDN19, JAM2, MYH13, SYNPO]
KEGG:05145	Toxoplasmosis	2.67857	3	[BIRC7, LAMA2, LAMC3]
KEGG:05202	Transcriptional misregulation in cancer	3.22581	6	[AFF1, FLT1, GADD45G, HPGD, IGFBP3, MYCN]
KEGG:04120	Ubiquitin mediated proteolysis	2.14286	3	[BIRC7, RHOBTB1, SKP2]
KEGG:00513	Various types of N-glycan biosynthesis	5.12821	2	[MAN1A2, TUSC3]
KEGG:04977	Vitamin digestion and absorption	12.5	3	[SCARB1, SLC19A3, SLC5A6]
KEGG:04310	Wnt signaling pathway	4.375	7	[DKK1, NOTUM, RSPO2, WNT1, WNT2, WNT3A, WNT7A]

## Sheet: PE BPs
GOID	GOTerm	% Associated Genes	Nr. Genes	Associated Genes Found
GO:0030198	extracellular matrix organization	4.95283	21	[ADAM12, ADAMTS14, ADAMTS20, ADAMTS5, BMP1, COL11A1, COL4A1, COL4A2, FBN1, FBN2, FN1, FURIN, JAM2, LAMA2, LAMC3, MFAP2, MMP11, PECAM1, QSOX1, SPP1, WNT3A]
GO:0043062	extracellular structure organization	4.94118	21	[ADAM12, ADAMTS14, ADAMTS20, ADAMTS5, BMP1, COL11A1, COL4A1, COL4A2, FBN1, FBN2, FN1, FURIN, JAM2, LAMA2, LAMC3, MFAP2, MMP11, PECAM1, QSOX1, SPP1, WNT3A]
GO:0035633	maintenance of blood-brain barrier	18.9189	7	[CDH5, ESAM, JAM2, LAMA2, MFSD2A, PECAM1, PRG2]
GO:0035461	vitamin transmembrane transport	17.1429	6	[SCARB1, SLC19A3, SLC2A1, SLC52A1, SLC5A6, STRA6]
GO:0050673	epithelial cell proliferation	4.1958	18	[APELA, APLNR, CDKN1C, DLX6, EGFR, FLT1, FLT4, GPC3, IGFBP3, LEP, NOG, NOX5, PGF, SCARB1, TINAGL1, WNT2, WNT3A, WNT7A]
GO:0090596	sensory organ morphogenesis	5.16605	14	[ATP6V1B1, BCAR3, COL11A1, DIO3, DLX6, FBN1, FBN2, MFAP2, MFSD2A, NOG, STRA6, WNT1, WNT2, WNT3A]
GO:0090092	regulation of transmembrane receptor protein serine/threonine kinase signaling pathway	5.03876	13	[CDH5, CDKN1C, CRIM1, DAB2, DACT2, DKK1, FBN1, FBN2, GDF6, GPC3, INHA, NOG, WNT1]
GO:0060070	canonical Wnt signaling pathway	4.34783	15	[DAB2, DKK1, EGFR, GPC3, IGFBP1, LYPD6, NOG, NOTUM, RSPO2, SDC1, TLE6, WNT1, WNT2, WNT3A, WNT7A]
GO:0051180	vitamin transport	12.766	6	[SCARB1, SLC19A3, SLC2A1, SLC52A1, SLC5A6, STRA6]
GO:0001935	endothelial cell proliferation	6.21118	10	[APELA, APLNR, FLT1, FLT4, LEP, NOX5, PGF, SCARB1, TINAGL1, WNT2]
GO:0090482	vitamin transmembrane transporter activity	16.129	5	[SLC19A3, SLC2A1, SLC52A1, SLC5A6, STRA6]
GO:0050678	regulation of epithelial cell proliferation	4.07609	15	[APELA, APLNR, CDKN1C, DLX6, EGFR, FLT1, FLT4, GPC3, LEP, NOG, PGF, TINAGL1, WNT2, WNT3A, WNT7A]
GO:0007178	transmembrane receptor protein serine/threonine kinase signaling pathway	4.01069	15	[CDH5, CDKN1C, CRIM1, DAB2, DACT2, DKK1, FBN1, FBN2, FURIN, GDF6, GPC3, HPGD, INHA, NOG, WNT1]
GO:0050679	positive regulation of epithelial cell proliferation	5.11628	11	[APELA, APLNR, DLX6, EGFR, FLT4, NOG, PGF, TINAGL1, WNT2, WNT3A, WNT7A]
GO:0071560	cellular response to transforming growth factor beta stimulus	4.70588	12	[CDH5, CDKN1C, COL4A2, DAB2, FBN1, FBN2, FURIN, HPGD, TINAGL1, WNT1, WNT2, WNT7A]
GO:0005344	oxygen carrier activity	21.0526	4	[HBG1, HBG2, HBM, HBZ]
GO:0071559	response to transforming growth factor beta	4.5977	12	[CDH5, CDKN1C, COL4A2, DAB2, FBN1, FBN2, FURIN, HPGD, TINAGL1, WNT1, WNT2, WNT7A]
GO:0030324	lung development	5.43478	10	[EGFR, FLT4, GPC3, MAN1A2, NOG, RSPO2, STRA6, TBX5, TINAGL1, WNT2]
GO:0015671	oxygen transport	20	4	[HBG1, HBG2, HBM, HBZ]
GO:0010721	negative regulation of cell development	5.34759	10	[ASCL2, DIO3, FBN1, NOG, SEMA3B, SEMA7A, SPP1, TRPC6, WNT3A, WNT7A]
GO:0071542	dopaminergic neuron differentiation	13.1579	5	[DKK1, RSPO2, WNT1, WNT2, WNT3A]
GO:0030323	respiratory tube development	5.31915	10	[EGFR, FLT4, GPC3, MAN1A2, NOG, RSPO2, STRA6, TBX5, TINAGL1, WNT2]
GO:2000027	regulation of animal organ morphogenesis	5.07614	10	[DAB2, DKK1, GPC3, NOG, RSPO2, SP6, WNT1, WNT2, WNT3A, WNT7A]
GO:0033278	cell proliferation in midbrain	33.3333	3	[WNT1, WNT2, WNT3A]
GO:2000096	positive regulation of Wnt signaling pathway, planar cell polarity pathway	33.3333	3	[DAB2, DKK1, GPC3]
GO:0007369	gastrulation	5.02513	10	[APELA, APLNR, COL11A1, COL4A2, DKK1, FN1, GPC3, NOG, PRG2, WNT3A]
GO:0045995	regulation of embryonic development	8.95522	6	[CCSAP, LAMA2, TLE6, WNT1, WNT2, WNT3A]
GO:0004222	metalloendopeptidase activity	6.10687	8	[ADAM12, ADAMTS14, ADAMTS20, ADAMTS5, BMP1, MMP11, PRG2, TIMP3]
GO:0016755	transferase activity, transferring amino-acyl groups	16.6667	4	[CD200, EPB42, F13A1, TGM2]
GO:0060541	respiratory system development	4.71698	10	[EGFR, FLT4, GPC3, MAN1A2, NOG, RSPO2, STRA6, TBX5, TINAGL1, WNT2]
GO:0015669	gas transport	15.3846	4	[HBG1, HBG2, HBM, HBZ]
GO:0001894	tissue homeostasis	4.01338	12	[ARMS2, CDH5, EGFR, ESAM, JAM2, LAMA2, MFSD2A, NECTIN4, PECAM1, PRG2, SLC2A1, SPP1]
GO:1905208	negative regulation of cardiocyte differentiation	27.2727	3	[DKK1, EGFR, WNT3A]
GO:1905207	regulation of cardiocyte differentiation	14.8148	4	[DKK1, EGFR, TBX5, WNT3A]
GO:0042447	hormone catabolic process	25	3	[CYP19A1, DIO3, SPP1]
GO:1904953	Wnt signaling pathway involved in midbrain dopaminergic neuron differentiation	25	3	[WNT1, WNT2, WNT3A]
GO:0050768	negative regulation of neurogenesis	5.51724	8	[ASCL2, NOG, SEMA3B, SEMA7A, SPP1, TRPC6, WNT3A, WNT7A]
GO:0042446	hormone biosynthetic process	7.59494	6	[ATP1A4, CYP11A1, CYP19A1, DIO3, HSD17B2, SCARB1]
GO:0001936	regulation of endothelial cell proliferation	5.47945	8	[APELA, APLNR, FLT1, FLT4, LEP, PGF, TINAGL1, WNT2]
GO:0045927	positive regulation of growth	4.07407	11	[CSH1, DIO3, EGFR, FN1, IGFBP1, LEP, MFSD2A, SEMA7A, TBX5, WNT2, WNT3A]
GO:0048640	negative regulation of developmental growth	6.14035	7	[ADRB1, NOG, SEMA3B, SEMA7A, SPP1, TBX5, WNT3A]
GO:0051961	negative regulation of nervous system development	5.29801	8	[ASCL2, NOG, SEMA3B, SEMA7A, SPP1, TRPC6, WNT3A, WNT7A]
GO:0033002	muscle cell proliferation	4.61538	9	[EGFR, HPGD, IGFBP3, NOG, P2RY6, SKP2, TBX5, TGM2, WNT2]
GO:1904889	regulation of excitatory synapse assembly	21.4286	3	[IL1RAP, VSTM5, WNT7A]
GO:0001890	placenta development	5.12821	8	[APELA, ASCL2, DLX3, HSD17B2, LEP, PCDH12, SPP1, WNT2]
GO:0007492	endoderm development	6.89655	6	[APELA, COL11A1, COL4A2, DKK1, FN1, NOG]
GO:0048592	eye morphogenesis	5.06329	8	[BCAR3, DIO3, FBN1, FBN2, MFAP2, MFSD2A, STRA6, WNT2]
GO:0035113	embryonic appendage morphogenesis	5.7377	7	[DLX6, FBN2, GPC3, NOG, RSPO2, TBX5, WNT7A]
GO:0030326	embryonic limb morphogenesis	5.7377	7	[DLX6, FBN2, GPC3, NOG, RSPO2, TBX5, WNT7A]
GO:0001706	endoderm formation	8.47458	5	[COL11A1, COL4A2, DKK1, FN1, NOG]
GO:2000052	positive regulation of non-canonical Wnt signaling pathway	20	3	[DAB2, DKK1, GPC3]
GO:0001704	formation of primary germ layer	5.51181	7	[APELA, COL11A1, COL4A2, DKK1, FN1, NOG, WNT3A]
GO:0051216	cartilage development	4.36893	9	[BMP1, CHSY1, COL11A1, GDF6, LEP, NOG, RSPO2, SCIN, WNT7A]
GO:1904948	midbrain dopaminergic neuron differentiation	18.75	3	[WNT1, WNT2, WNT3A]
GO:2000095	regulation of Wnt signaling pathway, planar cell polarity pathway	18.75	3	[DAB2, DKK1, GPC3]
GO:0048048	embryonic eye morphogenesis	11.1111	4	[FBN1, FBN2, MFAP2, STRA6]
GO:0048009	insulin-like growth factor receptor signaling pathway	10.8108	4	[CRIM1, IGFBP1, IGFBP3, WNT1]
GO:0018149	peptide cross-linking	10.8108	4	[EPB42, F13A1, FN1, TGM2]
GO:0090101	negative regulation of transmembrane receptor protein serine/threonine kinase signaling pathway	5.34351	7	[CRIM1, DACT2, DKK1, FBN1, FBN2, NOG, WNT1]
GO:0042743	hydrogen peroxide metabolic process	7.8125	5	[EGFR, HBG1, HBG2, HBM, HBZ]
GO:0060393	regulation of pathway-restricted SMAD protein phosphorylation	7.8125	5	[DAB2, DKK1, GDF6, INHA, NOG]
GO:0042744	hydrogen peroxide catabolic process	10.5263	4	[HBG1, HBG2, HBM, HBZ]
GO:0030510	regulation of BMP signaling pathway	6.18557	6	[CDH5, CRIM1, FBN1, GPC3, NOG, WNT1]
GO:0060389	pathway-restricted SMAD protein phosphorylation	7.46269	5	[DAB2, DKK1, GDF6, INHA, NOG]
GO:0004896	cytokine receptor activity	6	6	[ACKR2, CSF2RA, CSF2RB, EBI3, IL1RAP, IL22RA2]
GO:0003230	cardiac atrium development	10	4	[GJA5, NOG, TBX5, WNT2]
GO:0048645	animal organ formation	7.35294	5	[DKK1, NOG, TBX5, WNT2, WNT3A]
GO:0008237	metallopeptidase activity	4.01786	9	[ADAM12, ADAMTS14, ADAMTS20, ADAMTS5, BMP1, CPXM1, MMP11, PRG2, TIMP3]
GO:0048736	appendage development	4.37158	8	[DKK1, DLX6, FBN2, GPC3, NOG, RSPO2, TBX5, WNT7A]
GO:0060173	limb development	4.37158	8	[DKK1, DLX6, FBN2, GPC3, NOG, RSPO2, TBX5, WNT7A]
GO:0001938	positive regulation of endothelial cell proliferation	5.71429	6	[APELA, APLNR, FLT4, PGF, TINAGL1, WNT2]
GO:0035107	appendage morphogenesis	4.82759	7	[DLX6, FBN2, GPC3, NOG, RSPO2, TBX5, WNT7A]
GO:0035108	limb morphogenesis	4.82759	7	[DLX6, FBN2, GPC3, NOG, RSPO2, TBX5, WNT7A]
GO:0001502	cartilage condensation	13.6364	3	[BMP1, COL11A1, WNT7A]
GO:0061035	regulation of cartilage development	6.49351	5	[BMP1, GDF6, LEP, NOG, SCIN]
GO:0060976	coronary vasculature development	8.51064	4	[APELA, APLNR, GPC3, TBX5]
GO:0090100	positive regulation of transmembrane receptor protein serine/threonine kinase signaling pathway	5.26316	6	[CDH5, CDKN1C, DAB2, GDF6, GPC3, INHA]
GO:0040019	positive regulation of embryonic development	13.0435	3	[TLE6, WNT1, WNT3A]
GO:0035987	endodermal cell differentiation	8.16327	4	[COL11A1, COL4A2, DKK1, FN1]
GO:0032874	positive regulation of stress-activated MAPK cascade	5.12821	6	[FCGR2B, FLT4, GADD45G, GDF6, LEP, WNT7A]
GO:0070304	positive regulation of stress-activated protein kinase signaling cascade	5.04202	6	[FCGR2B, FLT4, GADD45G, GDF6, LEP, WNT7A]
GO:0030509	BMP signaling pathway	4.34783	7	[CDH5, CRIM1, FBN1, GDF6, GPC3, NOG, WNT1]
GO:0043567	regulation of insulin-like growth factor receptor signaling pathway	12	3	[IGFBP1, IGFBP3, WNT1]
GO:0070920	regulation of production of small RNA involved in gene silencing by RNA	12	3	[EGFR, LIN28B, MYCN]
GO:1903798	regulation of production of miRNAs involved in gene silencing by miRNA	12	3	[EGFR, LIN28B, MYCN]
GO:0001759	organ induction	12	3	[DKK1, WNT2, WNT3A]
GO:0030514	negative regulation of BMP signaling pathway	7.69231	4	[CRIM1, FBN1, NOG, WNT1]
GO:0120178	steroid hormone biosynthetic process	7.69231	4	[CYP11A1, CYP19A1, HSD17B2, SCARB1]
GO:0042471	ear morphogenesis	4.91803	6	[ATP6V1B1, COL11A1, DLX6, NOG, WNT1, WNT3A]
GO:2000050	regulation of non-canonical Wnt signaling pathway	11.5385	3	[DAB2, DKK1, GPC3]
GO:0048661	positive regulation of smooth muscle cell proliferation	5.74713	5	[EGFR, HPGD, P2RY6, SKP2, TGM2]
GO:0006706	steroid catabolic process	11.1111	3	[CYP19A1, SCARB1, SPP1]
GO:1904861	excitatory synapse assembly	11.1111	3	[IL1RAP, VSTM5, WNT7A]
GO:0048843	negative regulation of axon extension involved in axon guidance	11.1111	3	[SEMA3B, SEMA7A, WNT3A]
GO:1900745	positive regulation of p38MAPK cascade	10.7143	3	[GADD45G, GDF6, LEP]
GO:0061311	cell surface receptor signaling pathway involved in heart development	10.7143	3	[DKK1, NOG, WNT3A]
GO:0120193	tight junction organization	5.49451	5	[CDH5, CLDN19, ESAM, PECAM1, SVEP1]
GO:0031214	biomineral tissue development	4.02299	7	[FBN2, GPC3, LEP, OC90, ODAPH, RSPO2, SPP1]
GO:0071772	response to BMP	4.02299	7	[CDH5, CRIM1, FBN1, GDF6, GPC3, NOG, WNT1]
GO:0071773	cellular response to BMP stimulus	4.02299	7	[CDH5, CRIM1, FBN1, GDF6, GPC3, NOG, WNT1]
GO:0035116	embryonic hindlimb morphogenesis	10	3	[GPC3, RSPO2, WNT7A]
GO:0003156	regulation of animal organ formation	10	3	[DKK1, WNT2, WNT3A]
GO:0060840	artery development	5.20833	5	[GJA5, HPGD, LEP, NOG, STRA6]
GO:0042476	odontogenesis	4.34783	6	[ADAMTS5, DLX3, ODAPH, RSPO2, SDC1, SP6]
GO:0048660	regulation of smooth muscle cell proliferation	4.34783	6	[EGFR, HPGD, IGFBP3, P2RY6, SKP2, TGM2]
GO:0035115	embryonic forelimb morphogenesis	9.375	3	[RSPO2, TBX5, WNT7A]
GO:0003209	cardiac atrium morphogenesis	9.375	3	[NOG, TBX5, WNT2]
GO:0002576	platelet degranulation	4.28571	6	[F13A1, FN1, PECAM1, PHACTR2, QSOX1, TIMP3]
GO:0048659	smooth muscle cell proliferation	4.28571	6	[EGFR, HPGD, IGFBP3, P2RY6, SKP2, TGM2]
GO:0050901	leukocyte tethering or rolling	9.09091	3	[JAM2, LEP, ST3GAL4]
GO:0072376	protein activation cascade	9.09091	3	[F13A1, FN1, TFPI]
GO:0072378	blood coagulation, fibrin clot formation	9.09091	3	[F13A1, FN1, TFPI]
GO:0008209	androgen metabolic process	9.09091	3	[CYP19A1, SCARB1, SPP1]
GO:0099174	regulation of presynapse organization	9.09091	3	[IL1RAP, WNT3A, WNT7A]
GO:1905606	regulation of presynapse assembly	9.09091	3	[IL1RAP, WNT3A, WNT7A]
GO:0048841	regulation of axon extension involved in axon guidance	9.09091	3	[SEMA3B, SEMA7A, WNT3A]
GO:0060914	heart formation	9.09091	3	[DKK1, TBX5, WNT3A]
GO:0042472	inner ear morphogenesis	4.90196	5	[ATP6V1B1, COL11A1, DLX6, WNT1, WNT3A]
GO:0004601	peroxidase activity	6.15385	4	[HBG1, HBG2, HBM, HBZ]
GO:0005179	hormone activity	4.16667	6	[APELA, CSH1, FBN1, INHA, INSL4, LEP]
GO:0046887	positive regulation of hormone secretion	4.13793	6	[CYP19A1, EGFR, INHA, LEP, NNAT, SPP1]
GO:0110110	positive regulation of animal organ morphogenesis	8.33333	3	[DKK1, WNT2, WNT3A]
GO:0120162	positive regulation of cold-induced thermogenesis	4.6729	5	[ADRB1, ESRRG, GADD45G, LEP, MFAP2]
GO:0016684	oxidoreductase activity, acting on peroxide as acceptor	5.7971	4	[HBG1, HBG2, HBM, HBZ]
GO:0019229	regulation of vasoconstriction	5.7971	4	[ARHGAP42, EGFR, GJA5, LEP]
GO:0035137	hindlimb morphogenesis	8.10811	3	[GPC3, RSPO2, WNT7A]
GO:0006024	glycosaminoglycan biosynthetic process	4.54545	5	[CHSY1, GPC3, HS3ST3B1, SDC1, ST3GAL4]
GO:0003281	ventricular septum development	5.6338	4	[GJA5, NOG, STRA6, TBX5]
GO:0048844	artery morphogenesis	5.6338	4	[GJA5, HPGD, NOG, STRA6]
GO:0060420	regulation of heart growth	5.6338	4	[DUSP9, NOG, TBX5, WNT2]
GO:0010092	specification of animal organ identity	7.89474	3	[DKK1, WNT2, WNT3A]
GO:0035136	forelimb morphogenesis	7.69231	3	[RSPO2, TBX5, WNT7A]
GO:1902284	neuron projection extension involved in neuron projection guidance	7.69231	3	[SEMA3B, SEMA7A, WNT3A]
GO:0048846	axon extension involved in axon guidance	7.69231	3	[SEMA3B, SEMA7A, WNT3A]
GO:0050771	negative regulation of axonogenesis	5.47945	4	[SEMA3B, SEMA7A, SPP1, WNT3A]
GO:0001707	mesoderm formation	5.47945	4	[APELA, DKK1, NOG, WNT3A]
GO:0002062	chondrocyte differentiation	4.42478	5	[CHSY1, COL11A1, GDF6, SCIN, WNT7A]
GO:0061387	regulation of extent of cell growth	4.38596	5	[FN1, SEMA3B, SEMA7A, SPP1, WNT3A]
GO:0045123	cellular extravasation	5.33333	4	[JAM2, LEP, PECAM1, ST3GAL4]
GO:0048332	mesoderm morphogenesis	5.33333	4	[APELA, DKK1, NOG, WNT3A]
GO:0060071	Wnt signaling pathway, planar cell polarity pathway	4.31034	5	[DAB2, DKK1, GPC3, WNT1, WNT7A]
GO:0014037	Schwann cell differentiation	7.31707	3	[LAMA2, NCMAP, SH3TC2]
GO:0045823	positive regulation of heart contraction	7.31707	3	[ADRB1, APELA, ATP1A4]
GO:0006023	aminoglycan biosynthetic process	4.23729	5	[CHSY1, GPC3, HS3ST3B1, SDC1, ST3GAL4]
GO:0071634	regulation of transforming growth factor beta production	7.14286	3	[CD200, FN1, FURIN]
GO:0007520	myoblast fusion	7.14286	3	[ADAM12, JAM2, WNT1]
GO:0060043	regulation of cardiac muscle cell proliferation	7.14286	3	[NOG, TBX5, WNT2]
GO:0090175	regulation of establishment of planar polarity	4.16667	5	[DAB2, DKK1, GPC3, WNT1, WNT7A]
GO:1903524	positive regulation of blood circulation	6.97674	3	[ADRB1, APELA, ATP1A4]
GO:1900744	regulation of p38MAPK cascade	6.97674	3	[GADD45G, GDF6, LEP]
GO:0048286	lung alveolus development	6.97674	3	[FLT4, MAN1A2, STRA6]
GO:0001618	virus receptor activity	5.06329	4	[EGFR, NECTIN4, SCARB1, SLC52A1]
GO:0046660	female sex differentiation	4.13223	5	[CYP19A1, INHA, LEP, STRA6, ZFP42]
GO:0061333	renal tubule morphogenesis	4.93827	4	[COL4A1, GPC3, NOG, WNT1]
GO:0071604	transforming growth factor beta production	6.66667	3	[CD200, FN1, FURIN]
GO:0030517	negative regulation of axon extension	6.66667	3	[SEMA3B, SEMA7A, WNT3A]
GO:0034103	regulation of tissue remodeling	4.87805	4	[EGFR, FLT4, LEP, SPP1]
GO:0003231	cardiac ventricle development	4	5	[COL11A1, GJA5, NOG, STRA6, TBX5]
GO:0070830	bicellular tight junction assembly	4.7619	4	[CDH5, CLDN19, ESAM, PECAM1]
GO:0045599	negative regulation of fat cell differentiation	6.38298	3	[MMP11, WNT1, WNT3A]
GO:0120192	tight junction assembly	4.65116	4	[CDH5, CLDN19, ESAM, PECAM1]
GO:0046330	positive regulation of JNK cascade	4.65116	4	[FCGR2B, FLT4, GADD45G, WNT7A]
GO:0005044	scavenger receptor activity	6.25	3	[ACKR2, SCARB1, TMPRSS13]
GO:0061756	leukocyte adhesion to vascular endothelial cell	6.25	3	[JAM2, LEP, ST3GAL4]
GO:0038024	cargo receptor activity	4.5977	4	[ACKR2, DAB2, SCARB1, TMPRSS13]
GO:0001570	vasculogenesis	4.5977	4	[APELA, APLNR, TBX5, WNT7A]
GO:0022617	extracellular matrix disassembly	4.5977	4	[ADAMTS5, BMP1, FURIN, MMP11]
GO:0060986	endocrine hormone secretion	6.12245	3	[INHA, LEP, TRPV6]
GO:0038066	p38MAPK cascade	6.12245	3	[GADD45G, GDF6, LEP]
GO:0010171	body morphogenesis	6.12245	3	[GPC3, NOG, STRA6]
GO:0038084	vascular endothelial growth factor signaling pathway	6.12245	3	[FLT1, FLT4, PGF]
GO:0045776	negative regulation of blood pressure	6.12245	3	[ADRB1, ARHGAP42, GJA5]
GO:0010862	positive regulation of pathway-restricted SMAD protein phosphorylation	6.12245	3	[DAB2, GDF6, INHA]
GO:0019915	lipid storage	4.54545	4	[GM2A, LEP, MEST, SCARB1]
GO:0030574	collagen catabolic process	6	3	[ADAMTS14, FURIN, MMP11]
GO:0010863	positive regulation of phospholipase C activity	6	3	[EGFR, FLT1, P2RY6]
GO:0061028	establishment of endothelial barrier	6	3	[CDH5, PECAM1, WNT7A]
GO:0060425	lung morphogenesis	6	3	[NOG, RSPO2, WNT2]
GO:0048864	stem cell development	4.49438	4	[FN1, SEMA3B, SEMA7A, WNT7A]
GO:0002088	lens development in camera-type eye	4.44444	4	[BCAR3, BIRC7, WNT2, WNT7A]
GO:0150104	transport across blood-brain barrier	4.44444	4	[ATP1A4, MFSD2A, SLC2A1, SLC5A6]
GO:0099054	presynapse assembly	5.88235	3	[IL1RAP, WNT3A, WNT7A]
GO:0010232	vascular transport	4.3956	4	[ATP1A4, MFSD2A, SLC2A1, SLC5A6]
GO:0043297	apical junction assembly	4.3956	4	[CDH5, CLDN19, ESAM, PECAM1]
GO:0042310	vasoconstriction	4.3956	4	[ARHGAP42, EGFR, GJA5, LEP]
GO:0098632	cell-cell adhesion mediator activity	5.76923	3	[CD200, ESAM, KRT18]
GO:1900274	regulation of phospholipase C activity	5.76923	3	[EGFR, FLT1, P2RY6]
GO:0060038	cardiac muscle cell proliferation	5.76923	3	[NOG, TBX5, WNT2]
GO:0006767	water-soluble vitamin metabolic process	4.34783	4	[SLC19A3, SLC2A1, SLC52A1, SLC5A6]
GO:0035196	production of miRNAs involved in gene silencing by miRNA	5.66038	3	[EGFR, LIN28B, MYCN]
GO:0003229	ventricular cardiac muscle tissue development	5.66038	3	[COL11A1, NOG, TBX5]
GO:0060419	heart growth	4.25532	4	[DUSP9, NOG, TBX5, WNT2]
GO:2000677	regulation of transcription regulatory region DNA binding	5.55556	3	[ANKRD33, MSX2, WNT3A]
GO:0043277	apoptotic cell clearance	5.55556	3	[RHOBTB1, SCARB1, TGM2]
GO:0099172	presynapse organization	5.55556	3	[IL1RAP, WNT3A, WNT7A]
GO:0048146	positive regulation of fibroblast proliferation	5.55556	3	[FN1, WNT1, WNT2]
GO:0000768	syncytium formation by plasma membrane fusion	5.45455	3	[ADAM12, JAM2, WNT1]
GO:0050999	regulation of nitric-oxide synthase activity	5.45455	3	[EGFR, LEP, SCARB1]
GO:0031050	dsRNA processing	5.35714	3	[EGFR, LIN28B, MYCN]
GO:0070918	production of small RNA involved in gene silencing by RNA	5.35714	3	[EGFR, LIN28B, MYCN]
GO:0010883	regulation of lipid storage	5.35714	3	[LEP, MEST, SCARB1]
GO:1901184	regulation of ERBB signaling pathway	4.08163	4	[BCAR3, EGFR, IFI6, SH3TC2]
GO:0048010	vascular endothelial growth factor receptor signaling pathway	4.08163	4	[FLT1, FLT4, PGF, VAV3]
GO:0002886	regulation of myeloid leukocyte mediated immunity	5.26316	3	[FCGR2B, TINAGL1, UNC13D]
GO:0006949	syncytium formation	5.26316	3	[ADAM12, JAM2, WNT1]
GO:0097006	regulation of plasma lipoprotein particle levels	4.0404	4	[BMP1, MFSD2A, MYLIP, SCARB1]
GO:0030516	regulation of axon extension	4.0404	4	[FN1, SEMA3B, SEMA7A, WNT3A]
GO:0030901	midbrain development	4	4	[PRG2, WNT1, WNT2, WNT3A]
GO:0046620	regulation of organ growth	4	4	[DUSP9, NOG, TBX5, WNT2]
GO:0071827	plasma lipoprotein particle organization	5.17241	3	[BMP1, MFSD2A, SCARB1]
GO:0030199	collagen fibril organization	5.17241	3	[ADAMTS14, COL11A1, MMP11]
GO:0048260	positive regulation of receptor-mediated endocytosis	5.17241	3	[APELA, DAB2, WNT3A]
GO:0003179	heart valve morphogenesis	5.08475	3	[GJA5, STRA6, TBX5]
GO:0001755	neural crest cell migration	5.08475	3	[FN1, SEMA3B, SEMA7A]
GO:0046850	regulation of bone remodeling	5.08475	3	[EGFR, LEP, SPP1]
GO:0001658	branching involved in ureteric bud morphogenesis	5	3	[GPC3, NOG, WNT1]
GO:0055008	cardiac muscle tissue morphogenesis	5	3	[COL11A1, NOG, WNT2]
GO:0009311	oligosaccharide metabolic process	4.91803	3	[GM2A, SLC2A1, ST3GAL4]
GO:0051965	positive regulation of synapse assembly	4.91803	3	[IL1RAP, VSTM5, WNT7A]
GO:0002090	regulation of receptor internalization	4.91803	3	[APELA, DKK1, WNT3A]
GO:0098631	cell adhesion mediator activity	4.83871	3	[CD200, ESAM, KRT18]
GO:0071825	protein-lipid complex subunit organization	4.83871	3	[BMP1, MFSD2A, SCARB1]
GO:0004517	nitric-oxide synthase activity	4.83871	3	[EGFR, LEP, SCARB1]
GO:0055021	regulation of cardiac muscle tissue growth	4.6875	3	[NOG, TBX5, WNT2]
GO:0030888	regulation of B cell proliferation	4.61538	3	[FCGR2B, VAV3, WNT3A]
GO:0014855	striated muscle cell proliferation	4.54545	3	[NOG, TBX5, WNT2]
GO:0060675	ureteric bud morphogenesis	4.47761	3	[GPC3, NOG, WNT1]
GO:0046888	negative regulation of hormone secretion	4.41176	3	[INHA, LEP, MTNR1B]
GO:0003170	heart valve development	4.41176	3	[GJA5, STRA6, TBX5]
GO:0035924	cellular response to vascular endothelial growth factor stimulus	4.41176	3	[FLT1, FLT4, PGF]
GO:0050922	negative regulation of chemotaxis	4.41176	3	[SEMA3B, SEMA7A, WNT3A]
GO:0060415	muscle tissue morphogenesis	4.41176	3	[COL11A1, NOG, WNT2]
GO:0032768	regulation of monooxygenase activity	4.41176	3	[EGFR, LEP, SCARB1]
GO:0040014	regulation of multicellular organism growth	4.34783	3	[ADRB1, DIO3, MFSD2A]
GO:0072171	mesonephric tubule morphogenesis	4.34783	3	[GPC3, NOG, WNT1]
GO:0071300	cellular response to retinoic acid	4.34783	3	[LEP, WNT2, WNT3A]
GO:0010518	positive regulation of phospholipase activity	4.28571	3	[EGFR, FLT1, P2RY6]
GO:0008028	monocarboxylic acid transmembrane transporter activity	4.28571	3	[MFSD2A, SLC16A4, SLC5A6]
GO:0001885	endothelial cell development	4.28571	3	[CDH5, PECAM1, WNT7A]
GO:0003208	cardiac ventricle morphogenesis	4.22535	3	[COL11A1, NOG, TBX5]
GO:0061515	myeloid cell development	4.16667	3	[BPGM, EPB42, FBN1]
GO:0002792	negative regulation of peptide secretion	4.10959	3	[CD200, LEP, MTNR1B]
GO:0050795	regulation of behavior	4	3	[ADRB1, MTNR1B, STRA6]
GO:0048644	muscle organ morphogenesis	4	3	[COL11A1, NOG, WNT2]

## Sheet: IUGR KEGGs
GOID	GOTerm	% Associated Genes	Nr. Genes	Associated Genes Found
KEGG:04068	FoxO signaling pathway	2.29008	3	[EGFR, GADD45G, SKP2]
KEGG:04080	Neuroactive ligand-receptor interaction	2.05882	7	[ADRB1, CGA, CRH, CSH1, CSH2, GABRE, MTNR1B]
KEGG:04110	Cell cycle	2.41935	3	[CDKN1C, GADD45G, SKP2]
KEGG:04115	p53 signaling pathway	2.77778	2	[GADD45G, IGFBP3]
KEGG:04150	mTOR signaling pathway	3.22581	5	[SKP2, WNT1, WNT2, WNT3A, WNT7A]
KEGG:04151	PI3K-Akt signaling pathway	2.54237	9	[COL4A1, COL4A2, CSH1, CSH2, EGFR, FLT4, FN1, LAMC3, SPP1]
KEGG:04310	Wnt signaling pathway	3.125	5	[NOTUM, WNT1, WNT2, WNT3A, WNT7A]
KEGG:04350	TGF-beta signaling pathway	2.12766	2	[GDF6, NOG]
KEGG:04390	Hippo signaling pathway	3.18471	5	[GDF6, WNT1, WNT2, WNT3A, WNT7A]
KEGG:04510	Focal adhesion	4.0201	8	[COL4A1, COL4A2, EGFR, FLT4, FN1, LAMC3, SPP1, VAV3]
KEGG:04512	ECM-receptor interaction	6.81818	6	[COL4A1, COL4A2, FN1, LAMC3, SDC1, SPP1]
KEGG:04514	Cell adhesion molecules (CAMs)	2.7027	4	[CD274, ESAM, PECAM1, SDC1]
KEGG:04520	Adherens junction	2.8169	2	[EGFR, NECTIN4]
KEGG:04540	Gap junction	3.40909	3	[ADRB1, EGFR, GUCY1A2]
KEGG:04550	Signaling pathways regulating pluripotency of stem cells	3.4965	5	[DUSP9, WNT1, WNT2, WNT3A, WNT7A]
KEGG:04630	JAK-STAT signaling pathway	2.46914	4	[CSF2RB, CSH1, CSH2, EGFR]
KEGG:04670	Leukocyte transendothelial migration	2.65487	3	[ESAM, PECAM1, VAV3]
KEGG:04713	Circadian entrainment	2.06186	2	[GUCY1A2, MTNR1B]
KEGG:04730	Long-term depression	3.33333	2	[CRH, GUCY1A2]
KEGG:04912	GnRH signaling pathway	2.15054	2	[CGA, EGFR]
KEGG:04913	Ovarian steroidogenesis	3.92157	2	[CGA, SCARB1]
KEGG:04916	Melanogenesis	3.9604	4	[WNT1, WNT2, WNT3A, WNT7A]
KEGG:04923	Regulation of lipolysis in adipocytes	3.57143	2	[ADRB1, CGA]
KEGG:04924	Renin secretion	2.89855	2	[ADRB1, GUCY1A2]
KEGG:04926	Relaxin signaling pathway	2.32558	3	[COL4A1, COL4A2, EGFR]
KEGG:04929	GnRH secretion	3.125	2	[CGA, SPP1]
KEGG:04933	AGE-RAGE signaling pathway in diabetic complications	3	3	[COL4A1, COL4A2, FN1]
KEGG:04934	Cushing syndrome	4.51613	7	[CRH, EGFR, SCARB1, WNT1, WNT2, WNT3A, WNT7A]
KEGG:04935	Growth hormone synthesis, secretion and action	2.52101	3	[CSH1, CSH2, IGFBP3]
KEGG:04970	Salivary secretion	3.2967	3	[ADRB1, GUCY1A2, TRPV6]
KEGG:04974	Protein digestion and absorption	2.10526	2	[COL4A1, COL4A2]
KEGG:04977	Vitamin digestion and absorption	12.5	3	[SCARB1, SLC19A3, SLC5A6]
KEGG:04979	Cholesterol metabolism	4	2	[MYLIP, SCARB1]
KEGG:05144	Malaria	4	2	[PECAM1, SDC1]
KEGG:05146	Amoebiasis	3.92157	4	[COL4A1, COL4A2, FN1, LAMC3]
KEGG:05165	Human papillomavirus infection	3.33333	11	[COL4A1, COL4A2, EGFR, FN1, HES2, LAMC3, SPP1, WNT1, WNT2, WNT3A, WNT7A]
KEGG:05200	Pathways in cancer	2.44821	13	[COL4A1, COL4A2, CSF2RB, EGFR, FLT4, FN1, GADD45G, LAMC3, SKP2, WNT1, WNT2, WNT3A, WNT7A]
KEGG:05202	Transcriptional misregulation in cancer	2.15054	4	[AFF1, GADD45G, IGFBP3, MYCN]
KEGG:05205	Proteoglycans in cancer	4.39024	9	[EGFR, FN1, SDC1, TIMP3, VAV3, WNT1, WNT2, WNT3A, WNT7A]
KEGG:05210	Colorectal cancer	2.32558	2	[EGFR, GADD45G]
KEGG:05212	Pancreatic cancer	2.63158	2	[EGFR, GADD45G]
KEGG:05213	Endometrial cancer	3.44828	2	[EGFR, GADD45G]
KEGG:05214	Glioma	2.66667	2	[EGFR, GADD45G]
KEGG:05217	Basal cell carcinoma	7.93651	5	[GADD45G, WNT1, WNT2, WNT3A, WNT7A]
KEGG:05218	Melanoma	2.77778	2	[EGFR, GADD45G]
KEGG:05222	Small cell lung cancer	6.52174	6	[COL4A1, COL4A2, FN1, GADD45G, LAMC3, SKP2]
KEGG:05223	Non-small cell lung cancer	3.0303	2	[EGFR, GADD45G]
KEGG:05224	Breast cancer	4.7619	7	[EGFR, FLT4, GADD45G, WNT1, WNT2, WNT3A, WNT7A]
KEGG:05225	Hepatocellular carcinoma	3.57143	6	[EGFR, GADD45G, WNT1, WNT2, WNT3A, WNT7A]
KEGG:05226	Gastric cancer	4.02685	6	[EGFR, GADD45G, WNT1, WNT2, WNT3A, WNT7A]
KEGG:05235	PD-L1 expression and PD-1 checkpoint pathway in cancer	2.24719	2	[CD274, EGFR]

## Sheet: IUGR BPs
GOID	GOTerm BPs	% Associated Genes	Nr. Genes	Associated Genes Found
GO:0001706	endoderm formation	5.08475	3	[COL4A2, FN1, NOG]
GO:0001707	mesoderm formation	4.10959	3	[APELA, NOG, WNT3A]
GO:0002576	platelet degranulation	4.28571	6	[F13A1, FN1, PECAM1, PHACTR2, QSOX1, TIMP3]
GO:0003209	cardiac atrium morphogenesis	9.375	3	[NOG, TBX5, WNT2]
GO:0003230	cardiac atrium development	10	4	[GJA5, NOG, TBX5, WNT2]
GO:0003281	ventricular septum development	4.22535	3	[GJA5, NOG, TBX5]
GO:0004601	peroxidase activity	6.15385	4	[HBG1, HBG2, HBM, HBZ]
GO:0005344	oxygen carrier activity	21.0526	4	[HBG1, HBG2, HBM, HBZ]
GO:0007492	endoderm development	4.5977	4	[APELA, COL4A2, FN1, NOG]
GO:0014855	striated muscle cell proliferation	4.54545	3	[NOG, TBX5, WNT2]
GO:0015669	gas transport	15.3846	4	[HBG1, HBG2, HBM, HBZ]
GO:0015671	oxygen transport	20	4	[HBG1, HBG2, HBM, HBZ]
GO:0016684	oxidoreductase activity, acting on peroxide as acceptor	5.7971	4	[HBG1, HBG2, HBM, HBZ]
GO:0016755	transferase activity, transferring amino-acyl groups	12.5	3	[EPB42, F13A1, TGM2]
GO:0018149	peptide cross-linking	10.8108	4	[EPB42, F13A1, FN1, TGM2]
GO:0021575	hindbrain morphogenesis	5.45455	3	[SERPINE2, WNT1, WNT7A]
GO:0021587	cerebellum morphogenesis	6.12245	3	[SERPINE2, WNT1, WNT7A]
GO:0022410	circadian sleep/wake cycle process	12	3	[ADRB1, CRH, MTNR1B]
GO:0030514	negative regulation of BMP signaling pathway	5.76923	3	[CRIM1, NOG, WNT1]
GO:0030901	midbrain development	4	4	[PRG2, WNT1, WNT2, WNT3A]
GO:0031050	dsRNA processing	5.35714	3	[EGFR, LIN28B, MYCN]
GO:0033278	cell proliferation in midbrain	33.3333	3	[WNT1, WNT2, WNT3A]
GO:0035196	production of miRNAs involved in gene silencing by miRNA	5.66038	3	[EGFR, LIN28B, MYCN]
GO:0035461	vitamin transmembrane transport	8.57143	3	[SCARB1, SLC19A3, SLC5A6]
GO:0035633	maintenance of blood-brain barrier	10.8108	4	[ESAM, MFSD2A, PECAM1, PRG2]
GO:0040019	positive regulation of embryonic development	13.0435	3	[TLE6, WNT1, WNT3A]
GO:0042743	hydrogen peroxide metabolic process	7.8125	5	[EGFR, HBG1, HBG2, HBM, HBZ]
GO:0042744	hydrogen peroxide catabolic process	10.5263	4	[HBG1, HBG2, HBM, HBZ]
GO:0042745	circadian sleep/wake cycle	10.7143	3	[ADRB1, CRH, MTNR1B]
GO:0042749	regulation of circadian sleep/wake cycle	13.6364	3	[ADRB1, CRH, MTNR1B]
GO:0043277	apoptotic cell clearance	5.55556	3	[RHOBTB1, SCARB1, TGM2]
GO:0045187	regulation of circadian sleep/wake cycle, sleep	17.6471	3	[ADRB1, CRH, MTNR1B]
GO:0045599	negative regulation of fat cell differentiation	6.38298	3	[MMP11, WNT1, WNT3A]
GO:0045776	negative regulation of blood pressure	6.12245	3	[ADRB1, CRH, GJA5]
GO:0045995	regulation of embryonic development	7.46269	5	[CCSAP, TLE6, WNT1, WNT2, WNT3A]
GO:0046620	regulation of organ growth	4	4	[DUSP9, NOG, TBX5, WNT2]
GO:0048009	insulin-like growth factor receptor signaling pathway	8.10811	3	[CRIM1, IGFBP3, WNT1]
GO:0048146	positive regulation of fibroblast proliferation	5.55556	3	[FN1, WNT1, WNT2]
GO:0048260	positive regulation of receptor-mediated endocytosis	5.17241	3	[APELA, DAB2, WNT3A]
GO:0048332	mesoderm morphogenesis	4	3	[APELA, NOG, WNT3A]
GO:0048512	circadian behavior	6.12245	3	[ADRB1, CRH, MTNR1B]
GO:0048640	negative regulation of developmental growth	5.26316	6	[ADRB1, NOG, SEMA7A, SPP1, TBX5, WNT3A]
GO:0048645	animal organ formation	5.88235	4	[NOG, TBX5, WNT2, WNT3A]
GO:0048708	astrocyte differentiation	4.93827	4	[EGFR, LAMC3, NOG, SERPINE2]
GO:0050768	negative regulation of neurogenesis	4.82759	7	[ASCL2, NOG, SEMA7A, SPP1, TRPC6, WNT3A, WNT7A]
GO:0050771	negative regulation of axonogenesis	4.10959	3	[SEMA7A, SPP1, WNT3A]
GO:0050795	regulation of behavior	4	3	[ADRB1, CRH, MTNR1B]
GO:0050802	circadian sleep/wake cycle, sleep	14.2857	3	[ADRB1, CRH, MTNR1B]
GO:0051180	vitamin transport	6.38298	3	[SCARB1, SLC19A3, SLC5A6]
GO:0051961	negative regulation of nervous system development	4.63576	7	[ASCL2, NOG, SEMA7A, SPP1, TRPC6, WNT3A, WNT7A]
GO:0055021	regulation of cardiac muscle tissue growth	4.6875	3	[NOG, TBX5, WNT2]
GO:0060038	cardiac muscle cell proliferation	5.76923	3	[NOG, TBX5, WNT2]
GO:0060043	regulation of cardiac muscle cell proliferation	7.14286	3	[NOG, TBX5, WNT2]
GO:0060389	pathway-restricted SMAD protein phosphorylation	4.47761	3	[DAB2, GDF6, NOG]
GO:0060393	regulation of pathway-restricted SMAD protein phosphorylation	4.6875	3	[DAB2, GDF6, NOG]
GO:0060419	heart growth	4.25532	4	[DUSP9, NOG, TBX5, WNT2]
GO:0060420	regulation of heart growth	5.6338	4	[DUSP9, NOG, TBX5, WNT2]
GO:0070527	platelet aggregation	4.47761	3	[FN1, SERPINE2, WNT3A]
GO:0070918	production of small RNA involved in gene silencing by RNA	5.35714	3	[EGFR, LIN28B, MYCN]
GO:0070920	regulation of production of small RNA involved in gene silencing by RNA	12	3	[EGFR, LIN28B, MYCN]
GO:0071384	cellular response to corticosteroid stimulus	4.28571	3	[CRH, EGFR, TINAGL1]
GO:0071385	cellular response to glucocorticoid stimulus	4.61538	3	[CRH, EGFR, TINAGL1]
GO:0071542	dopaminergic neuron differentiation	7.89474	3	[WNT1, WNT2, WNT3A]
GO:0071548	response to dexamethasone	6.38298	3	[CRH, EGFR, TINAGL1]
GO:0071549	cellular response to dexamethasone stimulus	8.82353	3	[CRH, EGFR, TINAGL1]
GO:1903798	regulation of production of miRNAs involved in gene silencing by miRNA	12	3	[EGFR, LIN28B, MYCN]
GO:1904948	midbrain dopaminergic neuron differentiation	18.75	3	[WNT1, WNT2, WNT3A]
GO:1904953	Wnt signaling pathway involved in midbrain dopaminergic neuron differentiation	25	3	[WNT1, WNT2, WNT3A]
GO:1905207	regulation of cardiocyte differentiation	11.1111	3	[EGFR, TBX5, WNT3A]
GO:2000677	regulation of transcription regulatory region DNA binding	5.55556	3	[ANKRD33, MSX2, WNT3A]

## Sheet: miR-210 BPs
GOID	GOTerm	% Associated Genes	Nr. Genes	Associated Genes Found
GO:0035633	maintenance of blood-brain barrier	10.8108	4	[ESAM, MFSD2A, PECAM1, PRG2]
GO:0120193	tight junction organization	3.2967	3	[ESAM, PECAM1, SVEP1]
GO:0001945	lymph vessel development	7.40741	2	[FLT4, SVEP1]
GO:0036303	lymph vessel morphogenesis	9.09091	2	[FLT4, SVEP1]
GO:0035461	vitamin transmembrane transport	8.57143	3	[SCARB1, SLC19A3, SLC5A6]
GO:0051180	vitamin transport	6.38298	3	[SCARB1, SLC19A3, SLC5A6]
GO:0072348	sulfur compound transport	4	2	[SLC19A3, SLC5A6]
GO:0090482	vitamin transmembrane transporter activity	6.45161	2	[SLC19A3, SLC5A6]
GO:1901682	sulfur compound transmembrane transporter activity	4.08163	2	[SLC19A3, SLC5A6]
GO:0030574	collagen catabolic process	4	2	[ADAMTS14, MMP11]
GO:0030199	collagen fibril organization	3.44828	2	[ADAMTS14, MMP11]
GO:0071711	basement membrane organization	5.88235	2	[COL4A1, MMP11]
GO:1905048	regulation of metallopeptidase activity	11.7647	2	[PRG2, TIMP3]
GO:0004222	metalloendopeptidase activity	3.81679	5	[ADAM12, ADAMTS14, MMP11, PRG2, TIMP3]
GO:1904683	regulation of metalloendopeptidase activity	25	2	[PRG2, TIMP3]
GO:0072376	protein activation cascade	6.06061	2	[F13A1, FN1]
GO:0072378	blood coagulation, fibrin clot formation	6.06061	2	[F13A1, FN1]
GO:0001706	endoderm formation	3.38983	2	[FN1, NOG]
GO:0002576	platelet degranulation	4.28571	6	[F13A1, FN1, PECAM1, PHACTR2, QSOX1, TIMP3]
GO:0018149	peptide cross-linking	8.10811	3	[EPB42, F13A1, FN1]
GO:0001755	neural crest cell migration	3.38983	2	[FN1, SEMA7A]
GO:0016755	transferase activity, transferring amino-acyl groups	8.33333	2	[EPB42, F13A1]
GO:0045773	positive regulation of axon extension	4.44444	2	[FN1, SEMA7A]
GO:0048512	circadian behavior	4.08163	2	[ADRB1, MTNR1B]
GO:0042745	circadian sleep/wake cycle	7.14286	2	[ADRB1, MTNR1B]
GO:0042749	regulation of circadian sleep/wake cycle	9.09091	2	[ADRB1, MTNR1B]
GO:0022410	circadian sleep/wake cycle process	8	2	[ADRB1, MTNR1B]
GO:1903524	positive regulation of blood circulation	4.65116	2	[ADRB1, APELA]
GO:0050802	circadian sleep/wake cycle, sleep	9.52381	2	[ADRB1, MTNR1B]
GO:0045187	regulation of circadian sleep/wake cycle, sleep	11.7647	2	[ADRB1, MTNR1B]
GO:0045823	positive regulation of heart contraction	4.87805	2	[ADRB1, APELA]
GO:0060674	placenta blood vessel development	5.71429	2	[APELA, WNT2]
GO:0002090	regulation of receptor internalization	3.27869	2	[APELA, WNT3A]
GO:0048260	positive regulation of receptor-mediated endocytosis	3.44828	2	[APELA, WNT3A]
GO:0002092	positive regulation of receptor internalization	6.89655	2	[APELA, WNT3A]
GO:0098960	postsynaptic neurotransmitter receptor activity	3.06122	3	[ADRB1, GABRE, LYPD6]
GO:0099529	neurotransmitter receptor activity involved in regulation of postsynaptic membrane potential	3.92157	2	[ADRB1, GABRE]
GO:0017145	stem cell division	6.66667	2	[WNT3A, WNT7A]
GO:0001709	cell fate determination	4.54545	2	[WNT1, WNT7A]
GO:0048103	somatic stem cell division	18.1818	2	[WNT3A, WNT7A]
GO:0062009	secondary palate development	7.40741	2	[WNT3A, WNT7A]
GO:0071827	plasma lipoprotein particle organization	3.44828	2	[MFSD2A, SCARB1]
GO:0000578	embryonic axis specification	4.87805	2	[WNT1, WNT7A]
GO:0046460	neutral lipid biosynthetic process	4	2	[MFSD2A, SCARB1]
GO:0050994	regulation of lipid catabolic process	3.07692	2	[MFSD2A, SCARB1]
GO:0071825	protein-lipid complex subunit organization	3.22581	2	[MFSD2A, SCARB1]
GO:0099172	presynapse organization	3.7037	2	[WNT3A, WNT7A]
GO:0060856	establishment of blood-brain barrier	16.6667	2	[MFSD2A, WNT7A]
GO:0042733	embryonic digit morphogenesis	3.38983	2	[NOG, WNT7A]
GO:0046463	acylglycerol biosynthetic process	4	2	[MFSD2A, SCARB1]
GO:0090207	regulation of triglyceride metabolic process	5.40541	2	[MFSD2A, SCARB1]
GO:0099054	presynapse assembly	3.92157	2	[WNT3A, WNT7A]
GO:0099174	regulation of presynapse organization	6.06061	2	[WNT3A, WNT7A]
GO:0150172	regulation of phosphatidylcholine metabolic process	20	2	[MFSD2A, SCARB1]
GO:1903725	regulation of phospholipid metabolic process	5	2	[MFSD2A, SCARB1]
GO:0021575	hindbrain morphogenesis	3.63636	2	[WNT1, WNT7A]
GO:0006656	phosphatidylcholine biosynthetic process	4.54545	2	[CHAT, MFSD2A]
GO:0090208	positive regulation of triglyceride metabolic process	9.09091	2	[MFSD2A, SCARB1]
GO:0021533	cell differentiation in hindbrain	8.69565	2	[NOG, WNT7A]
GO:0021846	cell proliferation in forebrain	7.40741	2	[WNT3A, WNT7A]
GO:0010866	regulation of triglyceride biosynthetic process	10.5263	2	[MFSD2A, SCARB1]
GO:0019432	triglyceride biosynthetic process	4.7619	2	[MFSD2A, SCARB1]
GO:0021587	cerebellum morphogenesis	4.08163	2	[WNT1, WNT7A]
GO:0061028	establishment of endothelial barrier	4	2	[PECAM1, WNT7A]
GO:1905606	regulation of presynapse assembly	6.06061	2	[WNT3A, WNT7A]
GO:0010867	positive regulation of triglyceride biosynthetic process	15.3846	2	[MFSD2A, SCARB1]
GO:0048841	regulation of axon extension involved in axon guidance	6.06061	2	[SEMA7A, WNT3A]
GO:0048843	negative regulation of axon extension involved in axon guidance	7.40741	2	[SEMA7A, WNT3A]
GO:0035019	somatic stem cell population maintenance	3.79747	3	[ASCL2, NOG, WNT7A]
GO:0007492	endoderm development	3.44828	3	[APELA, FN1, NOG]
GO:0048640	negative regulation of developmental growth	3.50877	4	[ADRB1, NOG, SEMA7A, WNT3A]
GO:0048332	mesoderm morphogenesis	4	3	[APELA, NOG, WNT3A]
GO:0048864	stem cell development	3.37079	3	[FN1, SEMA7A, WNT7A]
GO:0061053	somite development	3.40909	3	[NOG, WNT1, WNT3A]
GO:0001704	formation of primary germ layer	3.14961	4	[APELA, FN1, NOG, WNT3A]
GO:0009953	dorsal/ventral pattern formation	3.48837	3	[NOG, WNT3A, WNT7A]
GO:0048645	animal organ formation	4.41176	3	[NOG, WNT2, WNT3A]
GO:0050679	positive regulation of epithelial cell proliferation	3.72093	8	[APELA, EGFR, FLT4, NOG, TINAGL1, WNT2, WNT3A, WNT7A]
GO:0051961	negative regulation of nervous system development	3.31126	5	[ASCL2, NOG, SEMA7A, WNT3A, WNT7A]
GO:0061311	cell surface receptor signaling pathway involved in heart development	7.14286	2	[NOG, WNT3A]
GO:0072132	mesenchyme morphogenesis	3.77358	2	[NOG, WNT3A]
GO:2000027	regulation of animal organ morphogenesis	3.04569	6	[NOG, SP6, WNT1, WNT2, WNT3A, WNT7A]
GO:0001707	mesoderm formation	4.10959	3	[APELA, NOG, WNT3A]
GO:0050768	negative regulation of neurogenesis	3.44828	5	[ASCL2, NOG, SEMA7A, WNT3A, WNT7A]
GO:0014014	negative regulation of gliogenesis	5.12821	2	[ASCL2, NOG]
GO:1902284	neuron projection extension involved in neuron projection guidance	5.12821	2	[SEMA7A, WNT3A]
GO:0030516	regulation of axon extension	3.0303	3	[FN1, SEMA7A, WNT3A]
GO:0030517	negative regulation of axon extension	4.44444	2	[SEMA7A, WNT3A]
GO:0048846	axon extension involved in axon guidance	5.12821	2	[SEMA7A, WNT3A]
GO:0050772	positive regulation of axonogenesis	3.44828	3	[FN1, SEMA7A, WNT3A]
GO:0097006	regulation of plasma lipoprotein particle levels	3.0303	3	[MFSD2A, MYLIP, SCARB1]
GO:0034381	plasma lipoprotein particle clearance	3.38983	2	[MYLIP, SCARB1]
GO:0010883	regulation of lipid storage	3.57143	2	[MEST, SCARB1]
GO:0034383	low-density lipoprotein particle clearance	5.26316	2	[MYLIP, SCARB1]
GO:0042743	hydrogen peroxide metabolic process	3.125	2	[EGFR, HBM]
GO:0010043	response to zinc ion	3.125	2	[SLC30A2, TINAGL1]
GO:0042554	superoxide anion generation	5.26316	2	[EGFR, NOX5]
GO:0043277	apoptotic cell clearance	3.7037	2	[RHOBTB1, SCARB1]
GO:0002886	regulation of myeloid leukocyte mediated immunity	3.50877	2	[TINAGL1, UNC13D]
GO:0046470	phosphatidylcholine metabolic process	3.125	3	[CHAT, MFSD2A, SCARB1]
GO:0050999	regulation of nitric-oxide synthase activity	3.63636	2	[EGFR, SCARB1]
GO:0004517	nitric-oxide synthase activity	3.22581	2	[EGFR, SCARB1]
GO:0007263	nitric oxide mediated signal transduction	6.06061	2	[EGFR, GUCY1A2]
GO:1905207	regulation of cardiocyte differentiation	7.40741	2	[EGFR, WNT3A]
GO:1905208	negative regulation of cardiocyte differentiation	18.1818	2	[EGFR, WNT3A]
GO:0010749	regulation of nitric oxide mediated signal transduction	22.2222	2	[EGFR, GUCY1A2]
GO:0045740	positive regulation of DNA replication	4.65116	2	[BCAR3, EGFR]
GO:0050798	activated T cell proliferation	4.16667	2	[CD274, TINAGL1]
GO:0060148	positive regulation of posttranscriptional gene silencing	6.25	2	[EGFR, MYCN]
GO:1901184	regulation of ERBB signaling pathway	3.06122	3	[BCAR3, EGFR, IFI6]
GO:1903078	positive regulation of protein localization to plasma membrane	3.22581	2	[EGFR, WNT3A]
GO:0071548	response to dexamethasone	4.25532	2	[EGFR, TINAGL1]
GO:0010750	positive regulation of nitric oxide mediated signal transduction	40	2	[EGFR, GUCY1A2]
GO:0031050	dsRNA processing	5.35714	3	[EGFR, LIN28B, MYCN]
GO:0048708	astrocyte differentiation	3.7037	3	[EGFR, LAMC3, NOG]
GO:0070918	production of small RNA involved in gene silencing by RNA	5.35714	3	[EGFR, LIN28B, MYCN]
GO:0014002	astrocyte development	4.44444	2	[EGFR, LAMC3]
GO:0042058	regulation of epidermal growth factor receptor signaling pathway	3.2967	3	[BCAR3, EGFR, IFI6]
GO:0070920	regulation of production of small RNA involved in gene silencing by RNA	12	3	[EGFR, LIN28B, MYCN]
GO:0071385	cellular response to glucocorticoid stimulus	3.07692	2	[EGFR, TINAGL1]
GO:0071549	cellular response to dexamethasone stimulus	5.88235	2	[EGFR, TINAGL1]
GO:0046006	regulation of activated T cell proliferation	4.54545	2	[CD274, TINAGL1]
GO:2000637	positive regulation of gene silencing by miRNA	6.45161	2	[EGFR, MYCN]
GO:0035196	production of miRNAs involved in gene silencing by miRNA	5.66038	3	[EGFR, LIN28B, MYCN]
GO:0046007	negative regulation of activated T cell proliferation	13.3333	2	[CD274, TINAGL1]
GO:1903798	regulation of production of miRNAs involved in gene silencing by miRNA	12	3	[EGFR, LIN28B, MYCN]
GO:1903800	positive regulation of production of miRNAs involved in gene silencing by miRNA	16.6667	2	[EGFR, MYCN]
GO:0003228	atrial cardiac muscle tissue development	25	2	[NOG, WNT2]
GO:0048144	fibroblast proliferation	3.40909	3	[FN1, WNT1, WNT2]
GO:2000677	regulation of transcription regulatory region DNA binding	3.7037	2	[MSX2, WNT3A]
GO:0006949	syncytium formation	3.50877	2	[ADAM12, WNT1]
GO:0001935	endothelial cell proliferation	3.72671	6	[APELA, FLT4, NOX5, SCARB1, TINAGL1, WNT2]
GO:0014855	striated muscle cell proliferation	3.0303	2	[NOG, WNT2]
GO:0044342	type B pancreatic cell proliferation	8.33333	2	[IGFBP3, WNT3A]
GO:0046620	regulation of organ growth	3	3	[DUSP9, NOG, WNT2]
GO:0060688	regulation of morphogenesis of a branching structure	3.44828	2	[NOG, WNT2]
GO:0000768	syncytium formation by plasma membrane fusion	3.63636	2	[ADAM12, WNT1]
GO:0040019	positive regulation of embryonic development	8.69565	2	[WNT1, WNT3A]
GO:0045995	regulation of embryonic development	5.97015	4	[CCSAP, WNT1, WNT2, WNT3A]
GO:0048145	regulation of fibroblast proliferation	3.44828	3	[FN1, WNT1, WNT2]
GO:0061054	dermatome development	50	2	[WNT1, WNT3A]
GO:0045599	negative regulation of fat cell differentiation	6.38298	3	[MMP11, WNT1, WNT3A]
GO:0045668	negative regulation of osteoblast differentiation	4.25532	2	[CRIM1, NOG]
GO:0048146	positive regulation of fibroblast proliferation	5.55556	3	[FN1, WNT1, WNT2]
GO:0060419	heart growth	3.19149	3	[DUSP9, NOG, WNT2]
GO:0061183	regulation of dermatome development	50	2	[WNT1, WNT3A]
GO:0007520	myoblast fusion	4.7619	2	[ADAM12, WNT1]
GO:0060571	morphogenesis of an epithelial fold	7.69231	2	[NOG, WNT2]
GO:0110110	positive regulation of animal organ morphogenesis	5.55556	2	[WNT2, WNT3A]
GO:0021516	dorsal spinal cord development	9.52381	2	[WNT1, WNT3A]
GO:0030901	midbrain development	4	4	[PRG2, WNT1, WNT2, WNT3A]
GO:0001759	organ induction	8	2	[WNT2, WNT3A]
GO:0001938	positive regulation of endothelial cell proliferation	3.80952	4	[APELA, FLT4, TINAGL1, WNT2]
GO:0003156	regulation of animal organ formation	6.66667	2	[WNT2, WNT3A]
GO:0010092	specification of animal organ identity	5.26316	2	[WNT2, WNT3A]
GO:0021515	cell differentiation in spinal cord	3.77358	2	[WNT1, WNT3A]
GO:0021532	neural tube patterning	5.12821	2	[WNT1, WNT3A]
GO:0060420	regulation of heart growth	4.22535	3	[DUSP9, NOG, WNT2]
GO:0060425	lung morphogenesis	4	2	[NOG, WNT2]
GO:0061184	positive regulation of dermatome development	66.6667	2	[WNT1, WNT3A]
GO:0032835	glomerulus development	3.0303	2	[NOG, PECAM1]
GO:0003230	cardiac atrium development	5	2	[NOG, WNT2]
GO:0003209	cardiac atrium morphogenesis	6.25	2	[NOG, WNT2]
GO:0030510	regulation of BMP signaling pathway	3.09278	3	[CRIM1, NOG, WNT1]
GO:0043567	regulation of insulin-like growth factor receptor signaling pathway	8	2	[IGFBP3, WNT1]
GO:0055021	regulation of cardiac muscle tissue growth	3.125	2	[NOG, WNT2]
GO:0060038	cardiac muscle cell proliferation	3.84615	2	[NOG, WNT2]
GO:0060572	morphogenesis of an epithelial bud	11.1111	2	[NOG, WNT2]
GO:0061333	renal tubule morphogenesis	3.7037	3	[COL4A1, NOG, WNT1]
GO:0090101	negative regulation of transmembrane receptor protein serine/threonine kinase signaling pathway	3.05344	4	[CRIM1, DACT2, NOG, WNT1]
GO:0002088	lens development in camera-type eye	3.33333	3	[BCAR3, WNT2, WNT7A]
GO:0033278	cell proliferation in midbrain	33.3333	3	[WNT1, WNT2, WNT3A]
GO:0021527	spinal cord association neuron differentiation	15.3846	2	[WNT1, WNT3A]
GO:0030514	negative regulation of BMP signaling pathway	5.76923	3	[CRIM1, NOG, WNT1]
GO:0030888	regulation of B cell proliferation	3.07692	2	[VAV3, WNT3A]
GO:0032924	activin receptor signaling pathway	4.34783	2	[DACT2, GDF6]
GO:0043568	positive regulation of insulin-like growth factor receptor signaling pathway	12.5	2	[IGFBP3, WNT1]
GO:0048009	insulin-like growth factor receptor signaling pathway	8.10811	3	[CRIM1, IGFBP3, WNT1]
GO:0055008	cardiac muscle tissue morphogenesis	3.33333	2	[NOG, WNT2]
GO:0055009	atrial cardiac muscle tissue morphogenesis	33.3333	2	[NOG, WNT2]
GO:0060043	regulation of cardiac muscle cell proliferation	4.7619	2	[NOG, WNT2]
GO:0060317	cardiac epithelial to mesenchymal transition	6.66667	2	[NOG, WNT2]
GO:0071542	dopaminergic neuron differentiation	7.89474	3	[WNT1, WNT2, WNT3A]
GO:1904948	midbrain dopaminergic neuron differentiation	18.75	3	[WNT1, WNT2, WNT3A]
GO:0030890	positive regulation of B cell proliferation	4.65116	2	[VAV3, WNT3A]
GO:1904886	beta-catenin destruction complex disassembly	8.33333	2	[WNT1, WNT3A]
GO:0060393	regulation of pathway-restricted SMAD protein phosphorylation	3.125	2	[GDF6, NOG]
GO:1904953	Wnt signaling pathway involved in midbrain dopaminergic neuron differentiation	25	3	[WNT1, WNT2, WNT3A]
GO:1904954	canonical Wnt signaling pathway involved in midbrain dopaminergic neuron differentiation	50	2	[WNT1, WNT2]
GO:0001658	branching involved in ureteric bud morphogenesis	3.33333	2	[NOG, WNT1]
