# Supplementary material for: MicroRNA–mRNA Networks in Pregnancy Complications: A Comprehensive Downstream Analysis of Potential Biomarkers
Source: Int J Mol Sci. 2021 Feb 25;22(5):2313. doi: 10.3390/ijms22052313 (PMC7956714; doi:10.3390/ijms22052313)
Supplement: Supplementary file 1 [file ijms-22-02313-s001.zip › Supplementary Table 8 - Novel miRNA-mRNA networks.xlsx]

## Sheet: PE - Novel netwroks
	Gene	Ensembl	Gene description	targeting mirna	ENERGY		mirna (14)	Novel genes in PE (142)
1	AADACL2	ENSG00000197953	Arylacetamide deacetylase like 2	miR-518b	-27.1		miR-518b	AADACL2
2	ACOXL	ENSG00000153093	Acyl-CoA oxidase like	miR-423	-27.8		miR-423	ACOXL
3	ACOXL	ENSG00000153093	Acyl-CoA oxidase like	miR-125b	-31.5		miR-125b	ADAMTS14
4	ADAMTS14	ENSG00000138316	ADAM metallopeptidase with thrombospondin type 1 motif 14	miR-210	-30.3		miR-210	ADAMTS20
5	ADAMTS20	ENSG00000173157	ADAM metallopeptidase with thrombospondin type 1 motif 20	miR-221	-32.7		miR-221	AFF1
6	AFF1	ENSG00000172493	AF4/FMR2 family member 1	miR-210	-30.9		miR-516b	AFF2
7	AFF2	ENSG00000155966	AF4/FMR2 family member 2	miR-423	-34.8		miR-193b	ANKRD33
8	AFF2	ENSG00000155966	AF4/FMR2 family member 2	miR-210	-29.9		miR-122	ANO2
9	ANKRD33	ENSG00000167612	Ankyrin repeat domain 33	miR-516b	-27.3		let-7c	AOC1
10	ANKRD33	ENSG00000167612	Ankyrin repeat domain 33	miR-423	-37.6		miR-29a	ARHGAP42
11	ANKRD33	ENSG00000167612	Ankyrin repeat domain 33	miR-193b	-26.2		miR-520a	ARID3A
12	ANO2	ENSG00000047617	Anoctamin 2	miR-210	-34.6		miR-181a	ATG9B
13	ANO2	ENSG00000047617	Anoctamin 2	miR-210	-31		miR-136	ATP1A4
14	AOC1	ENSG00000002726	Amine oxidase, copper containing 1	miR-423	-33.6		miR-152	ATP6V1B1
15	ARHGAP42	ENSG00000165895	Rho GTPase activating protein 42	miR-221	-34.8			BCAR3
16	ARID3A	ENSG00000116017	AT-rich interaction domain 3A	miR-210	-35.5			BIRC7
17	ATG9B	ENSG00000181652	Autophagy related 9B	miR-210	-32.4			BMP1
18	ATP1A4	ENSG00000132681	ATPase Na+/K+ transporting subunit alpha 4	miR-423	-29.9			BPGM
19	ATP1A4	ENSG00000132681	ATPase Na+/K+ transporting subunit alpha 4	miR-122	-30.1			BZW2
20	ATP6V1B1	ENSG00000116039	ATPase H+ transporting V1 subunit B1	miR-122	-28.4			C16orf74
21	BCAR3	ENSG00000137936	BCAR3, NSP family adaptor protein	miR-210	-29.6			C1QTNF6
22	BIRC7	ENSG00000101197	Baculoviral IAP repeat containing 7	miR-423	-34.4			C2orf72
23	BMP1	ENSG00000168487	Bone morphogenetic protein 1	miR-125b	-27.3			C4orf19
24	BPGM	ENSG00000172331	Bisphosphoglycerate mutase	miR-518b	-28.1			CALHM4
25	BZW2	ENSG00000136261	Basic leucine zipper and W2 domains 2	let-7c	-26.9			CCDC194
26	BZW2	ENSG00000136261	Basic leucine zipper and W2 domains 2	miR-423	-27.3			CHSY1
27	BZW2	ENSG00000136261	Basic leucine zipper and W2 domains 2	miR-210	-29.1			CLDN19
28	C16orf74	ENSG00000154102	Chromosome 16 open reading frame 74	miR-125b	-27.5			COBLL1
29	C1QTNF6	ENSG00000133466	C1q and TNF related 6	miR-210	-31.5			COL11A1
30	C1QTNF6	ENSG00000133466	C1q and TNF related 6	miR-423	-41.6			COX4I2
31	C2orf72	ENSG00000204128	Chromosome 2 open reading frame 72	miR-210	-31.8			CPXM1
32	C4orf19	ENSG00000154274	Chromosome 4 open reading frame 19	miR-193b	-32.8			CRIM1
33	CALHM4	ENSG00000164451	Calcium homeostasis modulator family member 4	let-7c	-30.7			CRYBG2
34	CCDC194	ENSG00000269720	Coiled-coil domain containing 194	miR-210	-30.8			CSF2RA
35	CHSY1	ENSG00000131873	Chondroitin sulfate synthase 1	miR-221	-33.1			CSF2RB
36	CLDN19	ENSG00000164007	Claudin 19	miR-423	-31.2			CYTH3
37	COBLL1	ENSG00000082438	Cordon-bleu WH2 repeat protein like 1	miR-423	-28.1			DAB2
38	COL11A1	ENSG00000060718	Collagen type XI alpha 1 chain	miR-423	-28.9			DACT2
39	COX4I2	ENSG00000131055	Cytochrome c oxidase subunit 4I2	miR-423	-28			EPB42
40	COX4I2	ENSG00000131055	Cytochrome c oxidase subunit 4I2	miR-122	-29.8			EPS8L1
41	CPXM1	ENSG00000088882	Carboxypeptidase X, M14 family member 1	miR-193b	-28.2			ESAM
42	CPXM1	ENSG00000088882	Carboxypeptidase X, M14 family member 1	miR-210	-25.5			F13A1
43	CRIM1	ENSG00000150938	Cysteine rich transmembrane BMP regulator 1	miR-210	-29.8			FAM156B
44	CRIM1	ENSG00000150938	Cysteine rich transmembrane BMP regulator 1	miR-210	-34.8			FAM162B
45	CRYBG2	ENSG00000176092	Crystallin beta-gamma domain containing 2	miR-29a	-29			FAM89A
46	CRYBG2	ENSG00000176092	Crystallin beta-gamma domain containing 2	miR-516b	-30.3			FBN2
47	CSF2RA	ENSG00000198223	Colony stimulating factor 2 receptor alpha subunit	miR-221	-29			FOXI3
48	CSF2RB	ENSG00000100368	Colony stimulating factor 2 receptor beta common subunit	miR-193b	-34.1			FOXO4
49	CSF2RB	ENSG00000100368	Colony stimulating factor 2 receptor beta common subunit	miR-423	-31.9			GABRE
50	CSF2RB	ENSG00000100368	Colony stimulating factor 2 receptor beta common subunit	miR-516b	-27.4			GADD45G
51	CYTH3	ENSG00000008256	Cytohesin 3	miR-423	-27.2			GDF6
52	CYTH3	ENSG00000008256	Cytohesin 3	miR-210	-32.6			GJA5
53	DAB2	ENSG00000153071	DAB2, clathrin adaptor protein	miR-193b	-34.3			GM2A
54	DACT2	ENSG00000164488	Dishevelled binding antagonist of beta catenin 2	miR-210	-26.2			GPC3
55	EPB42	ENSG00000166947	Erythrocyte membrane protein band 4.2	miR-210	-36.3			GRAMD2A
56	EPS8L1	ENSG00000131037	EPS8 like 1	miR-423	-27.3			GSE1
57	ESAM	ENSG00000149564	Endothelial cell adhesion molecule	miR-210	-31.3			GUCY1A2
58	F13A1	ENSG00000124491	Coagulation factor XIII A chain	miR-520a	-25.8			HACE1
59	F13A1	ENSG00000124491	Coagulation factor XIII A chain	miR-210	-26.3			HBG1
60	FAM156B	ENSG00000179304	Family with sequence similarity 156 member B	let-7c	-30.5			HBG2
61	FAM162B	ENSG00000183807	Family with sequence similarity 162 member B	miR-221	-26.1			HBM
62	FAM162B	ENSG00000183807	Family with sequence similarity 162 member B	miR-210	-29.2			HES2
63	FAM89A	ENSG00000182118	Family with sequence similarity 89 member A	miR-210	-32.1			HHLA1
64	FAM89A	ENSG00000182118	Family with sequence similarity 89 member A	miR-518b	-31			HIGD1B
65	FBN2	ENSG00000138829	Fibrillin 2	miR-193b	-31.7			HPGD
66	FBN2	ENSG00000138829	Fibrillin 2	miR-423	-32.4			HS3ST3B1
67	FOXI3	ENSG00000214336	Forkhead box I3	miR-423	-29.3			HSD17B2
68	FOXO4	ENSG00000184481	Forkhead box O4	miR-125b	-30.5			IFIT1B
69	GABRE	ENSG00000102287	Gamma-aminobutyric acid type A receptor epsilon subunit	miR-210	-29.7			IL22RA2
70	GADD45G	ENSG00000130222	Growth arrest and DNA damage inducible gamma	miR-423	-25.4			ITIH5
71	GDF6	ENSG00000156466	Growth differentiation factor 6	miR-210	-34.7			JAM2
72	GDF6	ENSG00000156466	Growth differentiation factor 6	miR-210	-34.3			KANK4
73	GJA5	ENSG00000265107	Gap junction protein alpha 5	miR-423	-26.2			KATNBL1
74	GJA5	ENSG00000265107	Gap junction protein alpha 5	miR-193b	-35.8			KLF14
75	GJA5	ENSG00000265107	Gap junction protein alpha 5	miR-423	-32.8			KRT18
76	GM2A	ENSG00000196743	GM2 ganglioside activator	miR-520a	-29.9			KRTAP5-6
77	GPC3	ENSG00000147257	Glypican 3	miR-423	-29.3			LAMA2
78	GRAMD2A	ENSG00000175318	GRAM domain containing 2A	miR-423	-30.1			LAMC3
79	GRAMD2A	ENSG00000175318	GRAM domain containing 2A	miR-516b	-28.4			LARGE2
80	GSE1	ENSG00000131149	Gse1 coiled-coil protein	let-7c	-32.9			LY6G6C
81	GUCY1A2	ENSG00000152402	Guanylate cyclase 1 soluble subunit alpha 2	miR-423	-30.1			MAGEA10
82	GUCY1A2	ENSG00000152402	Guanylate cyclase 1 soluble subunit alpha 2	miR-210	-29.3			MAGEA8
83	HACE1	ENSG00000085382	HECT domain and ankyrin repeat containing E3 ubiquitin protein ligase 1	miR-181a	-28.2			MAN1A2
84	HACE1	ENSG00000085382	HECT domain and ankyrin repeat containing E3 ubiquitin protein ligase 1	miR-193b	-29.5			MB21D2
85	HBG1	ENSG00000213934	Hemoglobin subunit gamma 1	let-7c	-28.9			MBNL3
86	HBG2	ENSG00000196565	Hemoglobin subunit gamma 2	miR-193b	-30.9			MFAP2
87	HBG2	ENSG00000196565	Hemoglobin subunit gamma 2	let-7c	-28.9			MYH13
88	HBM	ENSG00000206177	Hemoglobin subunit mu	miR-210	-32.7			NIPAL1
89	HBM	ENSG00000206177	Hemoglobin subunit mu	miR-210	-30.1			NOG
90	HES2	ENSG00000069812	Hes family bHLH transcription factor 2	miR-210	-35.2			NOTUM
91	HHLA1	ENSG00000132297	HERV-H LTR-associating 1	miR-193b	-33			NRK
92	HIGD1B	ENSG00000131097	HIG1 hypoxia inducible domain family member 1B	miR-210	-28.7			OC90
93	HIGD1B	ENSG00000131097	HIG1 hypoxia inducible domain family member 1B	miR-516b	-25.5			ODAPH
94	HPGD	ENSG00000164120	15-hydroxyprostaglandin dehydrogenase	miR-221	-30.4			OR5H14
95	HS3ST3B1	ENSG00000125430	Heparan sulfate-glucosamine 3-sulfotransferase 3B1	miR-423	-32.7			P2RY6
96	HSD17B2	ENSG00000086696	Hydroxysteroid 17-beta dehydrogenase 2	miR-423	-29.9			PHACTR2
97	IFIT1B	ENSG00000204010	Interferon induced protein with tetratricopeptide repeats 1B	let-7c	-27.6			PLCXD2
98	IL22RA2	ENSG00000164485	Interleukin 22 receptor subunit alpha 2	miR-423	-28.7			PLEKHG6
99	IL22RA2	ENSG00000164485	Interleukin 22 receptor subunit alpha 2	miR-423	-35.8			PSG8
100	ITIH5	ENSG00000123243	Inter-alpha-trypsin inhibitor heavy chain family member 5	miR-423	-34.9			RHOBTB1
101	JAM2	ENSG00000154721	Junctional adhesion molecule 2	miR-423	-31.8			RSPO2
102	KANK4	ENSG00000132854	KN motif and ankyrin repeat domains 4	miR-122	-29.3			SCARB1
103	KATNBL1	ENSG00000134152	Katanin regulatory subunit B1 like 1	miR-193b	-32.6			SCIN
104	KATNBL1	ENSG00000134152	Katanin regulatory subunit B1 like 1	miR-210	-29			SEMA7A
105	KLF14	ENSG00000266265	Kruppel like factor 14	miR-423	-29.4			SGPP1
106	KRT18	ENSG00000111057	Keratin 18	miR-520a	-25.2			SH2D5
107	KRTAP5-6	ENSG00000205864	Keratin associated protein 5-6	miR-423	-29.4			SH3TC2
108	LAMA2	ENSG00000196569	Laminin subunit alpha 2	miR-29a	-30.5			SKP2
109	LAMC3	ENSG00000050555	Laminin subunit gamma 3	miR-210	-28.1			SLC16A4
110	LAMC3	ENSG00000050555	Laminin subunit gamma 3	miR-210	-26.6			SLC19A3
111	LAMC3	ENSG00000050555	Laminin subunit gamma 3	miR-193b	-27.5			SLC22A11
112	LARGE2	ENSG00000165905	LARGE xylosyl- and glucuronyltransferase 2	miR-423	-30.5			SLC30A2
113	LY6G6C	ENSG00000204421	Lymphocyte antigen 6 family member G6C	miR-516b	-28.5			SLC52A1
114	MAGEA10	ENSG00000124260	MAGE family member A10	miR-125b	-29.3			SLC5A6
115	MAGEA8	ENSG00000156009	MAGE family member A8	miR-193b	-34.4			SLC7A4
116	MAN1A2	ENSG00000198162	Mannosidase alpha class 1A member 2	miR-221	-32.5			SOX14
117	MB21D2	ENSG00000180611	Mab-21 domain containing 2	miR-423	-38.3			SP6
118	MBNL3	ENSG00000076770	Muscleblind like splicing regulator 3	miR-520a	-26.7			SPIRE2
119	MFAP2	ENSG00000117122	Microfibril associated protein 2	miR-423	-31.1			ST3GAL4
120	MYH13	ENSG00000006788	Myosin heavy chain 13	miR-221	-33.7			STRA6
121	NIPAL1	ENSG00000163293	NIPA like domain containing 1	miR-193b	-34.3			SYTL5
122	NOG	ENSG00000183691	Noggin	miR-210	-32.7			TBX5
123	NOTUM	ENSG00000185269	Notum, palmitoleoyl-protein carboxylesterase	miR-193b	-33.8			TCL1B
124	NOTUM	ENSG00000185269	Notum, palmitoleoyl-protein carboxylesterase	miR-423	-29.8			TDRP
125	NOTUM	ENSG00000185269	Notum, palmitoleoyl-protein carboxylesterase	miR-210	-34.9			TGM2
126	NRK	ENSG00000123572	Nik related kinase	miR-423	-32.1			TINCR
127	OC90	ENSG00000253117	Otoconin 90	miR-423	-30.8			TLE6
128	OC90	ENSG00000253117	Otoconin 90	let-7c	-28.5			TMEM40
129	OC90	ENSG00000253117	Otoconin 90	miR-210	-30.3			TMPRSS13
130	ODAPH	ENSG00000174792	Odontogenesis associated phosphoprotein	miR-423	-26.4			TNFRSF12A
131	OR5H14	ENSG00000236032	Olfactory receptor family 5 subfamily H member 14	miR-221	-34.6			TNS4
132	P2RY6	ENSG00000171631	Pyrimidinergic receptor P2Y6	miR-29a	-28.3			TP53TG3
133	P2RY6	ENSG00000171631	Pyrimidinergic receptor P2Y6	miR-423	-30.7			TRIM10
134	P2RY6	ENSG00000171631	Pyrimidinergic receptor P2Y6	miR-221	-31.8			UNC13D
135	PHACTR2	ENSG00000112419	Phosphatase and actin regulator 2	miR-210	-32.3			VAV3
136	PHACTR2	ENSG00000112419	Phosphatase and actin regulator 2	let-7c	-26.5			VSTM5
137	PHACTR2	ENSG00000112419	Phosphatase and actin regulator 2	miR-516b	-26.1			WNT3A
138	PLCXD2	ENSG00000240891	Phosphatidylinositol specific phospholipase C X domain containing 2	miR-193b	-32.2			WNT7A
139	PLEKHG6	ENSG00000008323	Pleckstrin homology and RhoGEF domain containing G6	miR-221	-28.5			ZFP42
140	PLEKHG6	ENSG00000008323	Pleckstrin homology and RhoGEF domain containing G6	miR-210	-27.2			ZNF28
141	PLEKHG6	ENSG00000008323	Pleckstrin homology and RhoGEF domain containing G6	miR-520a	-27.9			ZNF595
142	PSG8	ENSG00000124467	Pregnancy specific beta-1-glycoprotein 8	miR-423	-34.1			ZNF777
143	RHOBTB1	ENSG00000072422	Rho related BTB domain containing 1	miR-210	-30.8
144	RHOBTB1	ENSG00000072422	Rho related BTB domain containing 1	miR-520a	-25.7
145	RSPO2	ENSG00000147655	R-spondin 2	miR-136	-30.1
146	SCARB1	ENSG00000073060	Scavenger receptor class B member 1	miR-210	-33.1
147	SCIN	ENSG00000006747	Scinderin	miR-423	-29
148	SEMA7A	ENSG00000138623	Semaphorin 7A (John Milton Hagen blood group)	miR-122	-33.6
149	SEMA7A	ENSG00000138623	Semaphorin 7A (John Milton Hagen blood group)	miR-210	-32.7
150	SGPP1	ENSG00000126821	Sphingosine-1-phosphate phosphatase 1	miR-193b	-25.2
151	SH2D5	ENSG00000189410	SH2 domain containing 5	miR-221	-32.2
152	SH2D5	ENSG00000189410	SH2 domain containing 5	miR-516b	-28.7
153	SH3TC2	ENSG00000169247	SH3 domain and tetratricopeptide repeats 2	miR-423	-28.6
154	SH3TC2	ENSG00000169247	SH3 domain and tetratricopeptide repeats 2	miR-122	-26.6
155	SKP2	ENSG00000145604	S-phase kinase associated protein 2	miR-210	-32.4
156	SLC16A4	ENSG00000168679	Solute carrier family 16 member 4	miR-423	-29.5
157	SLC19A3	ENSG00000135917	Solute carrier family 19 member 3	miR-210	-28.8
158	SLC22A11	ENSG00000168065	Solute carrier family 22 member 11	miR-221	-29.7
159	SLC30A2	ENSG00000158014	Solute carrier family 30 member 2	miR-125b	-30.7
160	SLC30A2	ENSG00000158014	Solute carrier family 30 member 2	miR-210	-31.5
161	SLC52A1	ENSG00000132517	Solute carrier family 52 member 1	miR-122	-30.4
162	SLC5A6	ENSG00000138074	Solute carrier family 5 member 6	miR-423	-32.2
163	SLC5A6	ENSG00000138074	Solute carrier family 5 member 6	miR-210	-28.4
164	SLC7A4	ENSG00000099960	Solute carrier family 7 member 4	miR-423	-27.7
165	SOX14	ENSG00000168875	SRY-box 14	miR-423	-34.3
166	SOX14	ENSG00000168875	SRY-box 14	miR-210	-35
167	SP6	ENSG00000189120	Sp6 transcription factor	miR-423	-36.4
168	SP6	ENSG00000189120	Sp6 transcription factor	miR-210	-31.4
169	SP6	ENSG00000189120	Sp6 transcription factor	miR-210	-36.8
170	SPIRE2	ENSG00000204991	Spire type actin nucleation factor 2	miR-221	-26.7
171	ST3GAL4	ENSG00000110080	ST3 beta-galactoside alpha-2,3-sialyltransferase 4	miR-516b	-25.8
172	ST3GAL4	ENSG00000110080	ST3 beta-galactoside alpha-2,3-sialyltransferase 4	miR-210	-27.4
173	STRA6	ENSG00000137868	Stimulated by retinoic acid 6	miR-152	-29.2
174	STRA6	ENSG00000137868	Stimulated by retinoic acid 6	miR-520a	-25.5
175	SYTL5	ENSG00000147041	Synaptotagmin like 5	miR-210	-30.3
176	SYTL5	ENSG00000147041	Synaptotagmin like 5	miR-423	-28.4
177	TBX5	ENSG00000089225	T-box 5	miR-221	-29.4
178	TBX5	ENSG00000089225	T-box 5	miR-193b	-31.2
179	TCL1B	ENSG00000213231	T cell leukemia/lymphoma 1B	miR-221	-30.5
180	TDRP	ENSG00000180190	Testis development related protein	miR-520a	-26.6
181	TGM2	ENSG00000198959	Transglutaminase 2	miR-193b	-27.5
182	TINCR	ENSG00000223573	TINCR ubiquitin domain containing	miR-210	-28
183	TINCR	ENSG00000223573	TINCR ubiquitin domain containing	miR-125b	-30
184	TINCR	ENSG00000223573	TINCR ubiquitin domain containing	miR-210	-28.9
185	TINCR	ENSG00000223573	TINCR ubiquitin domain containing	miR-152	-26.9
186	TLE6	ENSG00000104953	Transducin like enhancer of split 6	miR-221	-32.8
187	TMEM40	ENSG00000088726	Transmembrane protein 40	miR-520a	-30.7
188	TMPRSS13	ENSG00000137747	Transmembrane serine protease 13	miR-423	-28.4
189	TNFRSF12A	ENSG00000006327	TNF receptor superfamily member 12A	miR-221	-27.7
190	TNS4	ENSG00000131746	Tensin 4	miR-193b	-27.3
191	TP53TG3	ENSG00000183632	TP53 target 3	miR-210	-32.8
192	TRIM10	ENSG00000204613	Tripartite motif containing 10	miR-423	-29.6
193	UNC13D	ENSG00000092929	Unc-13 homolog D	miR-210	-31.7
194	UNC13D	ENSG00000092929	Unc-13 homolog D	miR-423	-29.9
195	VAV3	ENSG00000134215	Vav guanine nucleotide exchange factor 3	miR-210	-31.6
196	VSTM5	ENSG00000214376	V-set and transmembrane domain containing 5	let-7c	-32.7
197	WNT3A	ENSG00000154342	Wnt family member 3A	miR-210	-26.5
198	WNT3A	ENSG00000154342	Wnt family member 3A	miR-210	-34.6
199	WNT7A	ENSG00000154764	Wnt family member 7A	miR-210	-31.4
200	ZFP42	ENSG00000179059	ZFP42 zinc finger protein	miR-520a	-34.1
201	ZNF28	ENSG00000198538	Zinc finger protein 28	miR-136	-26
202	ZNF595	ENSG00000272602	Zinc finger protein 595	let-7c	-29.5
203	ZNF777	ENSG00000196453	Zinc finger protein 777	miR-210	-32.7
204	ZNF777	ENSG00000196453	Zinc finger protein 777	miR-423	-30.5

## Sheet: IUGR - Novel netwroks
	Gene Symbol	Ensembl ID	Gene description	targeting mirna	ENERGY		miRNA	Novel genes in PE (81)
1	ADAMTS14	ENSG00000138316	ADAM metallopeptidase with thrombospondin type 1 motif 14	miR-210	-30.3		miR-210	ADAMTS14
2	AFF1	ENSG00000172493	AF4/FMR2 family member 1	miR-210	-30.9		let-7d	AFF1
3	ANKRD33	ENSG00000167612	Ankyrin repeat domain 33	let-7d	-29.8		miR-193b	ANKRD33
4	ANKRD33	ENSG00000167612	Ankyrin repeat domain 33	miR-193b	-26.2		miR-424	ANO2
5	ANO2	ENSG00000047617	Anoctamin 2	miR-210	-34.6			ATG9B
6	ANO2	ENSG00000047617	Anoctamin 2	miR-210	-31			BCAR3
7	ATG9B	ENSG00000181652	Autophagy related 9B	miR-210	-32.4			BZW2
8	BCAR3	ENSG00000137936	BCAR3, NSP family adaptor protein	miR-210	-29.6			C1QTNF6
9	BZW2	ENSG00000136261	Basic leucine zipper and W2 domains 2	miR-210	-29.1			C2orf72
10	C1QTNF6	ENSG00000133466	C1q and TNF related 6	miR-210	-31.5			C4orf19
11	C2orf72	ENSG00000204128	Chromosome 2 open reading frame 72	miR-210	-31.8			CCDC194
12	C4orf19	ENSG00000154274	Chromosome 4 open reading frame 19	miR-193b	-32.8			CCSAP
13	CCDC194	ENSG00000269720	Coiled-coil domain containing 194	miR-210	-30.8			CD274
14	CCSAP	ENSG00000154429	Centriole, cilia and spindle associated protein	miR-210	-36.4			CPXM1
15	CD274	ENSG00000120217	CD274 molecule	miR-210	-29.1			CRIM1
16	CPXM1	ENSG00000088882	Carboxypeptidase X, M14 family member 1	miR-210	-25.5			CRYBG2
17	CPXM1	ENSG00000088882	Carboxypeptidase X, M14 family member 1	miR-193b	-28.2			CSF2RB
18	CRIM1	ENSG00000150938	Cysteine rich transmembrane BMP regulator 1	miR-210	-29.8			CYTH3
19	CRIM1	ENSG00000150938	Cysteine rich transmembrane BMP regulator 1	miR-210	-34.8			DACT2
20	CRYBG2	ENSG00000176092	Crystallin beta-gamma domain containing 2	let-7d	-33.9			EPB42
21	CSF2RB	ENSG00000100368	Colony stimulating factor 2 receptor beta common subunit	miR-193b	-34.1			ESAM
22	CYTH3	ENSG00000008256	Cytohesin 3	miR-210	-32.6			F13A1
23	DACT2	ENSG00000164488	Dishevelled binding antagonist of beta catenin 2	miR-210	-26.2			FAM162B
24	EPB42	ENSG00000166947	Erythrocyte membrane protein band 4.2	miR-210	-36.3			FAM89A
25	ESAM	ENSG00000149564	Endothelial cell adhesion molecule	miR-210	-31.3			FBN2
26	F13A1	ENSG00000124491	Coagulation factor XIII A chain	miR-210	-26.3			FHDC1
27	FAM162B	ENSG00000183807	Family with sequence similarity 162 member B	miR-210	-29.2			GABRE
28	FAM89A	ENSG00000182118	Family with sequence similarity 89 member A	miR-210	-32.1			GADD45G
29	FBN2	ENSG00000138829	Fibrillin 2	miR-193b	-31.7			GDF6
30	FHDC1	ENSG00000137460	FH2 domain containing 1	miR-424	-32			GJA5
31	GABRE	ENSG00000102287	Gamma-aminobutyric acid type A receptor epsilon subunit	miR-210	-29.7			GUCY1A2
32	GADD45G	ENSG00000130222	Growth arrest and DNA damage inducible gamma	miR-424	-32.3			HACE1
33	GDF6	ENSG00000156466	Growth differentiation factor 6	miR-210	-34.7			HBZ
34	GDF6	ENSG00000156466	Growth differentiation factor 6	miR-210	-34.3			HES2
35	GJA5	ENSG00000265107	Gap junction protein alpha 5	miR-193b	-35.8			HHLA1
36	GUCY1A2	ENSG00000152402	Guanylate cyclase 1 soluble subunit alpha 2	miR-210	-29.3			HIGD1B
37	HACE1	ENSG00000085382	HECT domain and ankyrin repeat containing E3 ubiquitin protein ligase 1	miR-193b	-29.5			IFI6
38	HBZ	ENSG00000130656	Hemoglobin subunit zeta	miR-193b	-30			KATNBL1
39	HES2	ENSG00000069812	Hes family bHLH transcription factor 2	miR-210	-35.2			KRTAP26-1
40	HHLA1	ENSG00000132297	HERV-H LTR-associating 1	miR-193b	-33			LAMC3
41	HIGD1B	ENSG00000131097	HIG1 hypoxia inducible domain family member 1B	miR-210	-28.7			MAGEA8
42	IFI6	ENSG00000126709	Interferon alpha inducible protein 6	miR-193b	-31.1			MMP11
43	IFI6	ENSG00000126709	Interferon alpha inducible protein 6	miR-210	-26.1			MTNR1B
44	KATNBL1	ENSG00000134152	Katanin regulatory subunit B1 like 1	miR-210	-29			MYLIP
45	KATNBL1	ENSG00000134152	Katanin regulatory subunit B1 like 1	miR-193b	-32.6			NECTIN4
46	KRTAP26-1	ENSG00000197683	Keratin associated protein 26-1	let-7d	-26.8			NIPAL1
47	LAMC3	ENSG00000050555	Laminin subunit gamma 3	miR-210	-26.6			NOG
48	LAMC3	ENSG00000050555	Laminin subunit gamma 3	miR-210	-28.1			NOTUM
49	LAMC3	ENSG00000050555	Laminin subunit gamma 3	miR-193b	-27.5			NOX5
50	MAGEA8	ENSG00000156009	MAGE family member A8	miR-193b	-34.4			OC90
51	MMP11	ENSG00000099953	Matrix metallopeptidase 11	miR-210	-29.6			OR51E1
52	MTNR1B	ENSG00000134640	Melatonin receptor 1B	miR-210	-31.2			PHACTR2
53	MYLIP	ENSG00000007944	Myosin regulatory light chain interacting protein	miR-210	-27.9			PLCXD2
54	NECTIN4	ENSG00000143217	Nectin cell adhesion molecule 4	let-7d	-28.9			PLEKHG6
55	NIPAL1	ENSG00000163293	NIPA like domain containing 1	miR-193b	-34.3			QSOX1
56	NOG	ENSG00000183691	Noggin	miR-210	-32.7			RAB3B
57	NOTUM	ENSG00000185269	Notum, palmitoleoyl-protein carboxylesterase	miR-193b	-33.8			RHOBTB1
58	NOTUM	ENSG00000185269	Notum, palmitoleoyl-protein carboxylesterase	miR-210	-34.9			SEMA7A
59	NOX5	ENSG00000255346	NADPH oxidase 5	miR-210	-27.2			SERPINE2
60	OC90	ENSG00000253117	Otoconin 90	miR-210	-30.3			SGPP1
61	OR51E1	ENSG00000180785	Olfactory receptor family 51 subfamily E member 1	let-7d	-27.1			SKP2
62	PHACTR2	ENSG00000112419	Phosphatase and actin regulator 2	miR-210	-32.3			SLC19A3
63	PLCXD2	ENSG00000240891	Phosphatidylinositol specific phospholipase C X domain containing 2	miR-193b	-32.2			SLC30A2
64	PLEKHG6	ENSG00000008323	Pleckstrin homology and RhoGEF domain containing G6	miR-210	-27.2			SLC5A6
65	QSOX1	ENSG00000116260	Quiescin sulfhydryl oxidase 1	miR-210	-28.5			SOX14
66	QSOX1	ENSG00000116260	Quiescin sulfhydryl oxidase 1	miR-193b	-31.1			SP6
67	RAB3B	ENSG00000169213	RAB3B, member RAS oncogene family	miR-424	-32.9			ST3GAL4
68	RHOBTB1	ENSG00000072422	Rho related BTB domain containing 1	let-7d	-27.5			SVEP1
69	RHOBTB1	ENSG00000072422	Rho related BTB domain containing 1	miR-210	-30.8			SYTL5
70	SEMA7A	ENSG00000138623	Semaphorin 7A (John Milton Hagen blood group)	miR-210	-32.7			TGM2
71	SERPINE2	ENSG00000135919	Serpin family E member 2	let-7d	-27			TINAGL1
72	SGPP1	ENSG00000126821	Sphingosine-1-phosphate phosphatase 1	miR-193b	-25.2			TINCR
73	SKP2	ENSG00000145604	S-phase kinase associated protein 2	miR-210	-32.4			TLE6
74	SLC19A3	ENSG00000135917	Solute carrier family 19 member 3	miR-210	-28.8			TNS4
75	SLC30A2	ENSG00000158014	Solute carrier family 30 member 2	miR-210	-31.5			TP53TG3
76	SLC5A6	ENSG00000138074	Solute carrier family 5 member 6	miR-210	-28.4			TUSC3
77	SOX14	ENSG00000168875	SRY-box 14	miR-210	-35			UNC13D
78	SP6	ENSG00000189120	Sp6 transcription factor	miR-210	-36.8			VAV3
79	SP6	ENSG00000189120	Sp6 transcription factor	miR-210	-31.4			XAGE2
80	ST3GAL4	ENSG00000110080	ST3 beta-galactoside alpha-2,3-sialyltransferase 4	miR-210	-27.4			ZNF217
81	SVEP1	ENSG00000165124	Sushi, von Willebrand factor type A, EGF and pentraxin domain containing 1	miR-210	-32.6			ZNF777
82	SYTL5	ENSG00000147041	Synaptotagmin like 5	miR-210	-30.3
83	TGM2	ENSG00000198959	Transglutaminase 2	miR-193b	-27.5
84	TINAGL1	ENSG00000142910	Tubulointerstitial nephritis antigen like 1	miR-193b	-33.1
85	TINAGL1	ENSG00000142910	Tubulointerstitial nephritis antigen like 1	miR-210	-27.6
86	TINCR	ENSG00000223573	TINCR ubiquitin domain containing	miR-210	-28.9
87	TINCR	ENSG00000223573	TINCR ubiquitin domain containing	miR-210	-28
88	TLE6	ENSG00000104953	Transducin like enhancer of split 6	let-7d	-25.8
89	TNS4	ENSG00000131746	Tensin 4	miR-193b	-27.3
90	TP53TG3	ENSG00000183632	TP53 target 3	miR-210	-32.8
91	TUSC3	ENSG00000104723	Tumor suppressor candidate 3	miR-210	-32.5
92	UNC13D	ENSG00000092929	Unc-13 homolog D	miR-210	-31.7
93	VAV3	ENSG00000134215	Vav guanine nucleotide exchange factor 3	miR-210	-31.6
94	XAGE2	ENSG00000155622	X antigen family member 2	let-7d	-25.6
95	ZNF217	ENSG00000171940	Zinc finger protein 217	miR-210	-29.6
96	ZNF777	ENSG00000196453	Zinc finger protein 777	miR-210	-32.7
